# Supplementary material for: Synthesis and crystal structure of bis­(tert-butyl isocyanide-κC)[5,10,15,20-tetra­kis­(4-chloro­phen­yl)porphyrinato-κ4 N]iron(II)
Source: Acta Crystallogr E Crystallogr Commun. 2023 Sep 26;79(Pt 10):931–5. doi: 10.1107/S2056989023008083 (PMC10561214; doi:10.1107/S2056989023008083)
Supplement: Supplementary file 1 [file e-79-00931-sup1.cif]

##############################################################################
#                                                                            #
# This CIF contains the data in a paper accepted for publication in          #
# Acta Crystallographica Section E. It conforms to the requirements of       #
# Notes for Authors for Acta Crystallographica Section E, and has been       #
# peer reviewed under the auspices of the IUCr Commission on Journals.       #
#                                                                            #
# Full details of the Crystallographic Information File format               #
# are given in the paper "The Crystallographic Information File (CIF):       #
# a New Standard Archive File for Crystallography" by S. R. Hall, F. H.      #
# Allen and I. D. Brown [Acta Cryst. (1991), A47, 655-685].                  #
#                                                                            #
# The current version of the core CIF dictionary is obtainable from          #
# ftp://ftp.iucr.org/pub/cif_core.dic.                                       #
#                                                                            #
# Software is freely available for graphical display of the structure(s)     #
# in this CIF. For information consult the CIF software page                 #
# http://www.iucr.org/resources/cif/software.                                #
#                                                                            #
# This file may be used for bona fide research purposes within the           #
# scientific community so long as proper attribution is given to the journal # 
# article from which it was obtained.                                        #
#                                                                            #
##############################################################################
data_I
_audit_creation_method     SHELXL-2013
_journal_date_recd_electronic     2023-08-28
_journal_date_accepted     2023-09-15
_journal_name_full     'Acta Crystallographica, Section E'
_journal_year     2023
_journal_volume     79
_journal_issue     10
_journal_page_first     0
_journal_page_last     0
_journal_paper_category     GM
_journal_paper_doi     10.1107/S2056989023008083
_journal_coeditor_code     HB8075
_publ_contact_author_name     'Dr Soumaya Nasri'
_publ_contact_author_address
;
Laboratoire de Physico-chimie des Mat\'eriaux
Facult\'e des Sciences de Monastir
Avenue de l'environnement
5019 Monastir
University of Monastir
Tunisia
;
_publ_contact_author_email     'soumaya.n@mu.edu.sa'
_publ_contact_author_fax     '0021673500278'
_publ_contact_author_phone     '0021694799167'
_publ_section_title
;\
Synthesis and crystal structure of bis(<i>tert</i>-butyl
isocyanide-\k<i>C</i>)[5,10,15,20-tetrakis(4-chlorophenyl)porphyrinato-\
\k^4^<i>N</i>]iron(II)
;
loop_
    _publ_author_name
    _publ_author_footnote
    _publ_author_address
    'Nasri, Soumaya' .
;
Department of Chemistry, College of Science,
Majmaah University, Al-Majmaah 11952, Saudi Arabia
;
_publ_section_synopsis
;
Molecules of the title complex are centrosymmetric and the Fe---N bond lengths
to the N atoms of the porphyrin ring indicate that the Fe^II^ atom is in the
low-spin state.
;
_chemical_name_systematic
;\
Bis(<i>tert</i>-butyl
isocyanide-\k<i>C</i>)[5,10,15,20-tetrakis(4-chlorophenyl)porphyrinato-\
\k^4^<i>N</i>]iron(II)
;
_chemical_name_common     ?
_chemical_formula_moiety     'C54 H42 Cl4 Fe N6'
_chemical_formula_sum     'C54 H42 Cl4 Fe N6'
_chemical_formula_iupac     '[Fe (C44 H24 Cl4 N4) (C5 H9 N)2]'
_chemical_formula_weight     972.58
_chemical_melting_point     ?
_space_group_crystal_system     monoclinic
_space_group_name_H-M_alt     'P 21/n'
_space_group_name_Hall     '-P 2yn'
loop_
    _space_group_symop_operation_xyz
    'x, y, z'
    '-x+1/2, y+1/2, -z+1/2'
    '-x, -y, -z'
    'x-1/2, -y-1/2, z-1/2'
_cell_length_a     10.9679(5)
_cell_length_b     16.9240(7)
_cell_length_c     13.3536(5)
_cell_angle_alpha     90
_cell_angle_beta     114.0150(10)
_cell_angle_gamma     90
_cell_volume     2264.15(16)
_cell_formula_units_Z     2
_cell_measurement_reflns_used     9956
_cell_measurement_theta_min     2.362
_cell_measurement_theta_max     27.232
_cell_measurement_temperature     115(2)
_exptl_crystal_description     prism
_exptl_crystal_colour     'dark violet'
_exptl_crystal_size_max     0.277
_exptl_crystal_size_mid     0.212
_exptl_crystal_size_min     0.181
_exptl_crystal_density_diffrn     1.427
_exptl_crystal_density_meas     ?
_exptl_crystal_density_method     ?
_exptl_crystal_F_000     1004
_exptl_absorpt_coefficient_mu     0.615
_exptl_absorpt_correction_type     numerical
_exptl_absorpt_process_details
;
(SADABS; Krause <i>et al.</i>,  2015)
;
_exptl_absorpt_correction_T_min     0.9032
_exptl_absorpt_correction_T_max     0.9817
_exptl_special_details
;
SADABS-2012/1 (Bruker,2012) was used for absorption correction.
wR2(int) was 0.0545 before and 0.0502 after correction.
The Ratio of minimum to maximum transmission is 0.9200.
The \l/2 correction factor is 0.0015.
;
_diffrn_ambient_temperature     115(2)
_diffrn_source     'X-ray tube'
_diffrn_radiation_type     MoK\a
_diffrn_radiation_wavelength     0.71073
_diffrn_radiation_monochromator     graphite
_diffrn_measurement_device_type     'Nonius Kappa APEXII'
_diffrn_measurement_method     '\f and \w scans'
_diffrn_detector     'CCD Plate'
_diffrn_detector_area_resol_mean     '512 x 512'
_diffrn_reflns_number     44887
_diffrn_reflns_av_R_equivalents     0.0524
_diffrn_reflns_av_unetI/netI     0.0331
_diffrn_reflns_theta_min     2.368
_diffrn_reflns_theta_max     27.528
_diffrn_reflns_theta_full     25.242
_diffrn_measured_fraction_theta_max     0.997
_diffrn_measured_fraction_theta_full     0.999
_diffrn_reflns_limit_h_min     -14
_diffrn_reflns_limit_h_max     14
_diffrn_reflns_limit_k_min     -22
_diffrn_reflns_limit_k_max     21
_diffrn_reflns_limit_l_min     -17
_diffrn_reflns_limit_l_max     15
_diffrn_standards_number     0
_refine_special_details     ?
_reflns_number_total     5201
_reflns_number_gt     4077
_reflns_threshold_expression     'I > 2\s(I)'
_refine_ls_structure_factor_coef     Fsqd
_refine_ls_matrix_type     full
_refine_ls_R_factor_all     0.0542
_refine_ls_R_factor_gt     0.0333
_refine_ls_wR_factor_gt     0.0733
_refine_ls_wR_factor_ref     0.0830
_refine_ls_goodness_of_fit_ref     1.047
_refine_ls_restrained_S_all     1.047
_refine_ls_number_reflns     5201
_refine_ls_number_parameters     295
_refine_ls_number_restraints     0
_refine_ls_hydrogen_treatment     constr
_refine_ls_weighting_scheme     calc
_refine_ls_weighting_details
              'w=1/[\s^2^(Fo^2^)+(0.0294P)^2^+1.8163P] where P=(Fo^2^+2Fc^2^)/3'
_atom_sites_solution_hydrogens     geom
_atom_sites_solution_primary     ?
_atom_sites_solution_secondary     ?
_refine_ls_shift/su_max     0.000
_refine_ls_shift/su_mean     0.000
_refine_diff_density_max     0.428
_refine_diff_density_min     -0.352
_refine_ls_extinction_method     none
_refine_ls_extinction_coef     .
loop_
    _atom_type_symbol
    _atom_type_description
    _atom_type_scat_dispersion_real
    _atom_type_scat_dispersion_imag
    _atom_type_scat_source
    'C' 'C' 0.0033 0.0016
                         'International Tables Vol C Tables 4.2.6.8 and 6.1.1.4'
    'H' 'H' 0.0000 0.0000
                         'International Tables Vol C Tables 4.2.6.8 and 6.1.1.4'
    'N' 'N' 0.0061 0.0033
                         'International Tables Vol C Tables 4.2.6.8 and 6.1.1.4'
    'Cl' 'Cl' 0.1484 0.1585
                         'International Tables Vol C Tables 4.2.6.8 and 6.1.1.4'
    'Fe' 'Fe' 0.3463 0.8444
                         'International Tables Vol C Tables 4.2.6.8 and 6.1.1.4'
_computing_data_collection
;
APEX2 (Bruker, 2012)
;
_computing_cell_refinement
;
SAINT (Bruker, 2007)
;
_computing_data_reduction
;
CrysAlisPro (Agilent, 2014)
;
_computing_structure_solution
;
SIR2004 1.0 (Burla <i>et al.</i>,  2005)
;
_computing_structure_refinement
;
SHELXL 2013 (Sheldrick, 2015)
;
_computing_molecular_graphics
;
ORTEPIII (Burnett & Johnson, 1996); ORTEP-3 for Windows (Farrugia,
2012)
;
_computing_publication_material
;
WinGX publication routines (Farrugia, 2012)
;
loop_
    _atom_site_type_symbol
    _atom_site_label
    _atom_site_fract_x
    _atom_site_fract_y
    _atom_site_fract_z
    _atom_site_U_iso_or_equiv
    _atom_site_adp_type
    _atom_site_calc_flag
    _atom_site_occupancy
    _atom_site_disorder_assembly
    _atom_site_disorder_group
    Fe Fe 1.0000 0.0000 0.5000 0.01108(9) Uani d 1 . .
    C C23 1.02702(17) 0.01547(10) 0.36771(14) 0.0145(4) Uani d 1 . .
    N N3 1.05491(15) 0.03942(9) 0.29849(12) 0.0170(3) Uani d 1 . .
    C C24 1.10111(19) 0.08937(11) 0.23145(15) 0.0198(4) Uani d 1 . .
    C C25 1.0239(2) 0.16655(11) 0.21248(19) 0.0276(5) Uani d 1 . .
    H H25A 1.0520 0.2019 0.1677 0.041 Uiso calc 1 . .
    H H25B 1.0418 0.1917 0.2832 0.041 Uiso calc 1 . .
    H H25C 0.9281 0.1558 0.1744 0.041 Uiso calc 1 . .
    C C26 1.2495(2) 0.10337(15) 0.29680(19) 0.0349(5) Uani d 1 . .
    H H26A 1.2841 0.1367 0.2543 0.052 Uiso calc 1 . .
    H H26B 1.2966 0.0526 0.3123 0.052 Uiso calc 1 . .
    H H26C 1.2636 0.1298 0.3660 0.052 Uiso calc 1 . .
    C C27 1.0745(2) 0.04753(13) 0.12358(17) 0.0312(5) Uani d 1 . .
    H H27A 1.1054 0.0808 0.0785 0.047 Uiso calc 1 . .
    H H27B 0.9786 0.0378 0.0845 0.047 Uiso calc 1 . .
    H H27C 1.1226 -0.0029 0.1384 0.047 Uiso calc 1 . .
    N N1 0.82346(14) 0.05565(8) 0.43209(11) 0.0123(3) Uani d 1 . .
    N N2 1.09274(14) 0.10501(8) 0.53887(11) 0.0123(3) Uani d 1 . .
    C C1 0.69880(17) 0.02084(10) 0.38631(14) 0.0137(3) Uani d 1 . .
    C C2 0.59681(18) 0.08046(10) 0.34686(14) 0.0164(4) Uani d 1 . .
    H H2 0.5034 0.0716 0.3103 0.020 Uiso calc 1 . .
    C C3 0.65836(18) 0.15122(11) 0.37137(15) 0.0175(4) Uani d 1 . .
    H H3 0.6166 0.2016 0.3566 0.021 Uiso calc 1 . .
    C C4 0.79981(17) 0.13574(10) 0.42436(14) 0.0137(3) Uani d 1 . .
    C C5 0.89792(17) 0.19464(10) 0.46487(14) 0.0138(3) Uani d 1 . .
    C C6 1.03494(17) 0.17860(10) 0.51399(14) 0.0138(3) Uani d 1 . .
    C C7 1.13680(18) 0.23832(10) 0.53796(15) 0.0176(4) Uani d 1 . .
    H H7 1.1230 0.2937 0.5281 0.021 Uiso calc 1 . .
    C C8 1.25547(18) 0.20053(10) 0.57700(15) 0.0177(4) Uani d 1 . .
    H H8 1.3410 0.2243 0.5995 0.021 Uiso calc 1 . .
    C C9 1.22812(17) 0.11779(10) 0.57818(14) 0.0142(3) Uani d 1 . .
    C C10 0.67285(17) -0.05975(10) 0.38344(14) 0.0137(3) Uani d 1 . .
    C C11 0.85653(17) 0.27954(10) 0.45362(14) 0.0152(4) Uani d 1 . .
    C C12 0.78007(18) 0.31308(10) 0.35164(15) 0.0172(4) Uani d 1 . .
    H H12 0.7471 0.2803 0.2884 0.021 Uiso calc 1 . .
    C C13 0.75130(18) 0.39353(11) 0.34085(15) 0.0188(4) Uani d 1 . .
    H H13 0.6975 0.4156 0.2714 0.023 Uiso calc 1 . .
    C C14 0.80245(18) 0.44073(10) 0.43308(16) 0.0190(4) Uani d 1 . .
    C C15 0.87414(19) 0.40905(11) 0.53618(16) 0.0217(4) Uani d 1 . .
    H H15 0.9057 0.4420 0.5992 0.026 Uiso calc 1 . .
    C C16 0.89919(19) 0.32841(11) 0.54595(15) 0.0196(4) Uani d 1 . .
    H H16 0.9461 0.3060 0.6166 0.024 Uiso calc 1 . .
    C C17 0.52953(17) -0.08653(10) 0.33800(14) 0.0148(4) Uani d 1 . .
    C C18 0.46030(18) -0.10376(12) 0.22725(15) 0.0219(4) Uani d 1 . .
    H H18 0.5034 -0.0973 0.1788 0.026 Uiso calc 1 . .
    C C19 0.32887(19) -0.13036(12) 0.18617(16) 0.0236(4) Uani d 1 . .
    H H19 0.2825 -0.1420 0.1104 0.028 Uiso calc 1 . .
    C C20 0.26692(18) -0.13963(11) 0.25659(17) 0.0209(4) Uani d 1 . .
    C C21 0.3315(2) -0.12213(14) 0.36586(17) 0.0299(5) Uani d 1 . .
    H H21 0.2873 -0.1280 0.4136 0.036 Uiso calc 1 . .
    C C22 0.4631(2) -0.09559(13) 0.40590(16) 0.0270(5) Uani d 1 . .
    H H22 0.5083 -0.0834 0.4816 0.032 Uiso calc 1 . .
    Cl Cl2 0.10157(5) -0.17304(3) 0.20542(5) 0.03464(14) Uani d 1 . .
    Cl Cl1 0.78308(5) 0.54293(3) 0.41772(5) 0.03197(14) Uani d 1 . .
loop_
    _atom_site_aniso_label
    _atom_site_aniso_U_11
    _atom_site_aniso_U_22
    _atom_site_aniso_U_33
    _atom_site_aniso_U_12
    _atom_site_aniso_U_13
    _atom_site_aniso_U_23
    Fe 0.00822(17) 0.01188(16) 0.01215(17) -0.00047(13) 0.00312(13) 0.00022(13)
    C23 0.0088(8) 0.0138(8) 0.0178(9) -0.0010(6) 0.0024(7) -0.0018(7)
    N3 0.0138(7) 0.0197(8) 0.0167(8) 0.0018(6) 0.0053(6) -0.0003(6)
    C24 0.0179(9) 0.0241(9) 0.0198(9) 0.0024(8) 0.0102(8) 0.0065(8)
    C25 0.0253(11) 0.0195(9) 0.0401(12) 0.0018(8) 0.0154(10) 0.0045(9)
    C26 0.0185(11) 0.0500(14) 0.0349(12) -0.0002(10) 0.0095(9) 0.0147(11)
    C27 0.0425(13) 0.0337(12) 0.0243(11) 0.0067(10) 0.0207(10) 0.0053(9)
    N1 0.0107(7) 0.0130(7) 0.0132(7) -0.0004(5) 0.0049(6) 0.0000(6)
    N2 0.0084(7) 0.0133(7) 0.0138(7) -0.0003(5) 0.0031(6) 0.0001(6)
    C1 0.0104(8) 0.0171(8) 0.0136(8) 0.0003(7) 0.0049(7) -0.0003(7)
    C2 0.0101(8) 0.0192(9) 0.0175(9) 0.0013(7) 0.0032(7) 0.0019(7)
    C3 0.0145(9) 0.0178(9) 0.0194(9) 0.0024(7) 0.0060(7) 0.0025(7)
    C4 0.0123(8) 0.0155(8) 0.0132(8) 0.0025(7) 0.0051(7) 0.0016(7)
    C5 0.0151(9) 0.0137(8) 0.0132(8) 0.0009(7) 0.0062(7) 0.0000(7)
    C6 0.0149(9) 0.0128(8) 0.0136(8) -0.0002(7) 0.0056(7) -0.0009(7)
    C7 0.0163(9) 0.0136(8) 0.0214(9) -0.0022(7) 0.0060(8) -0.0002(7)
    C8 0.0135(9) 0.0160(9) 0.0220(9) -0.0043(7) 0.0054(8) -0.0023(7)
    C9 0.0124(8) 0.0171(8) 0.0128(8) -0.0026(7) 0.0047(7) -0.0017(7)
    C10 0.0105(8) 0.0177(8) 0.0118(8) -0.0012(7) 0.0036(7) -0.0012(7)
    C11 0.0131(9) 0.0149(8) 0.0187(9) -0.0001(7) 0.0078(7) 0.0002(7)
    C12 0.0162(9) 0.0167(8) 0.0181(9) -0.0008(7) 0.0062(7) -0.0008(7)
    C13 0.0147(9) 0.0205(9) 0.0212(9) 0.0029(7) 0.0072(8) 0.0049(7)
    C14 0.0157(9) 0.0119(8) 0.0309(11) 0.0018(7) 0.0112(8) -0.0006(7)
    C15 0.0194(10) 0.0205(9) 0.0226(10) 0.0020(8) 0.0061(8) -0.0055(8)
    C16 0.0191(9) 0.0205(9) 0.0176(9) 0.0029(7) 0.0058(8) -0.0004(7)
    C17 0.0103(8) 0.0114(8) 0.0202(9) 0.0009(6) 0.0035(7) 0.0007(7)
    C18 0.0137(9) 0.0317(11) 0.0204(10) -0.0021(8) 0.0071(8) -0.0027(8)
    C19 0.0150(9) 0.0300(10) 0.0215(10) -0.0030(8) 0.0029(8) -0.0071(8)
    C20 0.0088(8) 0.0187(9) 0.0312(10) -0.0037(7) 0.0041(8) 0.0001(8)
    C21 0.0173(10) 0.0489(13) 0.0257(11) -0.0065(9) 0.0109(9) 0.0028(10)
    C22 0.0163(10) 0.0453(13) 0.0185(10) -0.0059(9) 0.0061(8) -0.0032(9)
    Cl2 0.0135(2) 0.0395(3) 0.0448(3) -0.0117(2) 0.0056(2) -0.0006(2)
    Cl1 0.0304(3) 0.0139(2) 0.0455(3) 0.00429(19) 0.0091(2) 0.0003(2)
_geom_special_details
;
 All esds (except the esd in the dihedral angle between two l.s. planes)
 are estimated using the full covariance matrix.  The cell esds are taken
 into account individually in the estimation of esds in distances, angles
 and torsion angles; correlations between esds in cell parameters are only
 used when they are defined by crystal symmetry.  An approximate (isotropic)
 treatment of cell esds is used for estimating esds involving l.s. planes.
;
loop_
    _geom_bond_atom_site_label_1
    _geom_bond_atom_site_label_2
    _geom_bond_site_symmetry_2
    _geom_bond_distance
    _geom_bond_publ_flag
    Fe C23 . 1.9244(18) ?
    Fe C23 3_756 1.9244(18) ?
    Fe N1 3_756 2.0074(14) ?
    Fe N1 . 2.0074(14) ?
    Fe N2 3_756 2.0081(14) ?
    Fe N2 . 2.0081(14) ?
    C23 N3 . 1.159(2) ?
    N3 C24 . 1.464(2) ?
    C24 C26 . 1.520(3) ?
    C24 C25 . 1.521(3) ?
    C24 C27 . 1.523(3) ?
    C25 H25A . 0.9800 ?
    C25 H25B . 0.9800 ?
    C25 H25C . 0.9800 ?
    C26 H26A . 0.9800 ?
    C26 H26B . 0.9800 ?
    C26 H26C . 0.9800 ?
    C27 H27A . 0.9800 ?
    C27 H27B . 0.9800 ?
    C27 H27C . 0.9800 ?
    N1 C4 . 1.376(2) ?
    N1 C1 . 1.382(2) ?
    N2 C6 . 1.376(2) ?
    N2 C9 . 1.376(2) ?
    C1 C10 . 1.391(2) ?
    C1 C2 . 1.438(2) ?
    C2 C3 . 1.348(2) ?
    C2 H2 . 0.9500 ?
    C3 C4 . 1.443(2) ?
    C3 H3 . 0.9500 ?
    C4 C5 . 1.404(2) ?
    C5 C6 . 1.400(2) ?
    C5 C11 . 1.496(2) ?
    C6 C7 . 1.443(2) ?
    C7 C8 . 1.350(3) ?
    C7 H7 . 0.9500 ?
    C8 C9 . 1.434(2) ?
    C8 H8 . 0.9500 ?
    C9 C10 3_756 1.398(2) ?
    C10 C9 3_756 1.398(2) ?
    C10 C17 . 1.506(2) ?
    C11 C12 . 1.397(2) ?
    C11 C16 . 1.398(2) ?
    C12 C13 . 1.392(2) ?
    C12 H12 . 0.9500 ?
    C13 C14 . 1.381(3) ?
    C13 H13 . 0.9500 ?
    C14 C15 . 1.386(3) ?
    C14 Cl1 . 1.7446(18) ?
    C15 C16 . 1.388(3) ?
    C15 H15 . 0.9500 ?
    C16 H16 . 0.9500 ?
    C17 C22 . 1.383(3) ?
    C17 C18 . 1.391(3) ?
    C18 C19 . 1.392(3) ?
    C18 H18 . 0.9500 ?
    C19 C20 . 1.375(3) ?
    C19 H19 . 0.9500 ?
    C20 C21 . 1.370(3) ?
    C20 Cl2 . 1.7513(18) ?
    C21 C22 . 1.394(3) ?
    C21 H21 . 0.9500 ?
    C22 H22 . 0.9500 ?
loop_
    _geom_angle_atom_site_label_1
    _geom_angle_atom_site_label_2
    _geom_angle_atom_site_label_3
    _geom_angle_site_symmetry_1
    _geom_angle_site_symmetry_3
    _geom_angle
    _geom_angle_publ_flag
    C23 Fe C23 . 3_756 180.0 ?
    C23 Fe N1 . 3_756 89.88(6) ?
    C23 Fe N1 3_756 3_756 90.12(6) ?
    C23 Fe N1 . . 90.12(6) ?
    C23 Fe N1 3_756 . 89.88(6) ?
    N1 Fe N1 3_756 . 180.00(5) ?
    C23 Fe N2 . 3_756 97.71(6) ?
    C23 Fe N2 3_756 3_756 82.29(6) ?
    N1 Fe N2 3_756 3_756 89.75(6) ?
    N1 Fe N2 . 3_756 90.25(6) ?
    C23 Fe N2 . . 82.29(6) ?
    C23 Fe N2 3_756 . 97.71(6) ?
    N1 Fe N2 3_756 . 90.25(6) ?
    N1 Fe N2 . . 89.75(6) ?
    N2 Fe N2 3_756 . 180.00(4) ?
    N3 C23 Fe . . 165.75(15) ?
    C23 N3 C24 . . 163.66(17) ?
    N3 C24 C26 . . 107.17(15) ?
    N3 C24 C25 . . 106.85(15) ?
    C26 C24 C25 . . 110.81(17) ?
    N3 C24 C27 . . 109.23(16) ?
    C26 C24 C27 . . 111.31(17) ?
    C25 C24 C27 . . 111.25(16) ?
    C24 C25 H25A . . 109.5 ?
    C24 C25 H25B . . 109.5 ?
    H25A C25 H25B . . 109.5 ?
    C24 C25 H25C . . 109.5 ?
    H25A C25 H25C . . 109.5 ?
    H25B C25 H25C . . 109.5 ?
    C24 C26 H26A . . 109.5 ?
    C24 C26 H26B . . 109.5 ?
    H26A C26 H26B . . 109.5 ?
    C24 C26 H26C . . 109.5 ?
    H26A C26 H26C . . 109.5 ?
    H26B C26 H26C . . 109.5 ?
    C24 C27 H27A . . 109.5 ?
    C24 C27 H27B . . 109.5 ?
    H27A C27 H27B . . 109.5 ?
    C24 C27 H27C . . 109.5 ?
    H27A C27 H27C . . 109.5 ?
    H27B C27 H27C . . 109.5 ?
    C4 N1 C1 . . 105.33(14) ?
    C4 N1 Fe . . 127.86(11) ?
    C1 N1 Fe . . 126.77(11) ?
    C6 N2 C9 . . 105.64(14) ?
    C6 N2 Fe . . 127.13(11) ?
    C9 N2 Fe . . 126.32(11) ?
    N1 C1 C10 . . 125.79(16) ?
    N1 C1 C2 . . 110.18(15) ?
    C10 C1 C2 . . 123.93(16) ?
    C3 C2 C1 . . 107.24(16) ?
    C3 C2 H2 . . 126.4 ?
    C1 C2 H2 . . 126.4 ?
    C2 C3 C4 . . 106.85(16) ?
    C2 C3 H3 . . 126.6 ?
    C4 C3 H3 . . 126.6 ?
    N1 C4 C5 . . 125.39(16) ?
    N1 C4 C3 . . 110.35(15) ?
    C5 C4 C3 . . 124.23(16) ?
    C6 C5 C4 . . 123.44(16) ?
    C6 C5 C11 . . 117.22(15) ?
    C4 C5 C11 . . 119.32(15) ?
    N2 C6 C5 . . 126.17(15) ?
    N2 C6 C7 . . 109.97(15) ?
    C5 C6 C7 . . 123.69(16) ?
    C8 C7 C6 . . 106.95(16) ?
    C8 C7 H7 . . 126.5 ?
    C6 C7 H7 . . 126.5 ?
    C7 C8 C9 . . 107.09(16) ?
    C7 C8 H8 . . 126.5 ?
    C9 C8 H8 . . 126.5 ?
    N2 C9 C10 . 3_756 125.90(16) ?
    N2 C9 C8 . . 110.34(15) ?
    C10 C9 C8 3_756 . 123.75(16) ?
    C1 C10 C9 . 3_756 124.00(16) ?
    C1 C10 C17 . . 118.33(15) ?
    C9 C10 C17 3_756 . 117.65(15) ?
    C12 C11 C16 . . 118.18(16) ?
    C12 C11 C5 . . 121.71(16) ?
    C16 C11 C5 . . 120.05(16) ?
    C13 C12 C11 . . 121.30(17) ?
    C13 C12 H12 . . 119.4 ?
    C11 C12 H12 . . 119.4 ?
    C14 C13 C12 . . 118.74(17) ?
    C14 C13 H13 . . 120.6 ?
    C12 C13 H13 . . 120.6 ?
    C13 C14 C15 . . 121.51(17) ?
    C13 C14 Cl1 . . 118.87(14) ?
    C15 C14 Cl1 . . 119.55(14) ?
    C14 C15 C16 . . 118.98(17) ?
    C14 C15 H15 . . 120.5 ?
    C16 C15 H15 . . 120.5 ?
    C15 C16 C11 . . 121.10(17) ?
    C15 C16 H16 . . 119.4 ?
    C11 C16 H16 . . 119.4 ?
    C22 C17 C18 . . 117.94(17) ?
    C22 C17 C10 . . 120.72(16) ?
    C18 C17 C10 . . 121.34(16) ?
    C17 C18 C19 . . 121.09(18) ?
    C17 C18 H18 . . 119.5 ?
    C19 C18 H18 . . 119.5 ?
    C20 C19 C18 . . 119.22(18) ?
    C20 C19 H19 . . 120.4 ?
    C18 C19 H19 . . 120.4 ?
    C21 C20 C19 . . 121.22(17) ?
    C21 C20 Cl2 . . 119.33(16) ?
    C19 C20 Cl2 . . 119.44(15) ?
    C20 C21 C22 . . 118.95(19) ?
    C20 C21 H21 . . 120.5 ?
    C22 C21 H21 . . 120.5 ?
    C17 C22 C21 . . 121.57(18) ?
    C17 C22 H22 . . 119.2 ?
    C21 C22 H22 . . 119.2 ?
loop_
    _geom_hbond_atom_site_label_D
    _geom_hbond_atom_site_label_H
    _geom_hbond_atom_site_label_A
    _geom_hbond_site_symmetry_A
    _geom_hbond_distance_DH
    _geom_hbond_distance_HA
    _geom_hbond_distance_DA
    _geom_hbond_angle_DHA
    C25 H25C Cl1 2_645 0.98 2.86 3.738(2) 149
    C27 H27B Cl1 2_645 0.98 2.86 3.733(2) 149
    C7 H7 Cl1 3_766 0.95 2.94 3.7953(18) 151
    C13 H13 N2 4_565 0.95 2.86 3.685(2) 146
    C21 H21 Cg1 3_655 0.96 2.69 3.518(2) 146
_shelx_space_group_comment
;
The symmetry employed for this shelxl refinement is uniquely defined
by the following loop, which should always be used as a source of
symmetry information in preference to the above space-group names.
They are only intended as comments.
;
_shelx_estimated_absorpt_T_min     ?
_shelx_estimated_absorpt_T_max     ?
_shelx_hkl_file
;
   1   0   0   -0.08    0.07
  -1   0   0   -0.09    0.06
  -1   0   0   -0.02    0.07
  -1   0   0   -0.14    0.08
  -1   0   0   -0.09    0.12
   1   0   0    0.10    0.09
   1   0   0   -0.05    0.07
   1   0   0   -0.08    0.09
  -2   0   0   41.94    1.40
  -2   0   0   43.36    1.61
   2   0   0   42.02    1.39
   2   0   0   41.27    1.40
   2   0   0   42.56    1.39
   2   0   0   42.62    1.56
  -2   0   0   41.64    1.43
  -2   0   0   40.20    1.35
   3   0   0    0.53    0.52
  -3   0   0    0.54    0.54
  -3   0   0   -0.02    0.34
   3   0   0    0.29    0.37
  -3   0   0    0.37    0.54
   3   0   0    0.11    0.28
   3   0   0   -0.20    0.43
   3   0   0   -0.65    0.41
  -3   0   0   -0.74    0.44
  -4   0   0   61.51    2.27
  -4   0   0   67.20    2.30
  -4   0   0   65.67    2.35
   4   0   0   67.20    2.36
   4   0   0   70.05    2.32
   4   0   0   68.00    2.35
   4   0   0   68.21    2.17
   4   0   0   66.64    2.60
  -4   0   0   71.82    2.62
   5   0   0    0.02    0.60
  -5   0   0    0.17    0.50
  -5   0   0   -0.47    0.53
  -5   0   0   -0.34    0.42
  -5   0   0   -0.06    0.59
   5   0   0   -0.04    0.38
   5   0   0   -0.03    0.44
   5   0   0   -0.18    0.69
   5   0   0   -0.01    0.45
   6   0   0    8.73    0.89
  -6   0   0    6.82    0.97
   6   0   0    7.12    0.75
  -6   0   0    7.72    0.80
  -6   0   0    7.52    0.92
   6   0   0    7.54    0.99
   6   0   0    8.71    0.89
   6   0   0    9.53    0.98
  -6   0   0    7.89    0.89
   6   0   0    8.44    1.19
   7   0   0   -0.20    0.56
   7   0   0    0.10    0.66
  -7   0   0   -0.36    0.50
  -7   0   0   -0.32    0.53
   7   0   0   -0.06    1.05
  -7   0   0    0.15    0.66
  -8   0   0   30.23    1.74
   8   0   0   24.90    2.09
  -8   0   0   29.83    1.78
   8   0   0   28.31    1.63
   8   0   0   26.84    1.91
  -8   0   0   29.28    2.09
   9   0   0    1.09    0.67
   9   0   0   -0.05    0.85
  -9   0   0   -0.88    0.96
   9   0   0   -0.62    0.83
  -9   0   0    0.60    0.92
 -10   0   0   45.67    2.60
  10   0   0   42.25    2.37
 -10   0   0   41.44    2.69
 -11   0   0    1.04    0.98
 -11   0   0    0.67    0.81
  11   0   0   -0.83    0.89
 -12   0   0    4.20    1.47
 -12   0   0    4.93    1.25
 -13   0   0    0.97    1.35
 -13   0   0   -3.11    1.30
   0  -1   0   -0.05    0.04
   0  -1   0   -0.02    0.02
   0  -1   0   -0.03    0.02
   0  -1   0   -0.03    0.03
   0  -1   0    0.00    0.02
   0   1   0    0.01    0.04
   0   1   0   -0.05    0.05
   0   1   0    0.06    0.05
   0   1   0   -0.01    0.03
   2  -1   0    2.73    0.44
   2  -1   0    2.49    0.39
  -2  -1   0    2.32    0.40
   2  -1   0    2.14    0.36
  -2  -1   0    2.59    0.37
  -2  -1   0    2.30    0.32
   2  -1   0    3.21    0.54
  -2  -1   0    2.11    0.37
  -2  -1   0    2.59    0.42
   2   1   0    2.03    0.37
  -2   1   0    2.77    0.45
   2   1   0    2.54    0.44
   2   1   0    2.85    0.53
   2   1   0    2.14    0.29
  -2   1   0    2.77    0.54
  -2   1   0    2.75    0.43
   2   1   0    1.83    0.39
   2   1   0    2.15    0.47
  -2   1   0    2.32    0.42
  -3  -1   0  390.98   10.79
  -3  -1   0  388.62   11.46
   3  -1   0  387.92   10.17
   3  -1   0  375.04   11.45
  -3  -1   0  379.35    9.69
  -3  -1   0  367.33   10.16
  -3  -1   0  381.01   10.06
   3  -1   0  396.45   10.09
   3  -1   0  373.35   10.88
   3   1   0  377.23   10.17
   3   1   0  387.66   10.07
  -3   1   0  391.77   11.47
  -3   1   0  379.03   10.07
  -3   1   0  380.22   10.16
   3   1   0  372.03   10.77
   3   1   0  369.99   11.44
   3   1   0  374.51   10.48
  -3   1   0  381.13   10.87
   3   1   0  380.42    9.69
  -4  -1   0    0.60    0.34
   4  -1   0    1.12    0.41
   4  -1   0    1.70    0.50
  -4  -1   0    0.93    0.47
  -4  -1   0    2.13    0.67
   4  -1   0    1.16    0.53
   4  -1   0    0.99    0.44
  -4  -1   0   -0.39    0.36
   4   1   0    0.88    0.50
   4   1   0    1.13    0.41
   4   1   0    1.12    0.46
   4   1   0    1.43    0.69
  -4   1   0    0.53    0.52
   4   1   0    1.03    0.39
  -4   1   0    0.83    0.42
   4   1   0    1.14    0.45
  -4   1   0    1.16    0.57
  -4   1   0    1.24    0.64
   5  -1   0   68.22    2.96
   5  -1   0   75.96    2.55
  -5  -1   0   68.82    2.50
  -5  -1   0   75.25    2.52
   5  -1   0   72.98    2.63
  -5  -1   0   72.49    2.94
   5  -1   0   76.34    2.65
  -5  -1   0   68.57    2.62
   5   1   0   69.61    2.44
  -5   1   0   72.89    2.60
   5   1   0   74.62    2.41
  -5   1   0   76.99    2.92
   5   1   0   70.48    2.89
   5   1   0   74.02    2.59
  -5   1   0   68.28    2.52
  -5   1   0   70.63    2.57
   5   1   0   74.40    2.57
   5   1   0   72.60    2.51
  -6  -1   0   46.72    2.05
   6  -1   0   45.89    2.46
  -6  -1   0   49.58    2.30
  -6  -1   0   47.72    1.92
   6  -1   0   45.51    2.04
   6  -1   0   47.67    1.91
  -6  -1   0   44.04    1.94
   6  -1   0   46.13    2.02
   6  -1   0   47.41    1.98
  -6   1   0   46.29    2.40
   6   1   0   44.84    1.91
   6   1   0   46.92    1.90
   6   1   0   48.30    1.98
  -6   1   0   41.95    1.96
   6   1   0   49.01    2.49
   6   1   0   46.72    2.14
   6   1   0   45.84    1.88
  -6   1   0   48.05    1.99
  -6   1   0   43.71    1.95
   7  -1   0   24.16    1.85
  -7  -1   0   26.89    1.49
  -7  -1   0   24.22    1.83
   7  -1   0   27.84    1.70
  -7  -1   0   22.41    1.64
  -7   1   0   22.85    1.56
  -7   1   0   25.92    1.59
   7   1   0   26.30    1.89
  -7   1   0   26.25    1.55
   7   1   0   26.17    1.62
   7   1   0   27.22    1.45
  -8  -1   0   33.11    2.04
   8  -1   0   38.00    1.76
  -8  -1   0   35.16    1.96
   8  -1   0   35.00    2.39
  -8  -1   0   36.74    1.84
   8  -1   0   35.04    2.09
  -8   1   0   38.69    2.04
   8   1   0   36.95    2.73
  -8   1   0   40.03    2.31
  -8   1   0   36.56    2.14
   8   1   0   36.13    2.03
   8   1   0   34.67    1.88
   9  -1   0    6.23    0.88
   9  -1   0    5.22    1.06
  -9  -1   0    5.27    0.88
  -9  -1   0    6.33    1.21
  -9  -1   0    4.07    1.19
   9   1   0    4.33    0.95
  -9   1   0    6.40    1.24
   9   1   0    5.78    0.95
  -9   1   0    2.05    0.87
   9   1   0    4.18    1.19
 -10  -1   0    0.22    1.01
  10  -1   0   -1.60    0.93
 -10  -1   0    0.52    1.13
 -10   1   0    1.46    0.90
 -10   1   0   -0.06    1.02
  10   1   0   -0.91    0.76
  10   1   0    1.42    1.10
  11  -1   0   33.55    2.32
 -11  -1   0   36.42    2.44
 -11  -1   0   33.23    2.24
 -11   1   0   37.27    2.54
  11   1   0   32.25    2.26
 -11   1   0   36.11    2.41
 -12  -1   0    8.80    1.69
 -12  -1   0   10.73    1.93
  12  -1   0   10.30    1.53
 -12   1   0   10.25    1.82
 -12   1   0   13.43    1.88
 -13  -1   0    3.59    1.24
 -13   1   0    3.41    1.26
  -1  -2   0   -0.04    0.11
   1  -2   0   -0.20    0.16
   1  -2   0    0.05    0.16
   1  -2   0   -0.42    0.15
  -1  -2   0   -0.10    0.14
   1  -2   0    0.25    0.16
  -1  -2   0    0.06    0.24
  -1  -2   0    0.00    0.19
  -1  -2   0   -0.19    0.14
  -1  -2   0    0.37    0.21
   1   2   0   -0.12    0.26
   1   2   0   -0.17    0.22
   1   2   0    0.01    0.18
  -1   2   0    0.15    0.16
  -1   2   0    0.05    0.27
  -1   2   0   -0.08    0.15
   1   2   0   -0.01    0.20
  -1   2   0    0.26    0.21
   1   2   0    0.02    0.16
   1   2   0   -0.05    0.14
  -2  -2   0   15.37    0.79
  -2  -2   0   15.35    0.84
   2  -2   0   13.63    0.81
  -2  -2   0   14.49    0.82
  -2  -2   0   13.39    0.75
  -2  -2   0   13.48    0.87
   2  -2   0   13.27    0.65
   2  -2   0   15.86    1.00
   2  -2   0   14.01    0.82
  -2  -2   0   15.74    0.95
   2   2   0   14.37    0.72
   2   2   0   14.67    0.86
  -2   2   0   14.57    0.98
  -2   2   0   15.66    0.95
   2   2   0   13.43    0.74
  -2   2   0   14.71    0.74
   2   2   0   14.51    0.89
  -2   2   0   13.97    0.81
   2   2   0   14.86    0.87
  -3  -2   0    2.16    0.48
  -3  -2   0    1.05    0.44
  -3  -2   0    1.58    0.56
   3  -2   0    1.10    0.50
   3  -2   0    1.64    0.56
  -3  -2   0    0.89    0.48
  -3  -2   0    1.60    0.46
   3  -2   0    1.35    0.51
   3   2   0    2.07    0.64
  -3   2   0    1.95    0.48
   3   2   0    0.80    0.50
   3   2   0    1.49    0.32
  -3   2   0    1.50    0.48
   3   2   0    1.27    0.50
   3   2   0    1.18    0.34
   3   2   0    2.32    0.49
  -3   2   0    1.06    0.50
  -3   2   0    1.48    0.52
   4  -2   0  266.24    7.29
   4  -2   0  261.07    7.79
  -4  -2   0  256.91    6.90
   4  -2   0  269.04    7.25
  -4  -2   0  258.04    7.21
  -4  -2   0  265.01    8.20
   4  -2   0  254.93    8.19
  -4  -2   0  251.09    7.30
  -4  -2   0  268.57    7.59
  -4   2   0  270.14    8.21
   4   2   0  264.31    6.91
  -4   2   0  255.36    7.20
  -4   2   0  266.84    7.78
   4   2   0  256.86    8.18
   4   2   0  260.55    7.57
   4   2   0  263.55    7.47
   4   2   0  264.27    7.30
   4   2   0  269.03    7.22
  -4   2   0  251.02    7.24
  -5  -2   0   82.53    3.22
   5  -2   0   85.58    2.86
  -5  -2   0   81.01    2.82
   5  -2   0   79.71    2.96
  -5  -2   0   83.17    2.74
  -5  -2   0   74.76    2.87
   5  -2   0   79.95    2.85
   5  -2   0   76.73    3.15
   5   2   0   81.53    2.74
  -5   2   0   82.40    3.17
  -5   2   0   82.15    2.85
   5   2   0   84.45    3.29
   5   2   0   78.30    2.81
   5   2   0   83.71    2.82
   5   2   0   85.48    2.66
  -5   2   0   88.34    2.96
   5   2   0   83.60    2.80
  -5   2   0   79.12    2.81
  -6  -2   0   46.25    2.26
   6  -2   0   56.51    2.19
  -6  -2   0   54.41    2.46
  -6  -2   0   53.82    2.04
  -6  -2   0   48.68    2.09
   6  -2   0   50.62    2.26
   6  -2   0   51.20    2.27
  -6   2   0   52.24    2.13
   6   2   0   51.37    2.47
   6   2   0   50.77    2.10
   6   2   0   48.71    2.03
   6   2   0   51.31    2.06
   6   2   0   54.53    2.31
   6   2   0   50.52    1.95
  -6   2   0   52.21    2.20
  -6   2   0   50.59    2.13
  -6   2   0   53.82    2.47
  -7  -2   0    9.38    1.08
   7  -2   0    7.79    1.08
  -7  -2   0    9.50    1.03
  -7  -2   0    9.26    0.89
  -7  -2   0   10.33    1.17
   7   2   0    7.83    1.41
   7   2   0   10.12    1.02
  -7   2   0   11.56    1.28
  -7   2   0    8.20    1.20
  -7   2   0    8.63    1.03
   7   2   0    7.33    0.92
  -8  -2   0   10.33    1.46
   8  -2   0    9.89    1.29
  -8  -2   0   10.15    1.36
  -8  -2   0   11.65    1.05
   8   2   0    7.29    1.56
  -8   2   0    7.50    1.36
  -8   2   0   11.75    1.27
   8   2   0    9.46    1.17
   8   2   0    8.99    1.13
  -9  -2   0   26.27    1.90
   9  -2   0   25.49    1.94
  -9  -2   0   29.55    2.01
   9  -2   0   28.91    1.51
  -9   2   0   26.19    1.97
   9   2   0   25.64    1.77
  -9   2   0   27.22    2.09
   9   2   0   22.19    2.29
   9   2   0   27.20    1.68
  10  -2   0   15.15    1.68
 -10  -2   0   17.28    1.89
 -10  -2   0   19.42    1.81
 -10   2   0   18.78    1.92
  10   2   0   11.83    1.73
 -10   2   0   16.84    1.83
  10   2   0   17.12    1.53
 -11  -2   0    4.58    1.33
 -11  -2   0    2.32    1.13
  11  -2   0    1.05    1.08
  11   2   0    1.88    1.00
 -11   2   0    0.42    1.19
 -11   2   0    3.35    1.24
  12  -2   0   -1.47    0.97
 -12  -2   0    0.48    0.89
 -12  -2   0    1.15    1.37
 -12   2   0    1.84    1.29
   0  -3   0    0.18    0.20
   0  -3   0   -0.05    0.20
   0  -3   0   -0.15    0.23
   0  -3   0   -0.02    0.27
   0  -3   0    0.31    0.23
   0   3   0    0.11    0.31
   0   3   0    0.11    0.23
   0   3   0   -0.02    0.20
   0   3   0    0.37    0.20
  -1  -3   0   18.13    0.78
   1  -3   0   17.76    0.74
   1  -3   0   17.64    0.97
  -1  -3   0   18.42    0.82
  -1  -3   0   17.87    0.81
  -1  -3   0   18.59    0.77
  -1  -3   0   17.53    0.77
   1  -3   0   17.39    0.81
  -1  -3   0   18.08    0.93
   1  -3   0   18.41    0.78
   1   3   0   17.89    0.78
   1   3   0   17.76    0.75
   1   3   0   18.52    0.87
  -1   3   0   18.71    0.88
   1   3   0   18.30    0.85
  -1   3   0   18.04    0.76
  -1   3   0   17.41    0.75
   1   3   0   18.01    0.82
  -1   3   0   18.77    0.77
   1   3   0   17.74    0.75
   2  -3   0  168.52    4.56
  -2  -3   0  163.63    4.38
  -2  -3   0  168.17    5.11
  -2  -3   0  163.96    4.60
   2  -3   0  158.12    4.63
  -2  -3   0  166.93    4.63
  -2  -3   0  160.05    4.54
   2  -3   0  162.85    4.98
  -2  -3   0  159.83    4.79
   2  -3   0  169.44    4.54
   2   3   0  165.28    4.67
   2   3   0  165.57    4.38
  -2   3   0  163.79    4.53
  -2   3   0  166.03    4.65
  -2   3   0  168.43    4.99
  -2   3   0  163.51    4.57
   2   3   0  168.75    4.60
   2   3   0  167.93    4.55
   2   3   0  165.94    4.83
   2   3   0  162.89    5.13
  -3  -3   0   50.43    1.86
  -3  -3   0   51.17    1.97
  -3  -3   0   51.25    1.66
   3  -3   0   51.67    1.79
   3  -3   0   48.84    1.64
  -3  -3   0   49.38    1.82
   3  -3   0   50.31    1.93
  -3  -3   0   51.16    1.76
   3  -3   0   51.12    1.77
  -3  -3   0   50.38    1.80
  -3   3   0   49.95    1.65
  -3   3   0   52.02    2.06
   3   3   0   54.38    1.81
  -3   3   0   50.63    1.97
  -3   3   0   49.07    1.76
  -3   3   0   48.70    1.76
   3   3   0   51.26    1.70
   3   3   0   52.20    1.66
   3   3   0   53.47    1.77
   3   3   0   49.94    1.81
   3   3   0   48.05    2.04
  -4  -3   0   39.31    1.77
   4  -3   0   44.73    1.73
  -4  -3   0   41.61    1.58
  -4  -3   0   41.84    1.70
   4  -3   0   44.04    1.66
  -4  -3   0   43.16    1.62
   4  -3   0   40.03    1.75
  -4  -3   0   44.10    1.93
   4   3   0   45.02    1.73
   4   3   0   41.56    1.87
   4   3   0   44.74    1.77
  -4   3   0   40.99    1.70
   4   3   0   40.22    1.52
   4   3   0   42.21    1.65
  -4   3   0   40.91    1.62
  -4   3   0   41.56    1.80
  -4   3   0   44.15    1.97
   4   3   0   43.97    1.54
   5  -3   0   62.09    2.25
  -5  -3   0   63.02    2.24
   5  -3   0   61.33    2.31
  -5  -3   0   54.63    2.24
  -5  -3   0   58.32    2.11
   5  -3   0   57.05    2.41
  -5  -3   0   56.22    2.19
  -5  -3   0   57.51    2.49
   5   3   0   61.71    2.12
  -5   3   0   59.18    2.52
  -5   3   0   57.25    2.20
  -5   3   0   56.80    2.26
  -5   3   0   61.16    2.40
   5   3   0   64.63    2.29
   5   3   0   58.34    2.10
   5   3   0   60.11    2.66
   5   3   0   60.56    2.34
   5   3   0   61.62    2.24
   6  -3   0   12.94    1.16
   6  -3   0   13.21    1.14
  -6  -3   0   13.04    1.11
  -6  -3   0   11.24    1.18
  -6  -3   0   12.23    1.14
  -6  -3   0   10.29    1.03
   6  -3   0   11.95    1.18
  -6   3   0   10.59    1.14
   6   3   0   12.30    1.06
  -6   3   0   14.42    1.27
   6   3   0   13.88    1.10
  -6   3   0   11.88    1.13
   6   3   0   12.83    1.23
   6   3   0   10.86    0.95
   6   3   0   10.29    1.33
  -6   3   0   11.06    1.33
   6   3   0   12.23    1.19
   7  -3   0   89.75    3.55
  -7  -3   0   90.50    3.26
  -7  -3   0   92.59    3.40
  -7  -3   0   95.40    3.56
  -7   3   0   92.10    3.48
   7   3   0   95.30    3.32
  -7   3   0   85.36    3.26
  -7   3   0   88.08    3.40
   7   3   0   87.43    3.18
   7   3   0   86.45    3.94
  -8  -3   0   34.70    2.15
   8  -3   0   36.00    2.28
  -8  -3   0   40.07    2.45
  -8   3   0   35.81    2.05
   8   3   0   35.53    2.44
   8   3   0   37.12    1.99
  -8   3   0   34.93    2.16
   8   3   0   39.08    1.94
   9  -3   0   15.18    1.58
  -9  -3   0   13.96    1.56
  -9  -3   0   17.01    1.71
   9   3   0   12.04    1.86
   9   3   0   14.33    1.29
  -9   3   0   14.33    1.49
  -9   3   0   14.06    1.61
  10  -3   0    2.79    1.25
 -10  -3   0    2.79    1.29
 -10  -3   0    3.35    1.03
 -10   3   0    4.46    1.26
 -10   3   0    3.28    1.23
  10   3   0    4.51    1.03
  10   3   0    3.33    1.58
  11  -3   0   -0.94    1.01
 -11  -3   0    1.03    0.85
 -11  -3   0   -0.51    0.84
  11   3   0   -0.76    1.50
 -11   3   0    0.52    0.81
  11   3   0   -1.59    0.80
 -12  -3   0    2.29    1.33
  12  -3   0    0.99    1.29
 -12  -3   0    1.49    1.44
 -12   3   0    1.01    0.98
   0  -4   0  241.97    6.37
   0  -4   0  248.73    6.58
   0  -4   0  246.90    6.97
   0  -4   0  248.44    6.70
   0   4   0  250.96    7.17
   0   4   0  245.27    6.69
   0   4   0  247.46    6.95
   1  -4   0    1.74    0.51
  -1  -4   0    0.99    0.37
   1  -4   0    1.41    0.46
  -1  -4   0    0.37    0.47
  -1  -4   0    1.09    0.40
   1  -4   0    1.69    0.50
  -1  -4   0    1.50    0.41
   1  -4   0    1.56    0.42
  -1  -4   0    2.02    0.53
  -1  -4   0    1.33    0.49
   1   4   0    1.65    0.45
   1   4   0    2.51    0.63
   1   4   0    1.64    0.41
   1   4   0    1.34    0.37
  -1   4   0    1.97    0.50
  -1   4   0    1.72    0.46
  -1   4   0    1.39    0.42
   1   4   0    1.32    0.55
  -1   4   0    2.07    0.51
   1   4   0    1.50    0.37
  -2  -4   0   72.94    2.47
  -2  -4   0   78.64    2.42
  -2  -4   0   72.44    2.33
   2  -4   0   76.32    2.36
  -2  -4   0   74.54    2.32
   2  -4   0   71.17    2.56
   2  -4   0   75.08    2.33
  -2  -4   0   73.83    2.56
  -2  -4   0   73.00    2.23
   2  -4   0   75.01    2.26
  -2   4   0   75.64    2.57
   2   4   0   72.39    2.41
   2   4   0   76.29    2.22
  -2   4   0   70.35    2.34
   2   4   0   72.69    2.57
   2   4   0   77.94    2.53
  -2   4   0   72.51    2.25
  -2   4   0   75.02    2.31
   2   4   0   75.74    2.33
   2   4   0   77.36    2.33
  -3  -4   0  203.51    5.78
   3  -4   0  199.72    6.33
  -3  -4   0  206.62    6.10
  -3  -4   0  213.62    5.89
   3  -4   0  216.54    5.81
   3  -4   0  207.19    5.86
  -3  -4   0  203.49    5.55
  -3  -4   0  209.52    6.50
  -3  -4   0  200.97    5.82
   3  -4   0  210.05    5.77
   3   4   0  209.71    5.80
   3   4   0  217.16    6.11
   3   4   0  213.79    5.55
  -3   4   0  211.85    6.55
   3   4   0  203.83    6.50
   3   4   0  211.23    5.84
  -3   4   0  202.47    5.73
  -3   4   0  208.40    6.34
  -3   4   0  198.57    5.78
   4  -4   0   16.79    1.04
   4  -4   0   15.57    0.96
  -4  -4   0   16.86    1.00
  -4  -4   0   16.11    1.16
  -4  -4   0   14.97    1.17
  -4  -4   0   14.96    0.94
  -4  -4   0   15.44    0.96
   4  -4   0   16.31    1.25
   4  -4   0   16.10    0.83
  -4   4   0   14.65    1.03
   4   4   0   15.44    0.83
  -4   4   0   14.69    1.06
   4   4   0   16.85    1.12
   4   4   0   18.23    1.14
   4   4   0   15.58    0.95
  -4   4   0   17.59    1.27
   4   4   0   16.51    1.13
   4   4   0   16.12    1.06
  -4   4   0   15.85    0.86
  -5  -4   0   17.58    1.04
  -5  -4   0   16.17    1.05
  -5  -4   0   13.97    1.21
   5  -4   0   13.64    1.23
  -5  -4   0   15.39    0.94
   5  -4   0   15.46    1.04
   5  -4   0   14.10    1.02
  -5  -4   0   13.63    1.24
   5  -4   0   13.94    0.86
   5   4   0   16.89    1.18
  -5   4   0   14.91    0.90
   5   4   0   12.30    1.17
   5   4   0   15.19    1.21
   5   4   0   15.58    1.02
  -5   4   0   14.96    1.23
   5   4   0   15.33    0.90
   5   4   0   14.70    1.18
  -5   4   0   14.82    1.21
  -5   4   0   12.98    1.27
   6  -4   0   75.60    3.06
   6  -4   0   75.63    2.94
  -6  -4   0   81.20    2.97
  -6  -4   0   73.71    3.03
  -6  -4   0   77.04    2.87
   6  -4   0   82.23    3.00
   6  -4   0   76.51    2.59
  -6  -4   0   78.01    2.74
  -6  -4   0   81.16    3.28
  -6   4   0   83.51    3.14
   6   4   0   76.73    3.41
   6   4   0   78.85    2.72
   6   4   0   82.41    2.98
  -6   4   0   83.25    2.98
  -6   4   0   75.71    2.93
  -6   4   0   81.86    3.31
   6   4   0   81.45    2.70
   6   4   0   79.18    2.95
   7  -4   0   32.47    2.10
  -7  -4   0   31.90    2.10
   7  -4   0   28.10    1.38
  -7  -4   0   30.99    1.74
  -7   4   0   30.32    1.72
  -7   4   0   30.34    1.91
   7   4   0   34.58    1.86
   7   4   0   30.92    2.35
   7   4   0   32.08    1.58
  -8  -4   0    2.62    1.05
   8  -4   0    2.69    1.12
  -8  -4   0    1.82    1.17
   8   4   0    2.88    0.80
  -8   4   0    5.58    1.01
   8   4   0    4.06    1.20
  -8   4   0    3.52    0.91
  -9  -4   0    9.15    1.33
  -9  -4   0    8.35    1.38
   9  -4   0    7.31    1.28
   9  -4   0    8.25    0.82
   9   4   0    7.68    1.00
  -9   4   0    7.93    1.19
   9   4   0    6.80    1.58
 -10  -4   0    5.95    1.47
 -10  -4   0    3.51    1.26
  10  -4   0    6.20    0.77
  10  -4   0    4.78    1.31
  10   4   0    5.44    1.72
 -10   4   0    4.95    1.34
  10   4   0    6.34    1.06
  11  -4   0   -0.66    1.13
 -11  -4   0   -1.91    1.10
 -11  -4   0   -0.06    1.06
 -11   4   0   -0.79    0.72
  11   4   0   -1.51    0.98
 -12  -4   0    2.66    1.11
 -12  -4   0    2.22    1.45
  12  -4   0   -0.88    1.36
 -12   4   0    3.98    1.50
   0  -5   0   -0.29    0.53
   0  -5   0   -0.05    0.32
   0  -5   0    1.15    0.48
   0  -5   0    0.01    0.31
   0  -5   0   -0.02    0.32
   0  -5   0    0.42    0.49
   0   5   0   -0.73    0.32
   0   5   0    0.62    0.52
   0   5   0    0.06    0.38
   0   5   0    0.12    0.47
  -1  -5   0  556.53   14.29
   1  -5   0  560.55   14.51
  -1  -5   0  544.50   13.80
   1  -5   0  532.03   15.00
  -1  -5   0  555.51   14.59
   1  -5   0  550.19   14.29
  -1  -5   0  546.97   14.29
  -1  -5   0  534.00   16.04
   1  -5   0  536.05   15.57
  -1  -5   0  541.94   15.10
  -1   5   0  535.59   14.28
  -1   5   0  566.91   15.62
  -1   5   0  567.34   15.01
   1   5   0  564.06   13.82
   1   5   0  549.11   15.11
   1   5   0  544.79   14.27
   1   5   0  540.73   16.05
   1   5   0  557.09   14.29
  -1   5   0  533.10   14.49
   1   5   0  533.90   14.56
  -2  -5   0   23.84    1.16
   2  -5   0   24.35    1.26
   2  -5   0   24.87    1.09
   2  -5   0   23.68    1.07
  -2  -5   0   23.80    1.34
  -2  -5   0   23.35    1.02
   2  -5   0   25.45    1.05
  -2  -5   0   24.07    1.19
  -2  -5   0   22.29    1.07
  -2  -5   0   26.09    1.14
  -2   5   0   25.20    1.25
   2   5   0   23.67    1.14
   2   5   0   23.02    1.18
  -2   5   0   22.61    1.16
  -2   5   0   25.50    1.06
  -2   5   0   22.28    1.01
   2   5   0   25.22    1.09
   2   5   0   26.22    1.04
   2   5   0   24.19    1.29
   2   5   0   24.04    1.08
   3  -5   0  235.44    6.73
  -3  -5   0  233.82    6.98
   3  -5   0  241.33    6.61
  -3  -5   0  238.57    6.72
   3  -5   0  244.42    6.56
  -3  -5   0  237.41    6.64
  -3  -5   0  245.92    7.41
  -3  -5   0  229.61    6.58
   3  -5   0  229.92    7.23
  -3  -5   0  231.94    6.34
   3   5   0  243.10    6.35
  -3   5   0  229.09    6.54
  -3   5   0  240.98    7.23
   3   5   0  246.21    7.00
   3   5   0  229.69    6.71
   3   5   0  231.02    7.39
   3   5   0  252.09    6.65
  -3   5   0  241.37    6.72
  -3   5   0  231.71    6.59
   3   5   0  243.42    6.64
  -4  -5   0   85.52    3.00
  -4  -5   0   82.97    2.68
   4  -5   0   82.69    2.76
   4  -5   0   81.86    2.65
  -4  -5   0   80.58    2.82
  -4  -5   0   89.54    3.17
   4  -5   0   84.29    2.85
  -4  -5   0   83.01    2.83
  -4  -5   0   86.72    2.84
   4  -5   0   82.07    3.14
   4   5   0   83.06    3.18
   4   5   0   85.26    2.81
   4   5   0   85.77    2.94
   4   5   0   85.04    2.67
   4   5   0   83.43    2.79
  -4   5   0   83.59    2.65
  -4   5   0   88.20    3.15
  -4   5   0   81.00    2.80
  -4   5   0   81.35    3.11
   5  -5   0   10.45    1.17
  -5  -5   0    9.68    0.99
  -5  -5   0    9.80    1.00
   5  -5   0   10.62    1.00
  -5  -5   0   10.98    1.04
  -5  -5   0   10.37    0.89
   5  -5   0   11.64    1.12
   5  -5   0   11.07    0.78
  -5  -5   0   10.14    1.03
  -5   5   0   10.46    0.97
   5   5   0    9.99    1.16
  -5   5   0   10.09    1.09
  -5   5   0    9.29    1.02
   5   5   0   12.07    0.85
   5   5   0   11.46    1.03
  -5   5   0   10.30    0.80
   5   5   0   10.57    1.06
   5   5   0   10.23    0.80
   5   5   0   11.45    1.08
  -6  -5   0    0.07    0.46
  -6  -5   0   -0.26    0.50
  -6  -5   0    0.28    0.55
  -6  -5   0    0.69    0.88
   6  -5   0    0.63    0.89
   6  -5   0    0.00    0.43
   6  -5   0    0.87    0.77
  -6   5   0   -0.52    0.73
  -6   5   0   -0.65    0.71
   6   5   0    0.28    0.47
   6   5   0    0.25    0.69
   6   5   0   -0.57    0.57
   6   5   0    0.28    0.70
  -6   5   0   -0.10    0.43
  -7  -5   0   72.46    2.72
  -7  -5   0   68.45    2.79
   7  -5   0   69.76    3.02
  -7  -5   0   73.21    3.11
   7  -5   0   67.66    2.43
   7   5   0   74.24    2.97
   7   5   0   71.54    3.45
   7   5   0   67.34    2.57
  -7   5   0   64.76    2.52
  -7   5   0   67.04    2.88
   8  -5   0  120.11    4.67
  -8  -5   0  118.87    4.50
   8  -5   0  119.54    3.81
  -8  -5   0  121.67    4.37
   8   5   0  119.36    4.02
  -8   5   0  113.20    4.21
  -8   5   0  118.87    3.91
   8   5   0  122.56    4.92
  -9  -5   0    0.95    0.77
  -9  -5   0    0.35    1.13
   9  -5   0    1.82    0.57
   9  -5   0    0.03    1.02
  -9   5   0    0.45    0.71
  -9   5   0    2.32    0.65
   9   5   0    1.15    0.70
   9   5   0    1.02    1.01
 -10  -5   0    6.54    1.22
 -10  -5   0    9.21    1.46
  10  -5   0    5.79    1.41
  10  -5   0    8.25    0.94
 -10   5   0    4.03    1.30
  10   5   0    6.55    1.05
  10   5   0    7.67    1.82
 -10   5   0    7.09    0.99
 -11  -5   0    8.94    1.77
  11  -5   0    7.20    1.57
 -11  -5   0    6.46    1.31
 -11   5   0    8.41    1.06
 -11   5   0    8.46    1.59
  11   5   0    3.98    1.78
 -12  -5   0   -0.22    1.34
  12  -5   0   -2.22    1.17
 -12  -5   0   -0.43    1.20
 -12   5   0   -1.93    1.09
  12   5   0   -1.79    1.16
   0  -6   0   16.61    0.91
   0  -6   0   18.22    1.02
   0  -6   0   18.65    1.02
   0  -6   0   17.08    0.82
   0  -6   0   17.14    0.90
   0  -6   0   18.54    0.99
   0   6   0   16.26    1.08
   0   6   0   17.68    0.91
   0   6   0   18.89    1.10
   0   6   0   17.55    1.03
   1  -6   0    0.40    0.52
   1  -6   0    0.20    0.37
  -1  -6   0    0.63    0.34
  -1  -6   0    0.48    0.40
  -1  -6   0    0.99    0.43
  -1  -6   0    0.90    0.65
  -1  -6   0    0.59    0.41
   1  -6   0    0.46    0.34
   1  -6   0    0.85    0.61
  -1  -6   0    0.64    0.38
   1   6   0    0.66    0.35
   1   6   0    1.35    0.42
   1   6   0    0.65    0.50
  -1   6   0    0.72    0.48
   1   6   0    0.64    0.45
  -1   6   0    0.74    0.44
   1   6   0    1.10    0.56
  -1   6   0    0.61    0.46
   1   6   0    0.80    0.46
  -1   6   0    0.66    0.50
   1   6   0    1.27    0.47
  -2  -6   0   60.96    2.20
  -2  -6   0   59.83    2.34
   2  -6   0   61.74    2.06
   2  -6   0   62.07    2.13
  -2  -6   0   61.77    2.01
  -2  -6   0   62.56    2.13
  -2  -6   0   60.42    2.07
   2  -6   0   61.66    2.35
   2  -6   0   63.12    2.12
  -2  -6   0   64.26    2.25
   2   6   0   60.29    2.00
   2   6   0   60.25    2.27
   2   6   0   63.75    2.12
   2   6   0   60.36    2.04
  -2   6   0   61.57    2.11
  -2   6   0   59.52    2.05
  -2   6   0   59.36    2.14
  -2   6   0   64.12    2.43
   2   6   0   63.37    2.35
   2   6   0   60.22    2.22
  -3  -6   0   33.39    1.42
   3  -6   0   32.29    1.75
  -3  -6   0   36.02    1.57
   3  -6   0   33.36    1.50
  -3  -6   0   34.02    1.69
  -3  -6   0   34.98    1.53
   3  -6   0   32.51    1.39
  -3  -6   0   34.33    1.51
   3  -6   0   32.14    1.38
  -3  -6   0   30.50    1.45
   3  -6   0   34.86    1.38
  -3   6   0   31.35    1.32
   3   6   0   33.56    1.45
   3   6   0   31.89    1.41
   3   6   0   32.88    1.64
  -3   6   0   32.93    1.36
  -3   6   0   33.05    1.44
   3   6   0   31.19    1.57
   3   6   0   30.99    1.57
   3   6   0   35.54    1.42
  -3   6   0   33.60    1.63
  -4  -6   0   31.97    1.48
   4  -6   0   31.07    1.38
  -4  -6   0   34.25    1.55
  -4  -6   0   32.80    1.63
  -4  -6   0   31.51    1.72
   4  -6   0   33.82    1.52
   4  -6   0   33.58    1.73
  -4  -6   0   30.22    1.48
   4  -6   0   33.00    1.49
  -4  -6   0   34.70    1.72
   4   6   0   34.27    1.52
  -4   6   0   34.22    1.64
  -4   6   0   32.67    1.81
   4   6   0   35.11    1.59
   4   6   0   32.69    1.39
  -4   6   0   32.25    1.37
   4   6   0   35.49    1.72
   4   6   0   32.22    1.75
  -4   6   0   32.87    1.76
   5  -6   0    1.29    0.55
   5  -6   0    1.41    0.48
   5  -6   0    1.62    0.89
  -5  -6   0    0.67    0.67
  -5  -6   0    0.67    0.68
  -5  -6   0    0.37    0.60
   5  -6   0    2.35    0.68
  -5  -6   0    0.92    0.60
  -5  -6   0    2.35    0.77
   5   6   0    1.45    0.53
   5   6   0    0.91    0.56
  -5   6   0    0.72    0.47
   5   6   0    1.77    0.62
  -5   6   0    1.63    0.61
  -5   6   0    0.73    0.59
   5   6   0    1.02    0.81
   5   6   0    1.90    0.59
  -5   6   0    1.73    0.81
   5   6   0    1.18    0.44
   6  -6   0    5.13    0.67
  -6  -6   0    4.61    0.84
   6  -6   0    5.35    0.95
  -6  -6   0    5.20    1.08
   6  -6   0    5.16    1.16
  -6  -6   0    4.63    0.88
   6   6   0    4.46    0.85
  -6   6   0    4.46    0.87
   6   6   0    5.74    1.03
  -6   6   0    4.81    0.69
   6   6   0    5.42    1.00
   6   6   0    3.83    0.63
   7  -6   0   73.34    3.38
   7  -6   0   70.12    2.54
  -7  -6   0   74.90    2.96
  -7  -6   0   75.83    3.24
  -7  -6   0   71.68    2.80
   7   6   0   75.02    2.68
  -7   6   0   70.38    2.92
   7   6   0   70.76    3.53
  -7   6   0   74.35    2.68
   8  -6   0   13.35    1.03
  -8  -6   0   11.70    1.58
  -8  -6   0    9.80    1.27
  -8  -6   0   16.23    1.47
   8  -6   0   11.88    1.61
   8   6   0   12.06    1.76
  -8   6   0   10.34    1.02
  -8   6   0   12.10    1.49
   8   6   0   11.84    1.04
  -9  -6   0    7.31    1.20
   9  -6   0    5.31    1.37
   9  -6   0    6.73    0.78
  -9  -6   0    4.30    1.35
   9   6   0    6.43    0.87
  -9   6   0    6.83    0.94
   9   6   0    5.35    1.56
  -9   6   0    6.78    1.32
 -10  -6   0   40.57    2.57
  10  -6   0   39.45    2.75
 -10  -6   0   35.92    2.73
  10   6   0   35.13    2.75
 -10   6   0   41.07    2.02
 -10   6   0   38.95    2.54
  10   6   0   37.64    2.19
  11  -6   0   13.14    1.86
 -11  -6   0   16.06    1.94
 -11  -6   0   11.54    1.69
  11   6   0    9.78    2.08
 -11   6   0   11.73    1.79
 -11   6   0   11.17    1.20
 -12  -6   0    6.02    1.78
  12  -6   0    4.55    1.58
 -12  -6   0    4.69    1.56
 -12   6   0    5.11    1.32
  12   6   0    4.05    1.99
   0  -7   0   -0.46    0.35
   0  -7   0   -0.17    0.46
   0  -7   0   -0.15    0.48
   0  -7   0   -0.23    0.33
   0  -7   0   -0.31    0.32
   0  -7   0    0.61    0.59
   0   7   0   -0.32    0.36
   0   7   0   -0.29    0.33
   0   7   0   -0.08    0.38
   0   7   0   -0.57    0.50
   1  -7   0  122.99    3.92
   1  -7   0  125.57    3.74
   1  -7   0  124.00    4.09
  -1  -7   0  124.41    3.61
   1  -7   0  129.89    3.78
  -1  -7   0  120.88    4.02
  -1  -7   0  116.97    3.74
  -1  -7   0  123.16    3.63
  -1  -7   0  130.02    3.87
  -1   7   0  127.17    4.11
   1   7   0  123.60    3.98
   1   7   0  120.06    3.79
  -1   7   0  121.07    3.75
   1   7   0  129.05    3.64
   1   7   0  122.24    3.72
   1   7   0  129.15    4.00
   1   7   0  122.96    4.00
  -1   7   0  131.66    3.93
  -2  -7   0  117.29    3.70
   2  -7   0  122.43    3.55
  -2  -7   0  116.88    3.50
  -2  -7   0  115.48    3.46
   2  -7   0  115.43    3.99
   2  -7   0  117.20    3.68
  -2  -7   0  116.10    3.86
  -2  -7   0  112.71    3.60
   2  -7   0  121.29    3.62
  -2  -7   0  116.36    3.88
   2   7   0  116.36    3.57
  -2   7   0  110.11    3.52
  -2   7   0  119.38    3.67
  -2   7   0  120.34    3.97
   2   7   0  118.75    3.48
   2   7   0  118.88    3.47
   2   7   0  118.86    3.83
   2   7   0  116.32    3.86
  -2   7   0  111.60    3.57
   2   7   0  111.28    3.64
  -3  -7   0   72.44    2.79
  -3  -7   0   72.03    2.58
   3  -7   0   78.78    2.66
   3  -7   0   78.05    2.51
   3  -7   0   78.14    2.48
  -3  -7   0   75.37    2.80
   3  -7   0   72.90    2.96
  -3  -7   0   74.00    2.50
   3  -7   0   74.62    2.58
  -3  -7   0   77.13    2.72
  -3  -7   0   73.71    2.58
  -3   7   0   77.80    2.55
   3   7   0   69.65    2.70
  -3   7   0   79.89    3.01
   3   7   0   73.86    2.78
   3   7   0   79.62    2.53
   3   7   0   76.47    2.83
   3   7   0   78.08    2.57
   3   7   0   76.74    2.61
  -3   7   0   72.84    2.49
  -3   7   0   72.59    2.59
   4  -7   0    2.80    0.57
   4  -7   0    3.64    0.68
  -4  -7   0    3.78    0.77
   4  -7   0    3.31    0.76
  -4  -7   0    2.94    0.71
  -4  -7   0    3.19    0.65
  -4  -7   0    3.63    0.88
  -4  -7   0    3.90    0.67
   4  -7   0    3.35    0.64
  -4  -7   0    2.97    0.68
  -4   7   0    4.72    0.81
   4   7   0    3.41    0.78
  -4   7   0    3.64    0.58
   4   7   0    4.14    0.73
  -4   7   0    3.24    0.88
   4   7   0    4.03    0.61
   4   7   0    4.81    0.71
   4   7   0    3.56    0.86
   4   7   0    4.27    0.74
  -4   7   0    2.77    0.75
   5  -7   0   54.86    2.33
  -5  -7   0   57.39    2.20
  -5  -7   0   58.23    2.52
  -5  -7   0   52.50    2.25
  -5  -7   0   55.25    2.29
  -5  -7   0   51.63    2.47
  -5  -7   0   53.59    2.32
   5  -7   0   51.83    2.02
   5  -7   0   54.88    2.52
   5  -7   0   55.55    2.22
   5   7   0   59.99    2.38
   5   7   0   55.41    2.15
   5   7   0   53.79    2.29
   5   7   0   53.73    2.45
  -5   7   0   53.47    2.33
   5   7   0   54.70    2.59
  -5   7   0   54.42    2.58
  -5   7   0   50.83    2.01
  -6  -7   0   76.01    3.15
   6  -7   0   82.70    3.02
  -6  -7   0   74.20    2.95
   6  -7   0   78.21    3.45
  -6  -7   0   82.12    2.91
   6  -7   0   75.58    2.68
   6   7   0   84.69    3.41
   6   7   0   75.87    2.71
  -6   7   0   76.48    2.71
  -6   7   0   77.25    3.00
  -7  -7   0    6.47    1.07
   7  -7   0    5.49    1.36
   7  -7   0    6.09    0.79
  -7  -7   0    5.13    1.15
  -7  -7   0    5.46    1.09
  -7   7   0    6.35    1.24
   7   7   0    5.37    0.75
   7   7   0    5.42    1.38
  -7   7   0    4.85    0.81
  -8  -7   0   23.64    1.69
  -8  -7   0   24.42    1.71
   8  -7   0   21.66    1.25
  -8  -7   0   23.83    1.83
   8  -7   0   23.52    1.88
  -8   7   0   24.09    1.99
  -8   7   0   22.00    1.40
   8   7   0   22.50    2.16
   8   7   0   22.92    1.38
  -9  -7   0   31.36    2.25
   9  -7   0   30.79    2.49
  -9  -7   0   32.67    2.43
   9  -7   0   31.85    1.58
   9   7   0   32.55    2.79
  -9   7   0   35.35    1.80
  -9   7   0   33.80    2.31
   9   7   0   33.64    1.74
 -10  -7   0    7.34    1.31
  10  -7   0    5.51    1.51
 -10  -7   0    7.38    1.65
 -10   7   0    7.66    1.33
 -10   7   0    7.46    1.01
  10   7   0    5.01    1.73
 -11  -7   0    3.07    1.51
 -11  -7   0    0.91    1.15
  11  -7   0    0.37    1.28
  11   7   0    0.85    1.54
 -11   7   0   -0.06    1.12
 -12  -7   0   15.73    2.12
 -12  -7   0   18.75    2.19
  12  -7   0   11.88    2.01
 -12   7   0   20.02    2.31
  12   7   0   12.99    2.42
   0  -8   0   41.72    1.65
   0  -8   0   44.36    1.81
   0  -8   0   45.49    1.80
   0  -8   0   43.97    1.54
   0  -8   0   39.03    1.89
   0  -8   0   45.94    1.74
   0   8   0   43.09    1.91
   0   8   0   42.18    1.79
   0   8   0   45.92    1.84
   0   8   0   41.61    1.67
   1  -8   0  361.01   10.83
   1  -8   0  377.51    9.96
   1  -8   0  353.67   10.42
   1  -8   0  373.55   10.09
  -1  -8   0  355.32    9.79
  -1  -8   0  369.33    9.63
  -1  -8   0  352.63    9.93
   1  -8   0  360.06    9.94
  -1  -8   0  378.41   10.16
  -1  -8   0  360.89   10.52
   1   8   0  371.79    9.95
  -1   8   0  352.81   10.04
  -1   8   0  377.54   10.90
   1   8   0  356.37   10.14
   1   8   0  380.87   10.58
  -1   8   0  381.60   10.46
   1   8   0  371.67   10.73
   1   8   0  365.50    9.61
   1   8   0  363.73   10.99
  -2  -8   0    1.80    0.51
  -2  -8   0    1.01    0.50
   2  -8   0    1.13    0.59
   2  -8   0    1.92    0.62
  -2  -8   0    2.21    0.53
   2  -8   0    1.62    0.44
  -2  -8   0    1.88    0.64
   2  -8   0    1.09    0.57
  -2  -8   0    2.03    0.63
  -2  -8   0    1.31    0.63
  -2   8   0    1.13    0.62
   2   8   0    1.64    0.49
  -2   8   0    1.76    0.54
   2   8   0    1.43    0.56
   2   8   0    1.67    0.53
  -2   8   0    0.77    0.71
   2   8   0    1.93    0.48
   2   8   0    1.02    0.70
   2   8   0    2.19    0.58
   2   8   0    2.51    0.73
  -2   8   0    0.77    0.52
  -3  -8   0   66.81    2.45
  -3  -8   0   69.37    2.44
  -3  -8   0   72.81    2.60
  -3  -8   0   67.19    2.80
   3  -8   0   69.94    2.42
   3  -8   0   66.96    2.78
  -3  -8   0   70.42    2.67
  -3  -8   0   69.11    2.57
   3  -8   0   69.74    2.51
   3  -8   0   62.48    2.44
   3   8   0   68.23    2.68
  -3   8   0   68.46    2.56
  -3   8   0   74.61    2.86
  -3   8   0   72.24    2.47
   3   8   0   65.07    2.64
   3   8   0   71.91    2.57
   3   8   0   74.20    2.46
   3   8   0   74.46    2.82
  -3   8   0   64.76    2.38
   3   8   0   73.26    2.45
   4  -8   0   65.45    2.47
   4  -8   0   61.36    2.86
  -4  -8   0   60.08    2.73
  -4  -8   0   63.68    2.54
  -4  -8   0   65.65    2.52
  -4  -8   0   62.10    2.37
  -4  -8   0   63.54    2.42
  -4  -8   0   68.78    2.70
   4  -8   0   65.24    2.32
   4  -8   0   63.58    2.37
   4  -8   0   64.24    2.33
   4   8   0   64.61    2.46
   4   8   0   62.63    2.70
  -4   8   0   64.40    2.47
   4   8   0   64.78    2.54
   4   8   0   65.38    2.38
  -4   8   0   66.47    2.74
  -4   8   0   62.66    2.30
  -4   8   0   66.88    2.36
   4   8   0   63.06    2.63
  -4   8   0   66.58    2.77
   4   8   0   71.07    2.49
  -5  -8   0    4.67    1.00
  -5  -8   0    5.45    1.00
   5  -8   0    5.11    0.70
  -5  -8   0    5.96    0.98
  -5  -8   0    5.41    1.14
   5  -8   0    6.33    1.27
  -5  -8   0    7.46    0.99
   5  -8   0    5.91    0.86
   5   8   0    4.74    1.04
  -5   8   0    5.45    0.87
  -5   8   0    4.93    0.71
   5   8   0    5.63    0.95
  -5   8   0    6.20    0.93
  -6  -8   0   63.18    2.70
  -6  -8   0   58.16    2.71
   6  -8   0   57.44    2.25
  -6  -8   0   58.12    2.47
   6  -8   0   66.52    2.60
   6  -8   0   55.38    2.81
  -6   8   0   59.83    2.33
   6   8   0   58.47    2.26
   6   8   0   59.37    2.98
  -6   8   0   58.56    2.55
   7  -8   0   46.04    2.62
  -7  -8   0   49.09    2.32
  -7  -8   0   48.53    2.36
  -7  -8   0   46.93    2.61
   7  -8   0   48.17    2.01
  -7   8   0   48.99    2.11
   7   8   0   48.80    2.91
  -7   8   0   48.60    2.38
   7   8   0   48.64    2.01
   8  -8   0   14.68    1.81
  -8  -8   0   17.72    1.77
  -8  -8   0   14.41    1.46
  -8  -8   0   17.50    1.83
   8  -8   0   16.41    1.11
  -8   8   0   13.79    1.51
   8   8   0   14.82    1.70
  -8   8   0   16.06    1.28
   8   8   0   16.91    1.18
   9  -8   0    0.02    0.56
  -9  -8   0   -0.62    1.00
  -9  -8   0    0.63    1.19
   9  -8   0   -0.64    1.18
  -9  -8   0    1.77    0.98
  -9   8   0    0.89    1.07
   9   8   0   -1.35    0.88
   9   8   0   -0.12    0.61
  -9   8   0    1.10    0.61
 -10  -8   0    4.93    1.38
 -10  -8   0    7.17    1.42
  10  -8   0    3.79    1.46
 -10   8   0    5.93    1.24
  10   8   0    3.67    1.34
 -10   8   0    4.89    0.90
 -11  -8   0   -0.61    1.33
  11  -8   0    0.40    1.33
 -11  -8   0    0.11    0.86
 -11   8   0   -0.39    0.85
  11   8   0   -2.94    1.42
 -12  -8   0    9.58    1.64
 -12  -8   0    9.71    2.00
  12  -8   0    7.80    1.90
 -12   8   0    9.48    1.90
  12   8   0    2.52    2.01
   0  -9   0   -0.05    0.34
   0  -9   0   -0.32    0.38
   0  -9   0   -0.08    0.44
   0  -9   0    0.46    0.51
   0  -9   0   -0.22    0.55
   0  -9   0    0.47    0.45
   0   9   0    0.79    0.65
   0   9   0    0.54    0.64
   0   9   0    0.76    0.63
   0   9   0    0.23    0.38
  -1  -9   0    1.45    0.64
   1  -9   0    1.55    0.65
   1  -9   0    2.82    0.65
  -1  -9   0    1.17    0.49
  -1  -9   0    1.79    0.54
   1  -9   0    2.32    0.73
   1  -9   0    2.79    0.74
   1  -9   0    2.52    0.56
  -1  -9   0    1.31    0.66
  -1  -9   0    1.89    0.57
  -1   9   0    1.21    0.74
  -1   9   0    2.10    0.64
   1   9   0    1.95    0.64
   1   9   0    2.19    0.56
   1   9   0    2.25    0.48
  -1   9   0    2.20    0.56
   1   9   0    1.29    0.74
   1   9   0    0.79    0.67
   2  -9   0   74.11    2.83
  -2  -9   0   79.87    2.86
   2  -9   0   82.40    2.83
  -2  -9   0   82.28    2.92
  -2  -9   0   76.04    2.63
  -2  -9   0   77.69    2.63
  -2  -9   0   74.38    2.96
  -2  -9   0   74.72    2.74
   2  -9   0   81.59    2.75
   2  -9   0   76.11    3.13
   2   9   0   85.33    3.03
  -2   9   0   81.03    3.09
   2   9   0   79.14    2.63
   2   9   0   85.22    2.73
   2   9   0   80.44    2.92
   2   9   0   73.04    2.84
   2   9   0   79.94    2.76
  -2   9   0   78.56    2.77
  -2   9   0   84.07    2.86
  -2   9   0   77.48    2.73
   2   9   0   77.94    2.84
  -3  -9   0    0.47    0.63
   3  -9   0    0.66    0.59
  -3  -9   0    1.11    0.71
  -3  -9   0    0.63    0.55
  -3  -9   0   -0.09    0.57
  -3  -9   0    0.37    0.51
   3  -9   0    0.31    0.84
   3  -9   0    0.50    0.50
  -3  -9   0    0.77    0.64
   3  -9   0    0.75    0.51
   3   9   0    0.52    0.57
   3   9   0    0.01    0.59
  -3   9   0    0.55    0.54
  -3   9   0   -0.16    0.49
   3   9   0    0.04    0.58
   3   9   0    0.42    0.59
  -3   9   0   -0.57    0.48
   3   9   0   -0.13    0.57
   3   9   0    0.61    0.51
  -3   9   0    1.22    0.87
   4  -9   0   39.77    1.68
   4  -9   0   34.17    1.67
  -4  -9   0   31.48    1.71
  -4  -9   0   33.57    1.75
  -4  -9   0   38.10    1.88
   4  -9   0   36.24    1.65
   4  -9   0   37.42    2.07
  -4  -9   0   38.32    1.89
  -4  -9   0   34.89    1.95
  -4   9   0   37.80    1.71
   4   9   0   38.01    1.76
   4   9   0   36.95    2.05
   4   9   0   36.20    1.65
  -4   9   0   36.33    1.65
   4   9   0   36.15    2.05
  -4   9   0   35.02    1.89
   5  -9   0   63.99    2.50
   5  -9   0   68.51    3.07
  -5  -9   0   74.86    2.90
  -5  -9   0   69.21    2.96
   5  -9   0   69.85    2.67
  -5  -9   0   68.83    2.57
  -5  -9   0   69.56    3.07
  -5  -9   0   65.84    2.82
  -5   9   0   66.28    2.83
   5   9   0   68.83    3.07
  -5   9   0   63.38    2.48
  -5   9   0   72.99    3.09
  -6  -9   0    8.27    1.11
  -6  -9   0    6.70    0.96
  -6  -9   0    7.13    1.28
   6  -9   0    6.11    1.44
   6  -9   0    8.01    0.92
   6   9   0    6.83    0.81
   6   9   0    8.37    1.37
  -6   9   0    8.75    0.97
  -6   9   0    7.16    1.25
  -7  -9   0    1.67    1.10
   7  -9   0   -0.42    0.54
  -7  -9   0   -0.01    0.92
  -7  -9   0   -0.40    0.74
   7  -9   0   -1.48    1.04
  -7   9   0    0.61    0.73
   7   9   0   -0.18    1.03
   7   9   0    0.33    0.53
  -7   9   0    0.77    0.58
  -8  -9   0    2.55    0.96
  -8  -9   0    2.66    1.19
   8  -9   0    0.64    1.21
  -8  -9   0    3.30    1.10
   8  -9   0    1.97    0.66
  -8   9   0    0.87    0.64
  -8   9   0    2.81    0.90
   8   9   0    2.11    0.61
   8   9   0    1.14    1.28
  -9  -9   0   40.74    2.39
   9  -9   0   36.13    2.80
  -9  -9   0   39.11    2.30
  -9  -9   0   37.07    2.67
   9   9   0   39.84    3.03
  -9   9   0   40.51    1.96
  -9   9   0   42.69    2.62
  10  -9   0   14.27    2.00
 -10  -9   0   13.24    1.95
 -10  -9   0   12.84    1.83
 -10   9   0   14.45    1.33
 -10   9   0   15.06    1.80
  10   9   0   14.37    2.19
  11  -9   0    0.53    1.33
 -11  -9   0    1.74    1.03
 -11  -9   0   -1.78    1.33
 -11   9   0    0.47    0.92
  11   9   0    1.45    1.67
   0 -10   0   14.91    1.20
   0 -10   0   13.93    1.15
   0 -10   0   16.65    1.22
   0 -10   0   13.28    0.90
   0 -10   0   14.16    1.06
   0 -10   0   13.57    1.03
   0  10   0   12.17    1.12
   0  10   0   14.60    1.27
   0  10   0   13.54    1.24
   0  10   0   14.31    1.01
   1 -10   0   11.25    1.02
  -1 -10   0    8.63    0.98
   1 -10   0    7.58    0.90
   1 -10   0   10.99    1.00
   1 -10   0   11.50    1.04
  -1 -10   0   11.11    1.01
  -1 -10   0    8.96    0.80
  -1 -10   0    9.44    1.06
  -1 -10   0    9.40    1.19
   1 -10   0    8.96    1.10
  -1  10   0    9.71    1.00
   1  10   0   11.49    0.96
   1  10   0   10.60    1.18
  -1  10   0   11.30    1.22
  -1  10   0   11.28    1.10
   1  10   0   12.29    1.12
   1  10   0   11.04    1.08
   1  10   0    9.61    0.97
   2 -10   0  127.67    4.31
  -2 -10   0  128.51    3.98
   2 -10   0  127.49    4.63
  -2 -10   0  126.15    4.03
   2 -10   0  135.75    4.23
  -2 -10   0  137.96    4.30
  -2 -10   0  124.80    4.18
  -2 -10   0  125.51    4.52
   2 -10   0  130.16    4.11
  -2 -10   0  129.20    4.38
  -2  10   0  130.82    4.18
  -2  10   0  122.15    4.07
   2  10   0  133.78    4.21
  -2  10   0  133.77    4.62
  -2  10   0  129.30    4.29
   2  10   0  126.48    4.40
   2  10   0  134.33    4.05
   2  10   0  133.34    4.34
   2  10   0  134.59    4.52
   2  10   0  133.76    4.37
  -3 -10   0   52.78    2.21
   3 -10   0   49.86    2.19
  -3 -10   0   51.08    2.40
  -3 -10   0   51.66    2.12
   3 -10   0   47.31    2.57
  -3 -10   0   48.47    2.26
   3 -10   0   54.22    2.12
  -3 -10   0   49.77    2.14
   3  10   0   45.98    2.19
   3  10   0   55.09    2.07
  -3  10   0   49.61    2.09
   3  10   0   53.43    2.16
   3  10   0   47.86    2.29
  -3  10   0   52.58    2.16
  -3  10   0   47.28    2.13
   4 -10   0   21.84    1.40
   4 -10   0   20.96    1.70
  -4 -10   0   22.46    1.66
   4 -10   0   22.28    1.34
  -4 -10   0   19.63    1.78
   4 -10   0   21.70    1.43
  -4 -10   0   22.53    1.46
  -4 -10   0   21.41    1.51
  -4 -10   0   20.04    1.45
  -4  10   0   20.93    1.34
  -4  10   0   23.09    1.66
   4  10   0   23.26    1.64
   4  10   0   18.36    1.49
  -4  10   0   24.94    1.39
   4  10   0   22.45    1.41
  -5 -10   0    1.36    0.84
  -5 -10   0    0.43    0.75
   5 -10   0    1.49    0.73
   5 -10   0    1.65    0.77
  -5 -10   0    2.59    1.14
   5 -10   0    1.05    1.16
  -5 -10   0    1.88    0.79
  -5 -10   0    1.82    0.95
  -5  10   0    1.98    0.93
   5  10   0    1.77    0.91
  -5  10   0    0.68    0.69
  -5  10   0    0.74    0.68
   6 -10   0    0.61    1.25
  -6 -10   0    0.95    1.01
   6 -10   0    2.63    0.75
  -6 -10   0    0.91    0.89
  -6 -10   0    1.15    0.77
  -6 -10   0    0.84    0.91
   6  10   0    0.67    1.02
  -6  10   0    0.54    0.69
  -6  10   0    1.57    1.04
   7 -10   0   33.71    1.73
   7 -10   0   37.80    2.65
  -7 -10   0   37.49    2.11
  -7 -10   0   38.02    2.10
  -7 -10   0   37.76    2.34
  -7  10   0   36.96    2.11
   7  10   0   37.48    1.71
  -7  10   0   34.71    1.83
   7  10   0   34.35    2.49
  -8 -10   0   81.01    3.47
   8 -10   0   88.62    4.09
   8 -10   0   79.92    2.98
  -8 -10   0   77.77    3.64
  -8 -10   0   83.28    3.33
  -8  10   0   83.62    3.51
  -8  10   0   85.34    3.12
   8  10   0   75.83    3.80
   9 -10   0    0.13    1.27
  -9 -10   0   -0.36    1.19
  -9 -10   0    0.38    0.68
  -9 -10   0   -0.13    0.80
   9  10   0   -1.35    1.22
  -9  10   0    0.68    0.68
  -9  10   0   -0.46    0.76
 -10 -10   0    2.01    1.30
 -10 -10   0    1.27    1.36
 -10 -10   0    0.32    0.75
  10 -10   0    1.77    1.44
  10  10   0   -1.83    1.30
 -10  10   0    2.30    1.24
  11 -10   0    2.43    1.28
 -11 -10   0    0.80    1.46
 -11 -10   0    2.90    1.17
  11  10   0    0.51    1.21
 -11  10   0    1.37    1.39
   0 -11   0   -0.04    0.51
   0 -11   0   -0.01    0.83
   0 -11   0   -0.06    0.50
   0 -11   0   -0.34    0.69
   0 -11   0   -0.59    0.47
   0 -11   0   -0.70    0.46
   0  11   0    0.54    0.79
   0  11   0   -0.15    0.49
   0  11   0   -0.08    0.75
   0  11   0   -0.02    0.53
   1 -11   0   38.53    1.80
   1 -11   0   38.99    1.83
  -1 -11   0   36.91    1.86
  -1 -11   0   36.00    1.97
   1 -11   0   35.14    2.02
   1 -11   0   38.21    1.76
  -1 -11   0   36.63    1.92
  -1 -11   0   38.44    1.64
   1 -11   0   37.88    1.77
   1  11   0   35.09    1.97
  -1  11   0   38.16    1.99
   1  11   0   37.65    1.77
   1  11   0   38.28    2.00
  -1  11   0   36.88    1.88
  -1  11   0   41.03    2.22
  -2 -11   0   29.74    2.05
   2 -11   0   29.22    1.76
   2 -11   0   28.23    1.76
   2 -11   0   28.38    1.48
  -2 -11   0   26.76    1.65
   2 -11   0   25.98    1.77
  -2 -11   0   30.38    1.77
  -2 -11   0   26.24    1.44
   2  11   0   26.67    1.58
   2  11   0   28.56    1.85
  -2  11   0   27.78    1.67
  -2  11   0   28.47    1.63
   2  11   0   27.73    1.74
  -3 -11   0    1.04    0.70
   3 -11   0    1.98    0.66
   3 -11   0    1.68    0.85
  -3 -11   0    3.01    0.84
   3 -11   0    1.95    0.82
  -3 -11   0    2.89    0.73
  -3 -11   0    2.58    0.71
  -3 -11   0    0.89    0.82
   3  11   0    2.95    0.69
   3  11   0    2.56    1.03
  -3  11   0    2.29    0.90
   3  11   0    1.51    0.72
   3  11   0    2.81    0.79
  -3  11   0    2.10    0.76
  -3  11   0    2.72    0.80
  -4 -11   0   -0.32    0.87
  -4 -11   0    0.85    1.11
   4 -11   0    0.78    0.64
   4 -11   0    0.23    1.09
  -4 -11   0   -0.90    0.75
  -4 -11   0    0.43    0.64
   4 -11   0    1.08    0.61
   4 -11   0    0.52    0.74
  -4 -11   0    1.23    0.84
  -4  11   0    1.36    0.70
   4  11   0    0.95    0.65
   4  11   0    0.84    0.71
  -4  11   0    0.73    0.93
   4  11   0   -0.15    0.82
  -4  11   0    1.21    0.66
   4  11   0    0.40    0.98
   5 -11   0   17.91    1.91
   5 -11   0   18.18    1.40
  -5 -11   0   19.85    1.76
   5 -11   0   16.48    1.44
  -5 -11   0   15.73    1.61
  -5 -11   0   14.35    1.50
  -5 -11   0   16.88    1.51
  -5  11   0   18.16    1.28
  -5  11   0   20.28    1.53
  -5  11   0   15.71    1.32
   5  11   0   16.74    1.59
  -6 -11   0   17.09    1.64
  -6 -11   0   16.58    1.53
   6 -11   0   16.25    1.72
   6 -11   0   17.02    1.36
  -6 -11   0   15.90    1.53
  -6 -11   0   16.29    1.80
  -6  11   0   15.78    1.67
   6  11   0   15.02    1.64
  -6  11   0   13.97    1.22
   7 -11   0    7.80    1.53
  -7 -11   0    6.20    1.12
   7 -11   0    4.83    0.87
  -7 -11   0    4.68    1.10
  -7 -11   0    7.43    1.17
   7  11   0    5.01    1.32
  -7  11   0    5.98    1.11
   7  11   0    5.56    0.76
  -7  11   0    5.54    0.94
  -8 -11   0    2.36    1.22
   8 -11   0    4.64    1.54
   8 -11   0    3.32    0.81
  -8 -11   0    3.97    1.07
  -8 -11   0    2.48    1.07
   8  11   0    3.08    0.67
   8  11   0    1.83    1.31
  -8  11   0    1.68    0.92
  -8  11   0    3.32    0.80
  -9 -11   0   37.06    2.37
  -9 -11   0   38.03    2.70
   9 -11   0   36.64    2.92
  -9 -11   0   38.45    2.32
  -9  11   0   34.81    2.34
  -9  11   0   36.74    1.99
   9  11   0   32.30    2.89
 -10 -11   0    0.63    1.02
  10 -11   0    1.58    1.48
 -10 -11   0    1.82    1.13
 -10 -11   0    2.38    1.32
  10  11   0   -0.42    1.39
 -10  11   0    2.99    1.35
 -11 -11   0   14.80    1.93
 -11 -11   0   14.82    2.21
  11 -11   0   13.85    2.15
  11  11   0    9.76    2.15
 -11  11   0   10.16    1.72
   0 -12   0    3.28    1.08
   0 -12   0    2.33    0.93
   0 -12   0    2.84    0.63
   0 -12   0    2.17    0.69
   0  12   0    2.48    0.92
   0  12   0    2.45    0.60
   1 -12   0   13.79    1.03
   1 -12   0   14.14    1.24
  -1 -12   0   17.11    1.26
   1 -12   0   11.59    1.20
  -1 -12   0   14.13    1.54
  -1 -12   0   12.83    1.02
   1 -12   0   13.48    1.43
  -1 -12   0   14.75    1.31
   1  12   0   14.52    1.20
   1  12   0   13.08    1.39
  -1  12   0   12.99    1.15
   1  12   0   16.32    1.45
  -1  12   0   14.20    1.34
  -2 -12   0  268.22    7.45
   2 -12   0  259.83    7.47
  -2 -12   0  251.91    8.14
  -2 -12   0  258.98    7.41
   2 -12   0  264.37    8.02
  -2 -12   0  258.16    7.70
   2 -12   0  254.77    7.65
   2  12   0  263.43    7.88
   2  12   0  257.83    8.24
  -2  12   0  255.51    7.67
   2  12   0  269.98    8.17
  -3 -12   0   17.59    1.52
  -3 -12   0   19.08    1.35
  -3 -12   0   17.44    1.38
   3 -12   0   15.95    1.59
   3 -12   0   16.06    1.46
  -3 -12   0   19.06    1.71
  -3 -12   0   20.02    1.67
   3  12   0   17.02    1.44
  -3  12   0   15.71    1.39
   3  12   0   16.13    1.62
  -3  12   0   16.19    1.54
  -3  12   0   18.26    1.45
   3  12   0   19.48    1.27
   3  12   0   16.34    1.42
  -4 -12   0    8.41    1.35
   4 -12   0    8.71    1.03
   4 -12   0    6.59    1.47
  -4 -12   0    8.01    1.52
  -4 -12   0    7.61    1.08
  -4 -12   0    8.36    1.07
   4 -12   0    8.25    1.20
  -4 -12   0    6.45    1.08
  -4  12   0    8.82    1.08
  -4  12   0    7.45    1.08
   4  12   0    7.61    1.40
   4  12   0    7.84    1.21
  -4  12   0    8.59    1.19
   4  12   0    7.52    1.05
  -5 -12   0   21.01    1.49
  -5 -12   0   21.55    1.91
   5 -12   0   21.67    1.67
  -5 -12   0   22.48    1.88
  -5 -12   0   20.25    1.66
   5 -12   0   20.86    2.08
   5 -12   0   22.24    1.47
  -5  12   0   22.52    1.45
   5  12   0   24.41    1.52
   5  12   0   24.50    1.81
   5  12   0   18.20    1.68
  -5  12   0   23.60    1.95
  -5  12   0   20.84    1.49
  -6 -12   0    5.47    1.39
  -6 -12   0    5.68    1.11
  -6 -12   0    4.21    1.13
   6 -12   0    6.50    1.29
   6 -12   0    6.77    1.02
  -6 -12   0    6.35    1.10
  -6  12   0    4.55    0.85
   6  12   0    4.97    1.23
  -6  12   0    8.27    1.34
  -7 -12   0    0.85    1.04
  -7 -12   0    0.52    1.05
  -7 -12   0    2.01    1.03
   7 -12   0   -1.00    1.18
   7 -12   0    1.00    0.79
  -7  12   0    0.60    0.79
   7  12   0    1.80    0.62
  -7  12   0    2.14    0.74
   7  12   0    0.16    1.07
  -8 -12   0   39.07    2.33
  -8 -12   0   36.72    2.55
   8 -12   0   36.26    1.96
  -8 -12   0   34.37    2.49
   8 -12   0   36.95    2.92
  -8  12   0   38.68    2.58
   8  12   0   37.49    2.84
  -8  12   0   35.20    1.99
  -9 -12   0    3.87    1.11
   9 -12   0    1.85    1.16
  -9 -12   0    1.42    1.03
  -9 -12   0    2.42    1.11
   9  12   0    1.30    1.48
  -9  12   0    4.22    0.88
  -9  12   0    2.73    1.02
 -10 -12   0   24.79    2.46
 -10 -12   0   23.52    2.43
  10 -12   0   19.68    2.48
 -10 -12   0   28.49    2.31
 -10  12   0   21.20    2.24
  10  12   0   21.60    2.57
   0 -13   0    0.42    0.56
   0 -13   0   -0.45    0.63
   0 -13   0   -0.20    0.76
   0 -13   0   -0.04    0.87
   0  13   0    0.18    0.57
   0  13   0    1.30    0.93
   1 -13   0    1.05    0.73
  -1 -13   0    0.15    0.80
   1 -13   0    0.06    0.64
   1 -13   0   -0.69    0.91
   1 -13   0    0.62    0.57
  -1 -13   0    0.31    0.68
  -1 -13   0    0.84    0.91
  -1 -13   0    1.34    0.67
   1  13   0    0.23    0.61
  -1  13   0   -0.11    0.85
  -1  13   0    0.95    0.61
   1  13   0    0.69    0.74
  -2 -13   0    0.20    0.73
  -2 -13   0   -0.38    0.89
  -2 -13   0   -0.58    0.82
   2 -13   0   -1.05    0.94
  -2 -13   0    3.26    1.03
   2 -13   0    0.33    0.91
   2 -13   0    0.80    0.94
   2  13   0    0.15    0.74
   2  13   0   -0.54    0.64
  -2  13   0   -0.15    0.78
  -3 -13   0    2.81    1.30
   3 -13   0    3.71    0.92
  -3 -13   0    3.82    1.08
   3 -13   0    3.76    1.00
  -3 -13   0    3.23    0.88
  -3 -13   0    3.74    1.13
  -3  13   0    2.64    0.92
   3  13   0    3.51    1.04
   3  13   0    3.41    1.24
   3  13   0    3.43    0.88
   4 -13   0    2.75    1.04
   4 -13   0    2.13    0.92
  -4 -13   0    3.15    1.04
   4 -13   0    3.74    0.82
  -4 -13   0    1.73    1.25
  -4 -13   0    0.92    0.67
  -4 -13   0    1.71    0.82
  -4 -13   0    1.17    0.87
   4  13   0    2.75    0.88
   4  13   0    1.50    1.16
  -4  13   0    2.73    0.86
  -4  13   0    2.31    0.84
   4  13   0    1.77    0.96
  -5 -13   0   67.96    2.96
   5 -13   0   67.69    2.87
   5 -13   0   70.33    3.40
  -5 -13   0   70.85    2.97
   5 -13   0   70.02    2.75
  -5 -13   0   72.87    3.06
  -5 -13   0   68.83    3.43
  -5  13   0   72.21    2.84
   5  13   0   67.98    2.82
   5  13   0   72.44    3.16
  -5  13   0   68.79    3.14
   5  13   0   64.75    3.15
  -6 -13   0   19.15    1.63
   6 -13   0   16.60    1.99
   6 -13   0   15.66    1.43
  -6 -13   0   14.70    1.69
  -6 -13   0   16.15    1.66
  -6 -13   0   17.75    1.81
  -6  13   0   12.83    1.66
  -6  13   0   15.21    1.37
   6  13   0   15.71    1.68
  -7 -13   0    0.50    1.08
   7 -13   0    0.62    0.78
  -7 -13   0   -0.10    0.97
   7 -13   0    1.55    1.09
  -7 -13   0    1.17    1.14
   7  13   0   -2.00    1.08
  -7  13   0    2.61    1.15
  -7  13   0   -0.24    0.67
  -8 -13   0   25.66    2.10
  -8 -13   0   21.45    2.20
   8 -13   0   24.37    2.48
  -8 -13   0   23.22    2.19
  -8  13   0   23.19    2.27
   8  13   0   21.23    2.23
  -8  13   0   22.70    1.60
   9 -13   0   14.06    1.96
  -9 -13   0   14.78    2.00
  -9 -13   0   13.44    1.98
  -9 -13   0   16.36    1.69
   9  13   0   14.78    2.14
  -9  13   0   19.89    2.22
 -10 -13   0    1.08    1.04
  10 -13   0   -0.61    1.46
 -10 -13   0    0.69    1.00
 -10 -13   0    2.22    1.50
  10  13   0   -2.52    1.45
 -10  13   0    1.24    1.05
   0 -14   0   24.52    1.90
   0 -14   0   22.90    2.01
   0 -14   0   26.06    1.46
   0 -14   0   27.58    1.88
   0  14   0   25.78    1.96
   0  14   0   25.60    1.57
   1 -14   0    4.66    0.76
   1 -14   0    5.85    1.29
  -1 -14   0    5.41    1.00
  -1 -14   0    7.35    1.48
  -1 -14   0    4.05    0.85
   1 -14   0    6.05    1.05
   1 -14   0    6.30    1.04
  -1 -14   0    7.14    1.30
  -1  14   0    5.90    0.85
  -1  14   0    5.39    1.16
   1  14   0    6.02    0.85
   1  14   0    4.93    1.23
  -2 -14   0    4.99    1.16
   2 -14   0    3.88    0.91
  -2 -14   0    4.04    1.20
  -2 -14   0    4.77    1.40
  -2 -14   0    4.75    0.93
   2 -14   0    4.36    1.21
   2 -14   0    4.17    1.20
   2  14   0    5.29    0.93
  -2  14   0    3.61    1.04
   2  14   0    5.15    1.26
  -3 -14   0    0.42    0.94
   3 -14   0    1.83    1.04
  -3 -14   0    0.88    0.76
  -3 -14   0    0.23    1.17
   3 -14   0    0.86    0.71
  -3 -14   0   -0.16    0.91
   3 -14   0    0.68    0.92
   3  14   0    1.54    0.84
   3  14   0   -0.40    0.75
  -3  14   0    1.42    0.82
  -4 -14   0    0.18    1.14
  -4 -14   0    1.21    0.76
  -4 -14   0    1.71    0.94
   4 -14   0    1.45    0.92
  -4 -14   0    3.57    0.88
   4 -14   0    0.48    0.92
   4 -14   0    1.92    0.72
  -4  14   0    0.81    0.97
   4  14   0    1.05    1.12
  -4  14   0    1.43    0.79
   4  14   0    0.61    0.91
  -5 -14   0    3.79    1.09
   5 -14   0    4.35    1.17
   5 -14   0    4.77    1.12
  -5 -14   0    4.23    1.23
  -5 -14   0    4.19    1.13
  -5 -14   0    6.33    1.17
   5  14   0    5.24    1.12
   5  14   0    4.62    1.00
  -5  14   0    5.79    1.01
   5  14   0    5.71    1.15
  -5  14   0    5.41    1.12
   6 -14   0   69.68    3.05
   6 -14   0   72.05    3.92
  -6 -14   0   71.10    3.30
  -6 -14   0   77.59    3.36
  -6 -14   0   80.17    3.32
  -6 -14   0   74.36    3.60
  -6  14   0   81.39    3.44
   6  14   0   74.56    3.57
  -6  14   0   74.57    3.04
  -7 -14   0   -0.23    1.08
   7 -14   0    1.05    1.06
   7 -14   0    0.11    0.81
  -7 -14   0    0.65    0.84
  -7 -14   0    1.24    1.06
  -7  14   0    1.56    1.20
  -7  14   0    1.14    0.77
   7  14   0    0.36    1.23
  -8 -14   0    0.81    1.23
  -8 -14   0   -0.85    0.67
  -8 -14   0    0.43    0.85
   8 -14   0   -0.02    1.36
   8  14   0   -1.10    1.17
  -8  14   0    0.03    0.79
  -8  14   0   -0.86    0.67
  -9 -14   0    5.56    1.60
   9 -14   0    5.14    1.48
  -9 -14   0    5.85    1.58
  -9 -14   0    4.95    1.35
   9  14   0    2.99    1.64
  -9  14   0    7.37    1.46
  10 -14   0    0.44    1.59
 -10 -14   0    1.69    1.22
 -10 -14   0    3.02    1.48
 -10 -14   0    0.12    1.44
  10  14   0   -1.81    1.52
 -10  14   0    1.76    1.49
   0 -15   0   -0.82    0.88
   0 -15   0   -0.64    1.07
   0 -15   0   -0.98    0.59
   0 -15   0   -0.39    0.56
   0  15   0   -0.32    0.66
   0  15   0    1.02    0.64
  -1 -15   0   -0.47    1.09
   1 -15   0   -0.44    0.65
  -1 -15   0    0.39    0.93
  -1 -15   0    0.11    0.69
   1 -15   0    1.41    0.61
   1 -15   0   -0.05    0.77
  -1 -15   0    0.33    0.65
   1 -15   0    0.55    0.73
   1  15   0    0.16    0.61
  -1  15   0    0.78    0.60
   1  15   0    2.87    1.08
  -1  15   0   -0.22    0.88
  -2 -15   0    0.72    0.96
  -2 -15   0    0.11    0.85
   2 -15   0    1.43    0.76
  -2 -15   0    1.34    0.94
   2 -15   0    0.72    1.01
  -2 -15   0    1.66    0.75
   2 -15   0    3.33    1.08
   2 -15   0    0.78    0.57
   2  15   0   -0.14    1.03
   2  15   0    0.89    0.72
  -2  15   0    1.74    0.66
  -2  15   0    3.35    1.02
  -3 -15   0    8.95    1.40
   3 -15   0    9.93    1.30
  -3 -15   0   10.59    1.38
   3 -15   0   10.13    1.42
  -3 -15   0   10.87    1.37
   3 -15   0    9.87    1.39
  -3 -15   0   11.16    1.24
  -3  15   0    9.92    1.30
   3  15   0    9.13    1.18
   3  15   0    9.08    1.32
   4 -15   0    0.31    0.78
  -4 -15   0   -0.17    0.87
  -4 -15   0   -1.44    0.79
  -4 -15   0   -0.62    0.67
  -4 -15   0    0.03    0.67
   4 -15   0    0.07    0.89
   4  15   0   -0.93    0.79
   4  15   0   -0.40    1.10
  -4  15   0   -0.73    0.76
   5 -15   0   35.13    2.49
  -5 -15   0   29.67    2.06
   5 -15   0   28.68    2.02
  -5 -15   0   32.42    2.35
  -5 -15   0   32.05    2.23
  -5 -15   0   31.12    2.17
   5  15   0   30.93    2.18
  -5  15   0   35.38    2.36
  -5  15   0   32.65    2.08
   5  15   0   31.59    2.21
  -6 -15   0    7.82    1.53
   6 -15   0    4.98    1.15
  -6 -15   0    6.82    1.38
  -6 -15   0    9.48    1.52
  -6 -15   0    6.49    1.17
   6 -15   0    6.62    1.68
   6  15   0    7.69    1.44
  -6  15   0    5.43    1.09
  -6  15   0    5.59    1.41
  -7 -15   0    5.08    1.35
   7 -15   0    3.11    1.04
  -7 -15   0    2.11    1.14
   7 -15   0    3.28    1.27
  -7 -15   0    3.69    1.36
  -7  15   0    4.02    0.99
   7  15   0    2.90    1.38
  -7  15   0    3.88    1.16
  -8 -15   0    1.50    1.19
  -8 -15   0    0.03    1.20
  -8 -15   0    1.94    1.29
   8 -15   0    2.38    1.27
   8  15   0   -0.30    1.22
  -8  15   0    0.26    0.91
  -8  15   0    0.51    0.81
   9 -15   0    8.69    1.77
  -9 -15   0    5.47    1.64
  -9 -15   0    8.26    1.58
  -9 -15   0    6.46    1.44
   9  15   0    6.30    1.82
  -9  15   0    8.92    1.63
   0 -16   0    4.34    1.15
   0 -16   0    3.75    0.76
   0 -16   0    3.68    1.29
   0 -16   0    2.92    0.94
   0  16   0    2.87    0.76
   0  16   0    4.18    1.18
   1 -16   0    1.33    0.62
   1 -16   0   -0.16    0.92
   1 -16   0    0.03    0.77
  -1 -16   0    0.30    0.68
  -1 -16   0    0.17    0.85
  -1 -16   0    1.47    0.78
   1 -16   0    2.09    0.85
  -1 -16   0    0.02    1.02
  -1  16   0    0.87    0.95
  -1  16   0    0.35    0.60
   1  16   0    1.54    0.72
   1  16   0   -0.09    0.72
   2 -16   0    0.09    0.79
   2 -16   0   -0.95    0.63
  -2 -16   0   -0.23    0.68
  -2 -16   0   -1.08    0.68
   2 -16   0   -0.12    0.53
  -2 -16   0    1.43    1.22
  -2 -16   0    0.26    0.74
   2 -16   0   -2.34    0.90
  -2  16   0   -1.15    0.84
   2  16   0    0.93    0.83
  -2  16   0    0.40    0.59
   2  16   0   -0.62    0.63
   3 -16   0    1.31    1.04
   3 -16   0    0.94    0.81
  -3 -16   0    2.02    0.82
   3 -16   0    2.70    1.11
  -3 -16   0    2.39    1.17
  -3 -16   0    1.80    1.30
  -3 -16   0    2.86    1.11
  -3  16   0    3.03    1.03
   3  16   0    2.27    0.88
   3  16   0    1.82    1.20
   4 -16   0    6.89    1.45
  -4 -16   0    5.39    1.12
  -4 -16   0    5.38    1.31
  -4 -16   0    5.05    1.06
  -4 -16   0    8.85    1.50
   4 -16   0    4.69    1.30
   4 -16   0    6.34    1.26
   4  16   0    3.41    1.36
   4  16   0    5.22    1.07
  -4  16   0    4.95    1.10
  -5 -16   0    0.49    0.95
  -5 -16   0    0.52    0.98
  -5 -16   0    1.04    1.04
  -5 -16   0    0.09    0.80
   5 -16   0   -0.51    0.98
   5  16   0   -0.83    0.81
  -5  16   0    0.71    0.88
   5  16   0   -0.85    0.98
  -5  16   0    0.53    0.80
  -6 -16   0   20.04    1.95
  -6 -16   0   14.85    1.73
  -6 -16   0   16.30    1.81
   6 -16   0   15.24    1.62
  -6 -16   0   22.06    2.22
   6  16   0   14.82    1.73
  -6  16   0   16.69    1.60
  -6  16   0   15.62    1.93
  -7 -16   0   -0.41    0.97
   7 -16   0    0.28    1.02
  -7 -16   0    0.45    0.90
  -7 -16   0   -1.41    1.18
  -7  16   0   -2.71    1.01
  -7  16   0   -1.64    0.70
   7  16   0   -0.17    1.10
   8 -16   0    0.17    1.10
  -8 -16   0    1.63    1.02
  -8 -16   0    0.76    1.10
  -8 -16   0   -2.12    1.25
  -8  16   0    0.66    1.34
   8  16   0   -1.04    1.25
   0 -17   0   -0.07    1.00
   0 -17   0    0.19    0.77
   0 -17   0    0.59    0.89
   0 -17   0    1.19    0.66
   0  17   0    0.81    1.09
   0  17   0   -0.74    0.60
  -1 -17   0   42.86    2.50
   1 -17   0   42.23    1.91
   1 -17   0   45.35    2.55
   1 -17   0   42.59    2.75
  -1 -17   0   43.11    2.06
  -1 -17   0   43.08    2.44
  -1 -17   0   45.09    2.91
   1 -17   0   42.49    2.41
  -1  17   0   41.42    2.54
  -1  17   0   44.55    2.17
   1  17   0   38.01    2.61
   1  17   0   43.41    2.22
  -2 -17   0    0.69    0.84
   2 -17   0    0.95    1.15
   2 -17   0    0.53    0.84
  -2 -17   0   -0.20    0.75
  -2 -17   0    0.95    1.01
   2 -17   0    2.16    0.89
   2 -17   0    0.70    0.59
  -2 -17   0    1.80    1.11
  -2  17   0    1.95    0.70
   2  17   0   -0.16    1.17
   2  17   0    0.69    0.76
  -2  17   0    0.99    1.02
   3 -17   0    4.47    1.31
  -3 -17   0    5.60    1.43
  -3 -17   0    5.97    1.32
  -3 -17   0    5.49    1.08
   3 -17   0    5.98    0.85
   3 -17   0    2.05    1.16
  -3 -17   0    4.36    1.53
   3  17   0    3.98    0.96
   3  17   0    4.99    1.45
  -3  17   0    4.86    1.00
   4 -17   0    0.89    0.92
   4 -17   0   -1.26    0.96
  -4 -17   0   -0.41    0.71
  -4 -17   0   -0.21    0.94
  -4 -17   0    0.33    1.37
  -4 -17   0    0.93    1.15
   4 -17   0   -1.59    0.92
  -4  17   0   -0.50    0.88
   4  17   0    0.62    0.93
   4  17   0   -0.63    0.91
  -5 -17   0    2.98    0.95
   5 -17   0    4.49    1.43
   5 -17   0    2.25    1.11
   5 -17   0    5.78    1.23
  -5 -17   0    2.56    1.02
  -5 -17   0    2.87    1.08
  -5 -17   0    1.92    1.40
  -5  17   0    3.44    1.07
   5  17   0    5.41    1.29
   5  17   0    0.86    1.05
  -6 -17   0   21.01    2.05
  -6 -17   0   21.93    2.10
   6 -17   0   20.47    1.91
  -6 -17   0   17.07    1.90
  -6 -17   0   16.43    2.20
  -6  17   0   17.25    2.06
  -6  17   0   17.01    1.75
   6  17   0   16.42    1.92
  -7 -17   0    6.50    1.50
  -7 -17   0   10.01    1.65
  -7 -17   0    8.03    1.70
   7  17   0    7.70    1.57
  -7  17   0    5.98    1.31
  -7  17   0    7.29    1.44
  -8 -17   0    8.11    1.80
  -8 -17   0    5.76    1.62
  -8 -17   0    6.12    1.54
  -8  17   0    7.53    1.58
   8  17   0    7.41    1.86
   0 -18   0   22.95    1.94
   0 -18   0   19.56    1.48
   0 -18   0   20.05    2.01
   0 -18   0   17.92    2.01
   0  18   0   18.95    1.97
   0  18   0   20.18    1.53
   1 -18   0    2.76    1.37
  -1 -18   0    2.20    0.94
   1 -18   0    4.40    1.32
   1 -18   0    2.49    1.26
  -1 -18   0    3.00    0.85
   1 -18   0    2.65    0.75
  -1 -18   0    4.69    1.47
  -1 -18   0    3.23    1.34
  -1  18   0    3.86    0.86
   1  18   0    2.38    1.03
  -1  18   0    2.21    1.18
   1  18   0    2.77    0.85
   2 -18   0    8.08    1.06
  -2 -18   0    6.08    1.23
  -2 -18   0    6.78    1.08
  -2 -18   0    6.80    1.48
  -2 -18   0    5.80    1.64
   2 -18   0    5.66    1.47
   2 -18   0   10.08    1.43
   2 -18   0    7.59    1.32
   2  18   0    7.88    1.43
  -2  18   0    7.55    1.04
  -2  18   0    4.89    1.31
   2  18   0    7.76    1.16
   3 -18   0   11.37    1.55
  -3 -18   0   11.57    1.93
   3 -18   0   11.07    1.67
  -3 -18   0   12.95    1.80
   3 -18   0   12.14    1.81
  -3 -18   0   12.72    1.54
  -3 -18   0   10.96    1.32
   3  18   0   10.97    1.35
  -3  18   0   13.01    1.27
   3  18   0    9.28    1.50
  -3  18   0   11.74    1.52
   4 -18   0    1.28    1.21
  -4 -18   0    3.00    1.18
   4 -18   0    2.57    0.97
   4 -18   0    2.12    1.01
  -4 -18   0    2.62    1.32
  -4 -18   0    0.15    0.95
  -4 -18   0    3.42    1.05
   4  18   0    2.18    1.09
  -4  18   0   -0.03    0.95
   4  18   0    0.49    0.99
   5 -18   0    0.90    1.02
  -5 -18   0    2.32    1.00
  -5 -18   0    2.03    1.14
  -5 -18   0    2.61    1.50
  -5 -18   0    0.38    1.19
   5 -18   0    2.32    1.04
   5 -18   0    0.40    1.03
  -5  18   0    0.79    1.01
  -6 -18   0    8.15    1.52
   6 -18   0   13.65    2.03
  -6 -18   0    9.09    1.98
  -6 -18   0   10.35    1.64
  -6 -18   0    9.71    1.77
   6 -18   0    9.22    1.48
  -6  18   0    9.25    1.45
  -7 -18   0    7.28    1.58
  -7 -18   0    9.16    1.70
  -7 -18   0   11.86    1.96
  -7  18   0    7.68    1.77
   0 -19   0    0.55    1.16
   0 -19   0    0.57    0.86
   0 -19   0    0.95    1.32
   0  19   0   -0.65    0.79
  -1 -19   0    3.36    1.11
  -1 -19   0    3.11    1.16
   1 -19   0    6.04    1.48
   1 -19   0    3.90    1.46
  -1 -19   0    3.21    1.30
   1 -19   0    6.67    1.45
   1  19   0    1.83    1.27
  -1  19   0    2.18    1.26
  -2 -19   0   14.20    1.82
   2 -19   0   13.84    1.69
  -2 -19   0   11.68    1.63
   2 -19   0   17.87    1.83
  -2 -19   0    9.95    1.90
   2 -19   0   14.59    1.93
  -2  19   0   10.21    1.61
   2  19   0   10.14    1.82
  -3 -19   0   10.81    1.95
  -3 -19   0    8.57    1.55
   3 -19   0   12.30    1.85
   3 -19   0    8.75    1.65
  -3 -19   0   13.48    1.74
  -3 -19   0    8.07    1.32
   3 -19   0   11.60    1.62
  -3  19   0   10.31    1.55
   3  19   0   13.11    1.94
  -4 -19   0   -0.03    0.98
   4 -19   0    0.77    0.94
   4 -19   0   -0.05    1.12
  -4 -19   0    1.85    1.19
  -4 -19   0    2.82    1.09
   4 -19   0    2.09    1.40
  -4 -19   0   -0.11    1.38
  -4  19   0    1.40    1.12
   4  19   0    0.68    1.39
   5 -19   0    1.67    1.36
  -5 -19   0    1.22    1.15
  -5 -19   0    1.51    1.31
   5 -19   0   -1.37    1.12
  -5 -19   0    2.77    1.23
   5 -19   0    1.02    1.39
  -5 -19   0   -0.48    1.08
  -5  19   0   -0.71    0.99
  -6 -19   0    1.79    1.24
  -6 -19   0   -2.34    1.16
   6 -19   0    1.04    1.06
  -6 -19   0    1.20    1.39
   6 -19   0   -0.69    1.34
  -6 -19   0    3.92    1.68
  -6  19   0   -1.33    1.06
   0 -20   0   18.20    2.00
   0 -20   0   18.15    2.06
   0 -20   0   16.26    2.18
   0  20   0   17.69    2.05
   1 -20   0   12.18    1.79
  -1 -20   0   14.73    2.13
   1 -20   0   12.44    1.99
  -1 -20   0   15.89    2.05
   1 -20   0   14.53    2.02
  -1 -20   0   14.33    1.75
   1  20   0   13.53    1.99
  -1  20   0   11.27    1.77
   2 -20   0    0.49    1.28
  -2 -20   0   -0.25    1.03
   2 -20   0   -0.40    0.87
   2 -20   0    0.73    0.96
  -2 -20   0   -0.11    1.22
  -2 -20   0    3.35    1.46
  -2  20   0    0.67    1.19
   2  20   0   -0.27    1.26
  -3 -20   0   14.56    1.91
   3 -20   0   16.56    2.11
   3 -20   0   13.71    1.74
  -3 -20   0   16.98    2.17
   3 -20   0   13.01    1.92
  -3 -20   0   14.94    2.26
  -3  20   0   13.57    1.82
   3  20   0   15.96    2.02
   4 -20   0   18.63    2.19
   4 -20   0   13.34    1.93
   4 -20   0   14.68    2.15
  -4 -20   0   13.46    2.23
  -4 -20   0   20.13    2.19
  -4 -20   0   14.10    1.98
   4  20   0   16.37    2.06
  -4  20   0   14.31    1.82
  -5 -20   0    4.70    1.78
   5 -20   0    3.23    1.63
   5 -20   0    2.23    1.47
  -5 -20   0    1.90    1.36
   5 -20   0    3.57    1.50
  -5 -20   0    2.32    1.21
  -5  20   0   -0.03    1.08
   0 -21   0   -1.46    1.17
   0 -21   0   -0.26    1.30
   0 -21   0   -1.44    1.29
   0  21   0   -1.41    1.19
   1 -21   0    3.04    1.18
  -1 -21   0    4.36    1.61
  -1 -21   0    5.65    1.53
   1 -21   0    2.85    1.53
   1 -21   0    1.63    1.44
  -1 -21   0    3.95    1.69
  -1  21   0    5.19    1.51
   1  21   0    4.01    1.56
   2 -21   0   -1.47    1.24
   2 -21   0    2.02    1.08
   2 -21   0    0.80    1.03
  -2 -21   0    0.40    1.57
  -2 -21   0    0.65    1.28
  -2 -21   0   -0.41    0.93
  -2  21   0   -2.53    1.10
   2  21   0    1.06    1.09
   3 -21   0    1.05    1.06
  -3 -21   0    0.25    1.41
  -3 -21   0    2.00    1.32
   3 -21   0    0.81    1.35
  -3 -21   0    1.35    1.04
   3 -21   0    1.96    1.49
   3  21   0    2.15    1.60
  -3  21   0   -2.01    1.13
   0 -22   0   37.86    3.20
 -13   0   1    2.08    1.08
  12   0  -1   -1.91    1.08
 -12   0   1   -0.45    1.18
 -12   0   1    0.62    1.09
 -11   0   1    2.56    1.19
  11   0  -1   -0.77    1.07
 -11   0   1   -1.15    1.12
  10   0  -1    0.14    0.97
  10   0  -1    0.00    0.87
 -10   0   1   -0.96    0.98
 -10   0   1   -1.03    0.86
  -9   0   1   53.26    2.57
   9   0  -1   60.82    2.47
   9   0  -1   55.47    2.68
   9   0  -1   53.95    3.33
  -9   0   1   54.75    2.85
  -9   0   1   57.92    2.36
   8   0  -1   -0.10    0.83
  -8   0   1    0.24    0.63
  -8   0   1    0.34    0.64
   8   0  -1    1.71    0.97
  -8   0   1    0.85    1.00
   7   0  -1    4.38    0.86
  -7   0   1    4.76    0.81
  -7   0   1    5.37    0.81
  -7   0   1    5.69    1.05
   7   0  -1    3.80    1.20
  -6   0   1    0.36    0.50
   6   0  -1   -0.25    0.48
  -6   0   1   -1.25    0.64
   6   0  -1   -0.65    0.77
   6   0  -1    0.03    0.51
   6   0  -1    0.22    0.43
  -6   0   1   -0.10    0.48
  -6   0   1   -0.65    0.39
   6   0  -1   -0.05    0.53
   5   0  -1   10.59    0.91
   5   0  -1    9.08    0.84
   5   0  -1    8.50    0.81
  -5   0   1    9.39    0.94
  -5   0   1    8.48    0.90
   5   0  -1    8.86    0.96
  -5   0   1   10.13    0.83
  -5   0   1   10.21    0.88
   5   0  -1    9.49    0.86
   4   0  -1    0.11    0.39
  -4   0   1    0.05    0.40
   4   0  -1    0.08    0.33
  -4   0   1    0.30    0.53
   4   0  -1    0.03    0.42
  -4   0   1    0.08    0.40
  -4   0   1   -0.33    0.46
   4   0  -1    0.84    0.64
   4   0  -1    0.92    0.45
   3   0  -1  779.99   19.92
  -3   0   1  731.99   20.23
  -3   0   1  748.39   20.05
   3   0  -1  793.95   20.07
   3   0  -1  773.56   22.59
   3   0  -1  771.84   20.27
  -3   0   1  770.72   21.90
   3   0  -1  763.91   21.93
  -3   0   1  796.13   22.59
  -2   0   1    0.00    0.25
  -2   0   1    0.33    0.33
  -2   0   1    0.06    0.18
   2   0  -1   -0.09    0.22
  -2   0   1   -0.15    0.22
   2   0  -1   -0.12    0.19
   2   0  -1    0.04    0.33
   2   0  -1    0.07    0.27
   2   0  -1   -0.41    0.18
  -2   0   1    0.01    0.20
   1   0  -1   -0.04    0.07
  -1   0   1   -0.14    0.07
   1   0  -1   -0.12    0.04
   1   0  -1    0.03    0.07
   1   0  -1    0.00    0.09
   1   0  -1   -0.09    0.05
   0   0  -1   -0.07    0.05
   0   0   1   -0.06    0.07
  -1   0  -1  242.44    6.74
   1   0   1  253.65    6.34
   1   0   1  221.40    6.65
   1   0   1  238.32    6.82
   1   0   1  243.94    6.25
   2   0   1    0.04    0.47
   2   0   1    0.19    0.31
  -2   0  -1    0.67    0.34
  -2   0  -1    0.11    0.51
   2   0   1    0.30    0.33
  -2   0  -1   -0.09    0.42
  -2   0  -1   -0.23    0.42
   2   0   1    0.18    0.28
   3   0   1  209.93    5.56
  -3   0  -1  193.46    6.33
   3   0   1  203.27    5.85
  -3   0  -1  194.46    5.53
   3   0   1  199.48    5.60
  -3   0  -1  202.97    5.84
   3   0   1  200.95    6.35
  -3   0  -1  198.83    5.60
   3   0   1  198.42    5.27
   3   0   1  200.25    5.59
   4   0   1   -0.62    0.49
  -4   0  -1   -0.53    0.41
   4   0   1   -0.52    0.44
   4   0   1   -0.34    0.30
   4   0   1   -0.54    0.44
  -4   0  -1    0.10    0.35
   4   0   1   -0.01    0.42
  -4   0  -1    0.10    0.37
  -4   0  -1   -0.52    0.55
   4   0   1   -0.59    0.34
  -5   0  -1  179.81    5.28
   5   0   1  170.89    5.28
   5   0   1  166.36    5.87
  -5   0  -1  174.93    5.84
   5   0   1  171.76    5.17
   5   0   1  177.55    5.14
  -5   0  -1  169.38    5.09
  -5   0  -1  161.32    5.18
   5   0   1  178.09    4.85
   5   0   1  168.14    5.01
  -6   0  -1    1.12    0.54
   6   0   1    0.57    0.49
   6   0   1   -0.30    0.64
   6   0   1   -0.08    0.50
  -6   0  -1    0.02    0.45
   6   0   1    0.43    0.56
  -6   0  -1    0.46    0.77
   6   0   1   -0.24    0.73
   7   0   1    2.10    0.75
  -7   0  -1    3.05    0.67
   7   0   1    3.62    0.78
  -7   0  -1    2.89    0.95
   7   0   1    2.76    0.67
  -7   0  -1    2.97    0.86
   8   0   1    0.29    0.65
  -8   0  -1   -0.37    0.93
  -8   0  -1   -0.76    0.61
   8   0   1   -0.89    0.82
  -8   0  -1   -0.68    1.04
   9   0   1   77.10    3.19
  -9   0  -1   77.21    3.38
  -9   0  -1   82.20    3.19
   9   0   1   79.80    2.96
  -9   0  -1   80.33    3.32
 -10   0  -1   -0.02    0.70
 -10   0  -1    0.58    1.14
  11   0   1   -0.28    0.94
 -11   0  -1    0.57    1.07
 -11   0  -1   -0.03    1.22
 -12   0  -1    0.06    1.30
 -12   0  -1   -1.31    1.08
 -13  -1   1    1.72    1.37
 -13  -1   1    0.05    1.37
 -13   1   1    0.66    1.33
 -12  -1   1    8.69    1.44
  12  -1  -1    2.96    1.37
 -12  -1   1    7.32    1.67
 -12   1   1    7.14    1.52
  12   1  -1    2.44    1.26
 -11  -1   1    8.11    1.63
  11  -1  -1    5.81    1.40
 -11  -1   1    9.51    1.40
  11   1  -1    7.85    1.31
  11   1  -1    8.39    1.88
 -11   1   1    9.79    1.68
 -11   1   1    9.08    1.54
 -10  -1   1    0.37    0.98
 -10  -1   1    0.87    1.07
  10  -1  -1   -0.85    0.90
  10  -1  -1   -0.02    0.91
  10   1  -1   -0.95    0.76
  10   1  -1   -0.03    1.28
 -10   1   1    1.68    1.06
 -10   1   1    0.78    1.07
  -9  -1   1    3.46    0.91
   9  -1  -1    4.47    1.08
   9  -1  -1    3.10    1.43
  -9  -1   1    6.02    1.11
   9   1  -1    6.90    1.00
  -9   1   1    3.28    1.08
  -9   1   1    6.92    1.34
   9   1  -1    3.03    1.13
   9   1  -1    4.95    1.09
  -8  -1   1   30.38    1.83
  -8  -1   1   27.56    1.54
  -8  -1   1   23.06    1.78
   8  -1  -1   26.92    1.88
   8  -1  -1   28.41    2.40
  -8  -1   1   26.93    1.60
   8   1  -1   27.24    1.75
  -8   1   1   25.79    1.74
   8   1  -1   27.65    1.63
  -8   1   1   26.75    1.85
  -8   1   1   27.72    1.72
   8   1  -1   22.71    2.14
   7  -1  -1    1.67    0.77
  -7  -1   1    1.69    0.65
  -7  -1   1    1.79    0.67
  -7  -1   1    1.95    0.75
  -7  -1   1    1.58    0.58
   7  -1  -1    1.95    0.83
  -7   1   1    1.92    0.68
   7   1  -1    0.58    0.60
  -7   1   1    1.70    0.64
  -7   1   1    2.15    0.91
   7   1  -1    1.55    0.75
   7   1  -1    1.19    0.81
  -6  -1   1   59.08    2.41
   6  -1  -1   68.97    2.46
  -6  -1   1   64.79    2.74
   6  -1  -1   62.53    2.52
  -6  -1   1   63.36    2.24
   6  -1  -1   59.61    2.84
  -6  -1   1   68.51    2.50
   6  -1  -1   66.53    2.36
   6  -1  -1   65.30    2.47
  -6  -1   1   63.31    2.41
   6   1  -1   67.72    2.49
  -6   1   1   58.73    2.39
   6   1  -1   66.70    2.35
   6   1  -1   65.29    2.47
  -6   1   1   64.93    2.50
   6   1  -1   61.86    2.42
  -6   1   1   62.42    2.82
  -6   1   1   62.96    2.40
   6   1  -1   63.99    2.79
  -5  -1   1  266.94    7.28
   5  -1  -1  251.42    7.86
  -5  -1   1  270.53    7.83
   5  -1  -1  270.39    7.46
   5  -1  -1  259.71    8.37
   5  -1  -1  278.15    7.40
  -5  -1   1  252.45    7.42
  -5  -1   1  257.52    7.33
  -5  -1   1  267.23    8.35
  -5   1   1  250.75    7.32
  -5   1   1  274.13    8.39
   5   1  -1  259.99    7.80
   5   1  -1  268.71    7.10
  -5   1   1  270.39    7.88
   5   1  -1  269.20    7.36
  -5   1   1  252.96    7.39
   5   1  -1  253.99    8.36
   5   1  -1  265.46    7.46
   4  -1  -1    0.39    0.49
  -4  -1   1    0.37    0.41
  -4  -1   1    1.12    0.52
   4  -1  -1    0.39    0.40
  -4  -1   1    0.80    0.37
   4  -1  -1    0.54    0.62
   4  -1  -1    0.29    0.35
  -4  -1   1   -0.05    0.52
  -4  -1   1    0.12    0.34
  -4   1   1    1.29    0.56
  -4   1   1    0.02    0.35
  -4   1   1    0.65    0.43
   4   1  -1    1.56    0.41
  -4   1   1    0.43    0.44
   4   1  -1    0.95    0.49
   4   1  -1    0.89    0.45
   4   1  -1    0.36    0.39
   4   1  -1    0.63    0.41
  -3  -1   1    0.02    0.34
   3  -1  -1   -0.07    0.37
  -3  -1   1    0.12    0.31
   3  -1  -1   -0.39    0.56
   3  -1  -1   -0.37    0.32
   3  -1  -1    0.29    0.38
  -3  -1   1    0.07    0.51
  -3  -1   1   -0.14    0.31
  -3  -1   1   -0.29    0.35
  -3  -1   1   -0.75    0.49
   3   1  -1    0.22    0.43
   3   1  -1   -0.65    0.37
   3   1  -1    0.75    0.39
  -3   1   1   -0.69    0.40
  -3   1   1   -0.30    0.48
  -3   1   1    0.19    0.38
   3   1  -1    0.41    0.45
  -3   1   1   -0.08    0.46
   3   1  -1    0.15    0.45
   2  -1  -1    1.70    0.38
  -2  -1   1    1.82    0.33
  -2  -1   1    1.77    0.28
  -2  -1   1    1.93    0.37
   2  -1  -1    2.50    0.39
   2  -1  -1    2.28    0.30
  -2  -1   1    1.63    0.29
  -2  -1   1    1.75    0.29
   2  -1  -1    1.65    0.30
   2   1  -1    1.91    0.29
  -2   1   1    2.13    0.38
   2   1  -1    1.39    0.32
   2   1  -1    1.79    0.27
   2   1  -1    2.01    0.29
  -2   1   1    1.97    0.33
   2   1  -1    2.07    0.38
  -2   1   1    1.23    0.34
   2   1  -1    1.44    0.32
   1  -1  -1    0.00    0.11
   1  -1  -1    0.00    0.10
  -1  -1   1   -0.10    0.07
  -1  -1   1    1.07    0.15
   1  -1  -1   -0.03    0.07
  -1  -1   1    0.03    0.08
  -1  -1   1    0.73    0.18
  -1  -1   1    0.00    0.09
  -1   1   1    1.00    0.15
   1   1  -1   -0.02    0.06
   1   1  -1    0.02    0.12
  -1   1   1   -0.02    0.08
   1   1  -1    0.32    0.12
  -1   1   1    1.01    0.16
   1   1  -1    0.45    0.15
   1   1  -1    0.00    0.10
   0  -1  -1   -0.16    0.07
   0  -1  -1   -0.09    0.04
   0  -1  -1   -0.18    0.06
   0  -1  -1   -0.02    0.06
   0  -1   1   -0.09    0.07
   0   1  -1   -0.05    0.04
   0   1  -1   -0.02    0.08
   0   1  -1   -0.04    0.05
   0   1  -1    0.00    0.07
   1  -1   1   52.58    1.73
   1  -1   1   56.34    1.62
   1  -1   1   55.41    1.61
  -1  -1  -1   56.70    1.84
  -1   1  -1   55.52    1.74
   1   1   1   55.13    1.84
   1   1   1   56.08    1.61
   1   1   1   56.05    1.68
   1   1   1   55.24    1.67
   1   1   1   55.72    1.49
  -2  -1  -1  497.73   14.40
  -2  -1  -1  522.26   14.84
  -2  -1  -1  516.54   13.76
   2  -1   1  544.00   13.61
  -2  -1  -1  514.65   13.58
  -2  -1  -1  540.45   15.48
   2  -1   1  535.28   13.72
   2  -1   1  527.44   14.75
  -2  -1  -1  490.90   13.51
  -2   1  -1  529.87   13.60
   2   1   1  507.58   13.30
   2   1   1  539.01   14.23
  -2   1  -1  541.30   15.51
   2   1   1  531.45   15.48
  -2   1  -1  535.94   14.75
  -2   1  -1  518.91   13.71
   2   1   1  532.06   13.77
   2   1   1  515.87   13.58
   2   1   1  520.17   14.97
  -3  -1  -1   41.84    1.45
  -3  -1  -1   43.92    1.79
   3  -1   1   41.59    1.55
   3  -1   1   43.66    1.62
  -3  -1  -1   41.53    1.60
   3  -1   1   43.87    1.55
  -3  -1  -1   41.00    1.53
   3   1   1   42.21    1.50
   3   1   1   42.50    1.59
  -3   1  -1   44.78    1.91
  -3   1  -1   41.40    1.59
   3   1   1   44.97    1.59
   3   1   1   41.68    1.46
  -3   1  -1   42.22    1.64
  -3   1  -1   42.70    1.59
   3   1   1   42.08    1.87
   3   1   1   42.43    1.42
   4  -1   1  127.57    4.06
  -4  -1  -1  124.49    3.92
   4  -1   1  133.84    3.89
  -4  -1  -1  129.74    4.44
  -4  -1  -1  130.14    3.91
  -4  -1  -1  128.54    3.88
   4  -1   1  134.21    3.95
   4   1   1  132.47    3.86
  -4   1  -1  119.13    3.82
   4   1   1  130.24    3.64
   4   1   1  131.99    3.85
  -4   1  -1  128.83    4.47
   4   1   1  125.84    4.44
  -4   1  -1  126.69    4.03
   4   1   1  131.56    3.94
  -4   1  -1  121.18    3.90
   4   1   1  128.34    3.92
  -5  -1  -1   22.22    1.34
   5  -1   1   24.63    1.27
  -5  -1  -1   23.47    1.48
   5  -1   1   23.92    1.05
   5  -1   1   23.14    1.29
  -5  -1  -1   23.37    1.50
   5  -1   1   21.64    1.28
  -5  -1  -1   23.86    1.14
  -5   1  -1   22.40    1.29
   5   1   1   22.14    1.19
   5   1   1   21.80    1.40
   5   1   1   22.38    1.12
   5   1   1   25.04    1.73
  -5   1  -1   22.86    1.36
   5   1   1   24.48    1.19
  -5   1  -1   23.66    1.50
  -5   1  -1   25.01    1.26
   5   1   1   22.64    1.31
   6  -1   1  105.17    3.61
  -6  -1  -1  102.91    3.53
   6  -1   1  106.48    3.29
  -6  -1  -1  100.49    3.69
   6  -1   1  106.86    3.36
  -6  -1  -1  112.25    3.52
   6  -1   1  102.11    3.63
  -6   1  -1  104.98    3.55
   6   1   1  106.20    3.42
  -6   1  -1  103.35    3.66
   6   1   1  104.16    3.32
   6   1   1  102.74    3.52
   6   1   1  105.44    4.20
  -6   1  -1  105.22    3.60
   7  -1   1    1.12    0.56
  -7  -1  -1    1.08    0.57
   7  -1   1    1.77    0.88
  -7  -1  -1    0.39    0.97
  -7  -1  -1    1.43    0.67
  -7   1  -1    2.00    1.02
  -7   1  -1    0.70    0.64
  -7   1  -1    0.06    0.60
   7   1   1    1.76    1.16
   7   1   1    0.90    0.71
   7   1   1    2.08    0.69
   7   1   1    0.65    0.66
   8  -1   1    2.84    0.71
  -8  -1  -1    3.59    0.73
  -8  -1  -1    1.72    0.94
  -8  -1  -1    3.28    1.07
   8  -1   1    2.46    1.02
  -8   1  -1    2.67    0.92
   8   1   1    2.81    0.82
  -8   1  -1    2.44    0.84
   8   1   1    4.27    0.86
  -8   1  -1    4.84    0.85
  -9  -1  -1   23.33    2.08
   9  -1   1   28.49    1.49
   9  -1   1   26.54    1.82
  -9  -1  -1   26.64    1.99
  -9  -1  -1   27.74    1.56
   9   1   1   25.20    1.60
  -9   1  -1   24.32    2.08
  -9   1  -1   27.09    1.81
   9   1   1   23.90    1.74
 -10  -1  -1    7.98    1.28
  10  -1   1    7.43    1.31
 -10  -1  -1    8.55    1.60
  10   1   1    6.86    1.15
 -10   1  -1    5.74    1.43
 -10   1  -1    8.00    1.27
  11  -1   1    3.32    1.06
 -11  -1  -1    0.03    1.28
 -11  -1  -1    4.24    1.33
 -11   1  -1    3.06    1.32
 -11   1  -1    3.83    1.08
 -12  -1  -1   40.86    3.11
 -12  -1  -1   40.65    2.66
 -12   1  -1   37.75    2.60
 -12   1  -1   48.25    3.16
 -13  -2   1   20.06    2.20
  13  -2  -1   17.37    2.28
 -13  -2   1   21.85    2.49
 -13   2   1   20.46    2.21
  12  -2  -1   -2.36    1.12
 -12  -2   1    2.03    1.23
 -12  -2   1    0.71    1.28
  12   2  -1    0.60    1.61
  12   2  -1   -1.78    0.98
 -12   2   1   -0.02    0.80
  11  -2  -1   29.16    2.29
 -11  -2   1   29.11    2.06
 -11  -2   1   27.69    2.43
 -11   2   1   24.17    1.94
  11   2  -1   26.43    1.99
  11   2  -1   28.08    2.80
 -10  -2   1    1.46    1.05
  10  -2  -1    2.71    1.09
 -10  -2   1    3.10    1.02
 -10   2   1    2.90    1.18
  10   2  -1    1.19    1.38
  10   2  -1    0.07    0.92
 -10   2   1    0.97    1.02
  -9  -2   1    0.94    0.85
   9  -2  -1    1.09    1.02
  -9  -2   1    2.80    0.84
   9  -2  -1    2.18    1.03
   9   2  -1    1.06    1.04
  -9   2   1    2.30    1.02
  -9   2   1    2.38    0.91
   9   2  -1    2.22    0.93
  -8  -2   1    2.40    0.99
   8  -2  -1    3.29    1.06
  -8  -2   1    3.66    1.13
   8  -2  -1    4.06    1.08
  -8  -2   1    1.90    0.82
   8   2  -1    2.63    1.29
  -8   2   1    2.06    1.05
   8   2  -1    2.54    0.84
  -8   2   1    3.22    0.85
   8   2  -1    3.11    0.84
  -7  -2   1    0.44    0.86
   7  -2  -1   -0.02    0.73
   7  -2  -1    1.24    0.79
  -7  -2   1    0.32    0.59
  -7  -2   1    0.18    0.78
   7   2  -1    0.97    1.04
  -7   2   1    0.17    0.76
  -7   2   1    0.42    0.62
   7   2  -1   -0.43    0.59
   7   2  -1    1.36    0.69
  -7   2   1    0.05    0.82
  -6  -2   1   10.77    0.87
  -6  -2   1   10.08    1.06
  -6  -2   1    9.96    1.09
   6  -2  -1    7.64    1.00
   6  -2  -1   12.95    1.08
  -6  -2   1    9.51    1.06
  -6  -2   1    9.21    0.86
   6  -2  -1    8.37    1.04
   6  -2  -1    8.13    1.02
   6   2  -1    9.49    0.89
   6   2  -1   11.61    1.03
  -6   2   1   11.55    1.12
   6   2  -1   11.42    1.04
   6   2  -1   11.13    0.98
   6   2  -1   12.60    1.06
  -6   2   1    8.54    1.02
   6   2  -1    9.29    1.09
  -6   2   1    7.96    0.90
  -6   2   1   10.26    0.99
   5  -2  -1   65.86    2.76
  -5  -2   1   71.16    2.39
   5  -2  -1   69.48    2.67
  -5  -2   1   73.21    2.38
  -5  -2   1   67.68    2.54
   5  -2  -1   71.83    2.56
  -5  -2   1   70.17    2.45
  -5  -2   1   73.85    2.88
   5  -2  -1   72.08    2.53
   5   2  -1   67.03    2.88
  -5   2   1   74.10    2.87
   5   2  -1   73.39    2.36
   5   2  -1   70.25    2.51
   5   2  -1   70.67    2.51
  -5   2   1   71.20    2.55
  -5   2   1   67.24    2.48
   5   2  -1   71.24    2.50
   5   2  -1   71.98    2.46
  -5   2   1   72.06    2.64
   4  -2  -1   19.39    1.16
   4  -2  -1   17.69    1.20
   4  -2  -1   19.98    1.19
  -4  -2   1   21.69    1.30
  -4  -2   1   19.37    1.04
  -4  -2   1   18.57    0.97
  -4  -2   1   20.45    1.06
  -4  -2   1   21.32    1.03
   4  -2  -1   19.25    1.01
  -4   2   1   21.30    1.17
   4   2  -1   19.94    1.35
   4   2  -1   22.19    1.04
  -4   2   1   18.14    1.13
   4   2  -1   20.03    1.06
  -4   2   1   20.39    1.28
  -4   2   1   18.34    1.08
   4   2  -1   19.73    1.04
   4   2  -1   19.80    0.96
   4   2  -1   19.28    1.00
  -3  -2   1    9.42    0.75
   3  -2  -1    6.83    0.68
  -3  -2   1    6.58    0.57
   3  -2  -1    6.96    0.66
  -3  -2   1    8.90    0.68
  -3  -2   1    7.06    0.60
   3  -2  -1    7.81    0.63
  -3  -2   1    8.02    0.61
   3  -2  -1    7.07    0.78
  -3   2   1    7.04    0.72
  -3   2   1    7.53    0.71
  -3   2   1    7.82    0.63
   3   2  -1    8.91    0.74
   3   2  -1    7.90    0.61
   3   2  -1    7.20    0.61
   3   2  -1    7.55    0.59
   3   2  -1    7.04    0.79
   2  -2  -1  212.07    5.54
   2  -2  -1  201.18    6.04
  -2  -2   1  207.53    5.57
  -2  -2   1  207.65    6.28
  -2  -2   1  205.18    5.53
  -2  -2   1  210.34    5.59
   2  -2  -1  207.38    6.23
  -2  -2   1  207.39    5.35
   2   2  -1  204.19    5.52
   2   2  -1  210.86    5.36
   2   2  -1  204.83    6.28
  -2   2   1  202.00    5.45
  -2   2   1  203.51    5.53
  -2   2   1  208.79    6.23
   2   2  -1  204.94    5.59
   2   2  -1  211.21    5.86
   2   2  -1  204.01    5.55
  -2   2   1  207.72    6.04
  -1  -2   1   30.87    0.98
  -1  -2   1   35.42    1.10
  -1  -2   1   30.89    1.02
   1  -2  -1   27.66    0.96
  -1  -2   1   35.70    1.20
   1  -2  -1   30.84    1.03
  -1   2   1   33.90    1.05
   1   2  -1   34.35    1.15
  -1   2   1   33.16    0.97
   1   2  -1   33.17    1.03
  -1   2   1   35.69    1.08
  -1   2   1   33.03    1.10
  -1   2   1   36.32    1.16
   1   2  -1   35.31    1.03
   1   2  -1   32.99    0.98
   0  -2  -1   59.75    1.94
   0  -2   1   75.66    1.93
   0  -2   1   71.63    2.00
   0   2   1   72.60    2.05
   0   2   1   72.15    2.08
   0   2  -1   58.26    1.98
   0   2   1   73.15    1.93
   0   2   1   67.65    2.05
   1  -2   1    8.08    0.52
  -1  -2  -1    7.40    0.52
   1  -2   1    7.76    0.47
   1  -2   1    7.76    0.37
  -1  -2  -1    7.72    0.50
  -1  -2  -1    7.25    0.41
  -1  -2  -1    7.44    0.57
   1  -2   1    8.46    0.64
  -1  -2  -1    7.79    0.60
  -1   2  -1    8.64    0.52
  -1   2  -1    7.64    0.44
   1   2   1    8.01    0.56
   1   2   1    7.97    0.59
  -1   2  -1    7.58    0.35
  -1   2  -1    7.23    0.45
   1   2   1    7.91    0.51
   1   2   1    7.37    0.42
  -1   2  -1    6.91    0.56
   1   2   1    7.74    0.50
  -2  -2  -1   27.19    1.19
  -2  -2  -1   28.91    1.33
   2  -2   1   26.50    1.19
   2  -2   1   28.10    0.88
   2  -2   1   28.83    1.14
  -2  -2  -1   26.84    1.28
   2  -2   1   29.05    1.17
  -2  -2  -1   28.20    1.09
  -2  -2  -1   27.79    1.02
   2   2   1   28.98    1.01
  -2   2  -1   30.59    1.30
  -2   2  -1   29.25    1.11
   2   2   1   27.61    1.14
   2   2   1   30.14    1.37
   2   2   1   28.49    1.17
   2   2   1   28.63    1.16
  -2   2  -1   27.87    1.13
   2   2   1   27.76    0.92
  -3  -2  -1   72.71    2.20
  -3  -2  -1   68.94    2.31
   3  -2   1   70.94    2.47
  -3  -2  -1   72.80    2.66
  -3  -2  -1   72.06    2.44
   3  -2   1   77.69    2.36
   3  -2   1   68.86    2.28
  -3  -2  -1   70.98    2.32
  -3  -2  -1   68.06    2.13
   3   2   1   73.40    2.30
   3   2   1   71.66    2.32
  -3   2  -1   73.02    2.72
   3   2   1   75.31    2.42
  -3   2  -1   68.28    2.31
   3   2   1   72.31    2.69
  -3   2  -1   69.41    2.29
   3   2   1   68.86    2.19
  -3   2  -1   72.36    2.46
   3   2   1   71.49    2.14
   4  -2   1   62.33    2.17
   4  -2   1   60.26    2.29
  -4  -2  -1   61.14    2.01
  -4  -2  -1   64.11    2.03
  -4  -2  -1   64.17    2.54
  -4  -2  -1   58.25    2.22
   4  -2   1   61.67    2.22
  -4  -2  -1   60.57    2.19
  -4   2  -1   58.80    2.21
   4   2   1   64.04    2.02
   4   2   1   64.56    2.21
   4   2   1   62.73    2.04
   4   2   1   59.86    2.12
  -4   2  -1   65.23    2.61
   4   2   1   58.42    2.54
  -4   2  -1   61.58    2.27
   4   2   1   62.39    2.28
  -4   2  -1   60.07    2.20
   5  -2   1  159.72    4.64
  -5  -2  -1  144.13    4.55
   5  -2   1  151.75    4.65
  -5  -2  -1  155.64    5.27
   5  -2   1  145.35    4.82
  -5  -2  -1  148.26    4.71
  -5  -2  -1  152.85    4.58
   5   2   1  147.13    4.58
  -5   2  -1  158.82    4.84
   5   2   1  149.45    4.30
  -5   2  -1  153.90    5.26
   5   2   1  152.79    4.60
   5   2   1  147.39    5.26
  -5   2  -1  147.07    4.62
   5   2   1  150.15    4.56
   5   2   1  152.13    4.70
  -5   2  -1  142.83    4.54
  -6  -2  -1   13.25    1.28
  -6  -2  -1   16.14    1.36
  -6  -2  -1   17.76    1.07
   6  -2   1   15.67    1.36
   6  -2   1   17.72    1.48
  -6   2  -1   17.00    1.26
  -6   2  -1   15.53    1.35
   6   2   1   16.53    1.14
   6   2   1   19.61    1.15
  -6   2  -1   17.04    1.39
   6   2   1   18.66    1.24
   6   2   1   17.89    1.51
  -7  -2  -1    5.12    0.73
  -7  -2  -1    3.40    0.97
  -7  -2  -1    3.93    0.92
   7  -2   1    4.35    0.96
   7  -2   1    6.19    0.68
  -7   2  -1    4.56    1.10
  -7   2  -1    4.14    1.03
   7   2   1    4.31    0.85
   7   2   1    3.83    1.06
   7   2   1    3.59    0.77
  -7   2  -1    5.09    0.87
   8  -2   1    0.14    0.54
  -8  -2  -1    0.18    0.54
  -8  -2  -1   -0.31    0.64
  -8  -2  -1   -0.12    0.80
   8  -2   1   -0.19    0.87
   8   2   1   -0.15    0.95
  -8   2  -1   -0.91    0.61
   8   2   1   -0.97    0.72
   8   2   1   -0.13    0.74
  -8   2  -1   -0.93    0.98
  -8   2  -1    0.94    0.79
  -9  -2  -1   57.03    2.77
  -9  -2  -1   63.68    3.17
   9  -2   1   58.76    2.86
   9   2   1   61.92    2.64
  -9   2  -1   65.30    3.09
   9   2   1   64.77    2.64
  -9   2  -1   60.63    2.82
 -10  -2  -1    0.71    1.18
  10  -2   1   -0.57    0.90
 -10  -2  -1    0.92    1.06
 -10   2  -1    1.22    1.06
 -10   2  -1    2.80    1.22
  10   2   1    0.20    0.82
 -11  -2  -1    0.97    1.32
  11  -2   1    0.00    1.04
 -11  -2  -1    0.17    0.80
 -11   2  -1    0.19    1.06
 -11   2  -1   -0.27    0.81
 -12  -2  -1    1.30    1.45
 -12  -2  -1    1.78    1.25
 -12   2  -1    0.49    1.33
 -12   2  -1   -0.28    1.15
 -13  -3   1    6.31    1.52
 -13  -3   1    5.61    1.61
  13  -3  -1    3.03    1.51
 -13   3   1   12.79    1.97
 -12  -3   1   29.01    2.69
  12  -3  -1   32.41    2.76
 -12  -3   1   31.45    2.31
 -12   3   1   36.96    2.63
  12   3  -1   35.96    2.97
 -11  -3   1    0.14    1.19
 -11  -3   1    0.79    1.07
  11  -3  -1   -0.10    1.10
 -11   3   1    0.49    0.81
  11   3  -1   -0.11    1.53
  11   3  -1    0.40    0.96
 -10  -3   1   17.20    1.69
  10  -3  -1   16.39    1.78
 -10  -3   1   20.61    1.89
 -10   3   1   16.98    1.81
  10   3  -1   15.91    2.07
  10   3  -1   15.85    1.45
   9  -3  -1   15.36    1.69
  -9  -3   1   18.87    1.83
  -9  -3   1   17.35    1.60
   9   3  -1   19.85    1.97
   9   3  -1   19.08    1.48
  -9   3   1   19.83    1.72
   8  -3  -1    4.03    1.11
  -8  -3   1    4.18    1.21
  -8  -3   1    5.23    0.94
  -8  -3   1    4.33    0.93
   8   3  -1    4.99    0.99
   8   3  -1    5.02    0.92
  -8   3   1    4.25    1.11
   8   3  -1    2.86    1.05
  -7  -3   1   -0.42    0.53
   7  -3  -1   -0.27    0.61
  -7  -3   1   -0.27    0.58
  -7  -3   1   -0.55    0.65
   7  -3  -1    0.10    0.74
   7   3  -1    0.04    0.56
   7   3  -1    0.39    0.71
  -7   3   1   -0.55    0.75
  -7   3   1    0.57    0.72
   7   3  -1    0.34    0.78
   6  -3  -1    2.03    0.71
   6  -3  -1    1.89    0.77
  -6  -3   1    2.14    0.81
  -6  -3   1    1.77    0.76
  -6  -3   1    1.78    0.66
  -6  -3   1    2.41    0.62
  -6  -3   1    2.96    0.73
   6  -3  -1    2.71    0.68
   6  -3  -1    2.50    0.63
  -6   3   1    3.22    0.76
  -6   3   1    1.92    0.74
  -6   3   1    3.15    0.87
   6   3  -1    2.90    0.72
   6   3  -1    2.94    0.97
   6   3  -1    2.26    0.56
   6   3  -1    1.93    0.61
   6   3  -1    3.22    0.69
   6   3  -1    3.10    0.65
   5  -3  -1   37.22    1.93
  -5  -3   1   37.18    1.51
   5  -3  -1   36.32    1.81
  -5  -3   1   34.55    1.63
  -5  -3   1   33.98    1.71
   5  -3  -1   35.75    1.60
   5  -3  -1   36.40    1.59
  -5  -3   1   38.06    1.56
  -5  -3   1   37.59    1.81
   5   3  -1   37.31    1.54
   5   3  -1   39.14    1.74
   5   3  -1   35.52    1.48
  -5   3   1   36.01    1.66
   5   3  -1   41.03    1.64
   5   3  -1   32.31    1.92
   5   3  -1   37.61    1.60
  -5   3   1   36.61    1.75
  -5   3   1   39.21    1.90
   4  -3  -1   29.95    1.32
  -4  -3   1   31.08    1.57
  -4  -3   1   29.21    1.42
   4  -3  -1   30.75    1.32
   4  -3  -1   31.07    1.59
  -4  -3   1   30.62    1.30
   4  -3  -1   28.74    1.42
  -4  -3   1   29.30    1.29
  -4  -3   1   27.93    1.22
   4   3  -1   28.50    1.49
   4   3  -1   29.01    1.26
   4   3  -1   34.17    1.44
   4   3  -1   31.07    1.30
  -4   3   1   30.73    1.38
  -4   3   1   29.47    1.44
   4   3  -1   30.14    1.37
   4   3  -1   31.64    1.43
  -4   3   1   31.32    1.42
  -3  -3   1    0.01    0.30
   3  -3  -1    0.47    0.43
   3  -3  -1   -0.51    0.45
  -3  -3   1    0.50    0.43
  -3  -3   1    0.58    0.47
  -3  -3   1    0.38    0.46
   3  -3  -1    0.47    0.34
   3  -3  -1    0.02    0.44
  -3  -3   1    0.11    0.34
   3  -3  -1   -0.22    0.33
  -3   3   1   -0.55    0.44
   3   3  -1    0.00    0.45
   3   3  -1   -0.06    0.39
   3   3  -1    0.79    0.39
   3   3  -1    0.37    0.45
  -3   3   1    0.26    0.23
   3   3  -1   -0.43    0.41
   3   3  -1    0.26    0.31
  -3   3   1    0.13    0.48
  -3   3   1    0.07    0.33
   2  -3  -1  170.03    4.59
   2  -3  -1  167.26    4.50
   2  -3  -1  161.23    5.03
  -2  -3   1  161.35    4.86
   2  -3  -1  162.13    4.78
  -2  -3   1  163.77    4.45
  -2  -3   1  173.26    4.69
  -2  -3   1  168.11    5.19
  -2  -3   1  168.93    4.60
  -2  -3   1  167.30    4.58
   2   3  -1  165.38    4.68
  -2   3   1  167.62    4.79
   2   3  -1  169.97    4.46
   2   3  -1  165.77    5.19
   2   3  -1  172.08    4.61
   2   3  -1  166.00    4.89
  -2   3   1  164.68    4.50
  -2   3   1  165.83    4.58
  -2   3   1  171.81    5.13
  -2   3   1  169.93    5.06
   2   3  -1  164.51    4.57
   1  -3  -1  107.17    2.92
  -1  -3   1  100.57    3.12
  -1  -3   1  103.84    3.30
   1  -3  -1  106.48    3.22
  -1  -3   1  103.86    2.83
   1  -3  -1  103.42    3.10
   1  -3  -1  105.54    2.90
  -1  -3   1  104.32    2.84
  -1  -3   1  106.83    2.92
  -1  -3   1  106.42    3.02
   1   3  -1  106.01    2.99
  -1   3   1  105.71    3.22
  -1   3   1  102.58    2.91
  -1   3   1  102.04    3.09
   1   3  -1  104.44    2.91
   1   3  -1  105.92    2.86
   1   3  -1  104.32    2.82
   1   3  -1  102.41    3.10
  -1   3   1  103.81    2.90
   1   3  -1  105.84    3.31
   0  -3   1    0.80    0.33
   0  -3   1    0.07    0.22
   0  -3  -1   -0.41    0.28
   0  -3   1    0.43    0.30
   0  -3  -1    0.14    0.28
   0  -3   1   -0.05    0.31
   0  -3  -1    0.09    0.25
   0  -3  -1    0.38    0.38
   0  -3  -1    0.09    0.13
   0  -3   1    0.02    0.21
   0  -3  -1   -0.10    0.22
   0  -3  -1    0.07    0.21
   0   3   1    0.18    0.29
   0   3   1    0.31    0.29
   0   3   1    0.31    0.24
   0   3  -1    0.31    0.23
   0   3   1    0.30    0.28
   0   3   1    0.11    0.15
   0   3  -1   -0.08    0.28
   0   3  -1    0.08    0.21
   1  -3   1  207.94    5.47
   1  -3   1  205.20    5.66
  -1  -3  -1  201.32    5.89
   1  -3   1  207.89    5.72
   1  -3   1  205.95    6.08
   1  -3   1  212.96    5.55
  -1  -3  -1  207.01    6.19
  -1  -3  -1  206.66    5.61
  -1  -3  -1  204.05    5.56
  -1  -3  -1  207.34    5.32
  -1  -3  -1  202.83    5.68
   1   3   1  209.25    5.54
   1   3   1  211.26    5.32
  -1   3  -1  207.15    6.11
   1   3   1  207.87    5.62
   1   3   1  208.54    6.20
   1   3   1  210.34    5.88
  -1   3  -1  208.91    5.71
  -1   3  -1  199.61    5.66
   1   3   1  209.10    5.85
  -1   3  -1  208.42    5.56
  -2  -3  -1  173.61    5.26
  -2  -3  -1  175.77    4.80
   2  -3   1  165.33    4.65
  -2  -3  -1  163.13    4.66
  -2  -3  -1  165.32    4.74
  -2  -3  -1  164.96    4.92
  -2  -3  -1  165.23    4.44
   2  -3   1  168.84    4.63
   2  -3   1  174.52    4.68
   2  -3   1  172.26    5.11
  -2   3  -1  170.86    5.13
  -2   3  -1  166.48    4.71
  -2   3  -1  163.36    4.61
   2   3   1  172.83    4.93
   2   3   1  165.55    5.26
  -2   3  -1  163.02    4.68
   2   3   1  171.15    4.68
  -2   3  -1  168.86    4.66
   2   3   1  167.58    4.44
   2   3   1  172.73    4.77
  -3  -3  -1   27.42    1.39
  -3  -3  -1   28.09    1.11
   3  -3   1   26.24    0.93
   3  -3   1   26.27    1.37
  -3  -3  -1   26.35    1.16
   3  -3   1   26.55    1.17
   3  -3   1   28.66    1.22
  -3  -3  -1   27.70    1.28
  -3  -3  -1   23.87    1.33
  -3   3  -1   26.93    1.19
  -3   3  -1   28.85    1.51
   3   3   1   26.12    1.30
   3   3   1   25.84    1.44
   3   3   1   27.76    1.26
  -3   3  -1   25.57    1.17
  -3   3  -1   28.04    1.36
   3   3   1   27.47    1.09
   3   3   1   26.56    0.96
   3   3   1   29.18    1.19
   4  -3   1   16.58    1.07
  -4  -3  -1   16.37    1.07
  -4  -3  -1   15.96    1.21
   4  -3   1   14.79    0.69
  -4  -3  -1   16.21    1.22
  -4  -3  -1   15.39    0.91
  -4  -3  -1   15.11    1.01
   4  -3   1   14.58    1.16
   4  -3   1   16.48    0.97
   4   3   1   16.53    0.78
   4   3   1   15.52    1.13
  -4   3  -1   13.96    0.94
   4   3   1   15.18    1.31
  -4   3  -1   18.08    1.15
   4   3   1   15.43    0.90
   4   3   1   17.23    1.02
  -4   3  -1   14.98    1.05
  -4   3  -1   15.88    1.32
   4   3   1   17.81    1.08
  -5  -3  -1    6.13    0.72
  -5  -3  -1    5.34    0.94
   5  -3   1    6.14    0.88
  -5  -3  -1    6.08    0.83
  -5  -3  -1    6.35    0.78
   5  -3   1    6.67    0.87
   5  -3   1    6.70    0.87
   5   3   1    6.35    0.81
   5   3   1    6.05    0.58
   5   3   1    7.00    0.91
  -5   3  -1    4.84    0.72
  -5   3  -1    5.07    0.79
   5   3   1    5.92    0.69
   5   3   1    5.47    0.85
  -5   3  -1    4.94    0.99
  -5   3  -1    7.02    0.86
   5   3   1    7.44    0.89
   6  -3   1  199.53    5.87
   6  -3   1  188.81    6.19
  -6  -3  -1  187.88    5.83
  -6  -3  -1  192.17    5.99
   6   3   1  188.72    6.68
   6   3   1  192.08    5.80
  -6   3  -1  186.93    5.83
   6   3   1  195.89    5.49
  -6   3  -1  200.52    6.18
  -6   3  -1  183.49    5.83
   6   3   1  196.57    5.90
  -7  -3  -1    7.19    1.00
  -7  -3  -1    4.39    1.16
   7  -3   1    4.61    1.02
   7   3   1    5.80    0.79
   7   3   1    7.08    0.95
  -7   3  -1    5.73    1.13
  -7   3  -1    7.74    1.18
   7   3   1    5.10    1.31
  -7   3  -1    5.98    0.97
  -8  -3  -1   27.81    2.21
  -8  -3  -1   27.94    1.79
   8  -3   1   31.82    1.43
   8  -3   1   29.54    2.04
   8   3   1   31.35    1.84
   8   3   1   24.02    2.13
  -8   3  -1   28.74    2.01
  -8   3  -1   27.79    2.06
   8   3   1   29.44    1.70
  -9  -3  -1   10.24    1.30
   9  -3   1    9.30    1.33
  -9  -3  -1    6.66    1.44
  -9   3  -1    8.69    1.40
  -9   3  -1    7.00    1.16
   9   3   1    8.26    1.03
   9   3   1    9.03    1.70
 -10  -3  -1   12.44    1.68
 -10  -3  -1   12.03    1.78
  10  -3   1   11.57    1.53
  10   3   1   10.05    1.21
 -10   3  -1   12.07    1.69
 -10   3  -1   13.87    1.76
  11  -3   1   -1.87    1.03
 -11  -3  -1    0.13    0.97
 -11  -3  -1   -0.24    1.02
 -11   3  -1    1.79    1.14
 -11   3  -1   -0.05    1.15
 -12  -3  -1    0.99    0.99
 -12  -3  -1    1.19    1.51
 -12   3  -1    2.09    1.32
  13  -4  -1   15.49    2.13
 -13  -4   1   19.07    2.33
 -13  -4   1   18.46    2.42
 -13   4   1   14.95    1.98
  13   4  -1   15.95    2.39
  12  -4  -1   -0.60    1.16
 -12  -4   1    2.16    1.15
 -12  -4   1    0.68    1.17
  12   4  -1   -1.74    1.51
 -12   4   1    1.97    1.26
 -11  -4   1    2.04    0.93
 -11  -4   1    1.61    1.34
  11  -4  -1    0.54    1.17
  11   4  -1    1.78    1.02
  11   4  -1    1.60    1.61
 -11   4   1    2.42    0.97
  10  -4  -1   12.11    1.59
 -10  -4   1   10.05    1.35
 -10  -4   1   11.45    1.66
  10   4  -1    9.42    1.25
 -10   4   1   10.83    1.56
  10   4  -1   12.23    1.77
  -9  -4   1    1.75    0.90
  -9  -4   1    2.25    0.84
   9  -4  -1    0.71    1.04
  -9   4   1    1.44    0.76
   9   4  -1    2.92    0.78
   9   4  -1    3.26    1.15
  -8  -4   1    0.72    0.71
  -8  -4   1    1.82    1.13
   8  -4  -1    3.46    1.20
   8   4  -1    1.89    1.05
   8   4  -1    1.78    0.82
  -8   4   1    2.15    0.79
  -7  -4   1   41.20    2.08
   7  -4  -1   39.82    2.33
  -7  -4   1   42.26    2.14
  -7  -4   1   44.20    1.90
  -7  -4   1   40.66    1.98
  -7   4   1   39.62    1.97
   7   4  -1   40.75    1.91
   7   4  -1   44.77    2.13
   7   4  -1   42.81    2.60
  -6  -4   1  144.31    4.40
  -6  -4   1  149.17    4.56
  -6  -4   1  141.85    4.56
  -6  -4   1  140.90    4.68
   6  -4  -1  139.09    4.93
   6  -4  -1  145.40    4.60
   6  -4  -1  148.05    4.67
  -6  -4   1  152.37    5.26
   6   4  -1  152.81    4.66
   6   4  -1  154.48    4.79
  -6   4   1  150.07    4.99
  -6   4   1  151.61    5.23
   6   4  -1  141.13    4.63
   6   4  -1  154.05    4.44
   6   4  -1  150.14    4.70
   6   4  -1  143.27    5.20
  -6   4   1  138.15    4.55
  -6   4   1  143.71    4.28
  -5  -4   1   29.50    1.60
  -5  -4   1   31.70    1.74
   5  -4  -1   32.60    1.48
  -5  -4   1   29.34    1.45
  -5  -4   1   28.76    1.51
   5  -4  -1   28.87    1.31
   5  -4  -1   28.64    1.72
  -5  -4   1   30.34    1.44
   5  -4  -1   28.70    1.43
   5   4  -1   31.49    1.37
   5   4  -1   33.09    1.39
  -5   4   1   31.74    1.57
  -5   4   1   30.86    1.22
   5   4  -1   28.25    1.48
  -5   4   1   33.07    1.65
   5   4  -1   30.41    1.57
   5   4  -1   31.76    1.70
  -5   4   1   29.78    1.44
   5   4  -1   34.53    1.51
  -4  -4   1    0.56    0.50
   4  -4  -1    0.25    0.36
  -4  -4   1   -0.04    0.45
   4  -4  -1   -0.38    0.59
   4  -4  -1    0.79    0.40
  -4  -4   1    0.47    0.53
  -4  -4   1    0.52    0.53
   4  -4  -1    0.52    0.51
  -4  -4   1    1.02    0.53
  -4   4   1    0.21    0.51
   4   4  -1    0.03    0.33
   4   4  -1    0.44    0.59
  -4   4   1    0.40    0.29
  -4   4   1   -0.39    0.52
   4   4  -1    0.58    0.39
   4   4  -1    0.57    0.35
  -4   4   1    0.27    0.50
   4   4  -1    0.10    0.46
   4   4  -1    0.11    0.49
   4   4  -1    0.35    0.40
   3  -4  -1   16.92    0.91
  -3  -4   1   18.37    0.99
   3  -4  -1   18.14    1.25
  -3  -4   1   18.71    0.94
  -3  -4   1   19.00    1.03
   3  -4  -1   17.14    0.92
  -3  -4   1   15.55    0.97
  -3  -4   1   17.62    1.00
   3   4  -1   18.98    1.01
  -3   4   1   17.77    1.03
  -3   4   1   18.57    1.05
   3   4  -1   19.14    0.98
   3   4  -1   16.44    1.10
  -3   4   1   18.45    1.05
   3   4  -1   18.69    0.89
  -3   4   1   17.83    0.77
   3   4  -1   16.86    1.04
   3   4  -1   17.63    1.05
  -2  -4   1  159.74    4.41
   2  -4  -1  152.25    4.72
   2  -4  -1  156.74    4.30
  -2  -4   1  147.95    4.24
   2  -4  -1  151.16    4.21
  -2  -4   1  158.20    4.85
  -2  -4   1  152.87    4.56
   2  -4  -1  151.57    4.48
  -2  -4   1  148.75    4.28
  -2  -4   1  150.39    4.15
   2   4  -1  153.47    4.31
  -2   4   1  157.30    4.75
   2   4  -1  151.61    4.40
   2   4  -1  161.85    4.62
  -2   4   1  157.01    4.73
  -2   4   1  150.84    4.28
   2   4  -1  147.89    4.81
   2   4  -1  156.36    4.18
  -2   4   1  150.50    4.21
   2   4  -1  151.15    4.23
  -2   4   1  156.42    4.48
   1  -4  -1  468.14   13.28
  -1  -4   1  467.10   12.17
  -1  -4   1  476.67   12.44
  -1  -4   1  476.09   13.78
   1  -4  -1  469.28   12.16
   1  -4  -1  466.69   12.85
  -1  -4   1  462.57   11.79
   1  -4  -1  472.02   12.33
  -1  -4   1  463.19   12.87
  -1  -4   1  457.96   12.24
  -1   4   1  484.99   13.29
   1   4  -1  471.55   12.87
  -1   4   1  466.76   12.16
  -1   4   1  459.21   12.33
  -1   4   1  474.41   12.84
   1   4  -1  461.92   12.16
   1   4  -1  464.37   12.43
   1   4  -1  463.46   13.77
   1   4  -1  446.32   12.49
   1   4  -1  477.53   11.80
   0  -4  -1  234.40    6.67
   0  -4   1  241.59    6.41
   0  -4  -1  229.57    6.03
   0  -4  -1  225.18    6.24
   0  -4   1  235.94    6.27
   0  -4  -1  229.42    6.76
   0  -4   1  225.87    6.58
   0  -4  -1  232.99    6.29
   0  -4  -1  236.42    6.37
   0  -4   1  232.82    6.08
   0  -4   1  238.87    6.26
   0   4  -1  238.81    6.60
   0   4  -1  238.17    6.86
   0   4  -1  232.80    6.41
   0   4   1  235.74    6.25
   0   4   1  234.11    6.64
   0   4   1  240.86    6.77
   0   4   1  233.46    6.38
   0   4   1  233.31    6.86
   1  -4   1   -0.32    0.29
  -1  -4  -1    0.10    0.32
  -1  -4  -1    0.03    0.29
  -1  -4  -1    0.97    0.51
  -1  -4  -1    0.26    0.34
   1  -4   1    0.58    0.36
   1  -4   1   -0.15    0.44
  -1  -4  -1    0.24    0.47
   1  -4   1   -0.29    0.26
  -1  -4  -1   -0.42    0.43
   1  -4   1    0.51    0.43
  -1   4  -1    0.18    0.46
   1   4   1   -0.04    0.39
  -1   4  -1    0.51    0.60
   1   4   1   -0.40    0.39
   1   4   1    0.78    0.54
  -1   4  -1   -0.36    0.30
   1   4   1    0.38    0.35
   1   4   1   -0.13    0.42
   1   4   1    0.09    0.32
  -1   4  -1    0.11    0.37
   1   4   1    0.25    0.36
  -2  -4  -1    0.40    0.37
  -2  -4  -1    0.58    0.39
   2  -4   1    0.29    0.44
   2  -4   1    0.02    0.32
  -2  -4  -1   -0.01    0.39
  -2  -4  -1    0.04    0.36
   2  -4   1    0.63    0.31
   2  -4   1   -0.60    0.54
  -2  -4  -1    0.11    0.35
  -2  -4  -1    0.49    0.46
   2   4   1    0.99    0.53
  -2   4  -1   -0.51    0.44
  -2   4  -1   -0.09    0.27
   2   4   1    0.54    0.44
  -2   4  -1    0.27    0.25
   2   4   1    0.31    0.42
   2   4   1   -0.37    0.34
  -2   4  -1    0.75    0.55
   2   4   1    0.45    0.42
   3  -4   1   68.66    2.25
  -3  -4  -1   63.97    2.25
   3  -4   1   67.96    2.20
  -3  -4  -1   66.34    2.38
  -3  -4  -1   69.56    2.48
  -3  -4  -1   69.50    2.31
  -3  -4  -1   61.39    2.32
   3  -4   1   65.47    2.02
  -3  -4  -1   66.54    2.10
   3  -4   1   63.82    2.49
   3   4   1   66.95    2.05
  -3   4  -1   65.73    2.18
   3   4   1   66.60    2.27
   3   4   1   70.90    2.29
  -3   4  -1   63.83    2.17
   3   4   1   68.59    2.38
  -3   4  -1   66.21    2.28
   3   4   1   65.66    2.53
   3   4   1   66.69    2.08
  -3   4  -1   67.04    2.50
   4  -4   1   74.97    2.31
  -4  -4  -1   79.99    2.97
  -4  -4  -1   76.28    2.64
  -4  -4  -1   74.66    2.43
   4  -4   1   82.99    2.66
   4  -4   1   78.50    2.56
  -4  -4  -1   75.83    2.75
  -4  -4  -1   73.05    2.62
   4  -4   1   70.30    2.77
  -4  -4  -1   73.76    2.69
  -4   4  -1   81.53    2.84
   4   4   1   74.99    2.39
  -4   4  -1   81.49    3.09
   4   4   1   77.24    2.40
   4   4   1   79.11    2.71
  -4   4  -1   74.21    2.53
   4   4   1   77.24    3.01
  -4   4  -1   74.51    2.59
  -4   4  -1   76.13    2.54
   4   4   1   78.97    2.67
   4   4   1   79.22    2.65
   5  -4   1   47.49    1.90
  -5  -4  -1   47.54    2.16
  -5  -4  -1   45.46    1.78
   5  -4   1   44.78    1.54
  -5  -4  -1   48.05    2.02
  -5  -4  -1   44.28    2.11
   5  -4   1   49.15    2.02
   5  -4   1   43.75    2.12
  -5  -4  -1   43.87    1.88
  -5   4  -1   41.98    1.91
   5   4   1   43.77    1.94
  -5   4  -1   50.56    2.15
  -5   4  -1   43.29    1.89
   5   4   1   44.77    1.63
   5   4   1   43.63    1.93
  -5   4  -1   45.36    2.22
   5   4   1   44.45    2.04
   5   4   1   46.37    1.77
   5   4   1   46.69    2.33
  -6  -4  -1   25.41    1.90
   6  -4   1   32.58    1.77
   6  -4   1   30.04    1.78
   6  -4   1   30.98    1.25
  -6  -4  -1   35.19    1.82
  -6  -4  -1   27.84    1.60
  -6  -4  -1   30.59    1.56
  -6   4  -1   29.43    1.76
  -6   4  -1   33.43    1.73
   6   4   1   32.44    1.40
   6   4   1   32.11    1.55
   6   4   1   32.72    1.70
   6   4   1   29.54    1.93
  -6   4  -1   32.01    1.78
   7  -4   1   65.79    2.97
   7  -4   1   65.93    2.21
  -7  -4  -1   66.71    3.04
  -7  -4  -1   60.17    2.77
  -7   4  -1   61.92    2.80
  -7   4  -1   68.78    2.76
   7   4   1   65.40    2.43
   7   4   1   65.36    2.74
   7   4   1   67.63    3.37
  -8  -4  -1    3.16    0.87
  -8  -4  -1    2.36    1.25
   8  -4   1    3.80    0.55
   8  -4   1    2.10    1.06
  -8   4  -1    2.89    0.86
   8   4   1    2.44    1.08
   8   4   1    2.30    0.71
  -8   4  -1    3.40    0.92
  -9  -4  -1    8.00    1.21
   9  -4   1    5.89    1.24
  -9  -4  -1    6.21    1.46
   9  -4   1    5.94    0.65
   9   4   1    6.09    1.60
  -9   4  -1    8.55    1.23
  -9   4  -1    6.67    1.29
   9   4   1    5.82    0.91
  10  -4   1   16.76    1.80
 -10  -4  -1   15.74    1.73
 -10  -4  -1   20.19    2.11
 -10   4  -1   17.73    1.92
 -10   4  -1   19.21    1.98
  10   4   1   18.14    2.11
  11  -4   1   -0.93    1.01
 -11  -4  -1    0.73    1.00
 -11  -4  -1   -0.23    0.72
 -11   4  -1    0.32    0.78
 -12  -4  -1   -0.11    1.21
  12  -4   1   -0.67    1.25
 -12  -4  -1    0.92    1.47
 -12   4  -1    0.89    0.97
  12  -5  -1   -0.07    1.31
 -12  -5   1    2.08    1.26
 -12  -5   1    1.83    1.45
 -12   5   1    3.25    1.10
  12   5  -1   -1.26    1.63
 -11  -5   1    9.56    1.62
 -11  -5   1    7.82    1.42
  11  -5  -1    8.27    1.64
  11   5  -1    9.72    1.74
 -11   5   1    8.25    1.53
  11   5  -1    8.18    1.25
 -11   5   1   10.22    1.07
  10  -5  -1   -0.59    1.13
  10  -5  -1    1.45    0.60
 -10  -5   1    0.17    1.13
 -10  -5   1    1.07    1.05
  10   5  -1    0.26    0.76
 -10   5   1    0.77    0.59
 -10   5   1    1.40    1.08
  10   5  -1   -0.69    1.01
   9  -5  -1    0.86    1.08
  -9  -5   1    0.77    0.82
  -9  -5   1    1.48    0.99
   9  -5  -1    1.40    0.60
  -9   5   1    0.48    0.69
  -9   5   1    0.71    0.52
   9   5  -1    0.52    0.71
   9   5  -1   -0.27    0.91
  -8  -5   1   24.92    2.00
   8  -5  -1   27.52    2.23
   8  -5  -1   25.64    1.48
  -8  -5   1   27.21    1.62
  -8  -5   1   26.20    1.73
   8   5  -1   27.37    1.57
  -8   5   1   26.63    1.40
   8   5  -1   26.92    2.16
  -8   5   1   27.21    1.93
  -7  -5   1    1.49    0.96
  -7  -5   1    1.36    0.62
   7  -5  -1    1.06    0.57
  -7  -5   1    0.21    0.84
   7  -5  -1    2.44    1.07
  -7   5   1    0.40    0.47
   7   5  -1    0.97    0.64
   7   5  -1    0.99    1.11
  -7   5   1    1.43    0.68
  -6  -5   1    2.03    0.70
  -6  -5   1    2.35    0.87
  -6  -5   1    1.26    0.76
   6  -5  -1    2.86    0.60
  -6  -5   1    3.17    0.78
  -6  -5   1    2.54    0.73
   6  -5  -1    2.48    0.67
   6  -5  -1    1.32    0.73
   6  -5  -1    3.44    0.72
   6   5  -1    1.24    0.76
  -6   5   1    2.65    0.68
   6   5  -1    2.69    0.77
   6   5  -1    1.14    0.77
   6   5  -1    3.13    0.84
  -6   5   1    0.81    0.78
  -6   5   1    1.53    0.48
   6   5  -1    2.38    0.59
   6   5  -1    2.94    0.62
  -6   5   1    2.77    0.89
   5  -5  -1   60.95    2.29
   5  -5  -1   61.86    2.26
  -5  -5   1   61.41    2.26
  -5  -5   1   56.77    2.10
   5  -5  -1   56.13    2.44
  -5  -5   1   61.88    2.58
  -5  -5   1   55.01    2.28
   5  -5  -1   57.69    2.11
  -5  -5   1   57.71    2.21
   5   5  -1   59.20    2.16
   5   5  -1   53.76    2.57
  -5   5   1   62.85    2.53
   5   5  -1   55.62    2.26
   5   5  -1   59.50    2.17
  -5   5   1   59.28    1.96
  -5   5   1   52.70    2.24
   5   5  -1   57.99    2.38
   5   5  -1   61.81    2.25
  -5   5   1   57.74    2.52
  -4  -5   1   64.10    2.30
  -4  -5   1   67.32    2.68
   4  -5  -1   70.31    2.44
   4  -5  -1   67.28    2.32
  -4  -5   1   66.87    2.42
  -4  -5   1   63.40    2.38
   4  -5  -1   66.01    2.70
  -4  -5   1   75.60    2.46
   4  -5  -1   70.61    2.40
  -4   5   1   68.94    2.67
   4   5  -1   73.54    2.46
   4   5  -1   71.42    2.60
  -4   5   1   66.75    2.63
  -4   5   1   66.28    2.15
   4   5  -1   71.13    2.28
  -4   5   1   69.91    2.40
   4   5  -1   68.52    2.73
   4   5  -1   72.02    2.42
   4   5  -1   66.96    2.39
  -3  -5   1   10.54    0.92
  -3  -5   1    9.79    0.83
  -3  -5   1    9.17    0.93
   3  -5  -1    9.62    0.78
   3  -5  -1    9.95    1.00
   3  -5  -1   10.71    0.66
  -3  -5   1    9.27    0.81
  -3  -5   1    9.86    0.78
   3  -5  -1   11.05    0.76
  -3  -5   1   11.22    0.78
  -3   5   1    9.23    0.85
  -3   5   1    9.20    0.65
   3   5  -1   10.41    0.85
   3   5  -1    9.81    0.90
  -3   5   1   11.07    0.89
   3   5  -1   11.33    0.88
  -3   5   1   10.97    0.76
   3   5  -1   10.55    0.72
  -3   5   1   10.81    0.87
   3   5  -1   10.13    0.80
   3   5  -1   10.96    0.79
   2  -5  -1    6.27    0.79
  -2  -5   1    5.92    0.54
   2  -5  -1    5.03    0.62
   2  -5  -1    6.31    0.51
  -2  -5   1    5.63    0.67
  -2  -5   1    7.38    0.72
  -2  -5   1    6.08    0.63
   2  -5  -1    6.30    0.59
  -2  -5   1    6.09    0.67
  -2  -5   1    6.49    0.62
  -2   5   1    6.49    0.76
   2   5  -1    5.92    0.61
   2   5  -1    5.27    0.64
  -2   5   1    5.95    0.62
   2   5  -1    6.30    0.67
  -2   5   1    6.90    0.62
  -2   5   1    5.67    0.51
   2   5  -1    5.36    0.51
   2   5  -1    6.65    0.69
   2   5  -1    6.90    0.67
   1  -5  -1  126.80    4.10
  -1  -5   1  128.10    3.57
   1  -5  -1  132.50    3.75
  -1  -5   1  127.96    3.97
   1  -5  -1  126.93    3.97
  -1  -5   1  130.03    3.74
  -1  -5   1  133.28    3.86
   1  -5  -1  134.72    3.77
  -1  -5   1  128.86    3.62
  -1   5   1  132.22    3.94
   1   5  -1  134.35    3.64
  -1   5   1  129.62    3.76
  -1   5   1  134.43    4.09
   1   5  -1  128.05    4.16
   1   5  -1  135.75    3.58
   1   5  -1  135.02    3.75
  -1   5   1  126.89    3.73
   1   5  -1  128.49    3.82
   1   5  -1  133.48    4.00
   0  -5  -1    0.53    0.39
   0  -5   1    0.40    0.35
   0  -5  -1   -0.10    0.33
   0  -5  -1    0.06    0.42
   0  -5  -1    0.94    0.36
   0  -5   1   -0.05    0.49
   0  -5  -1    0.42    0.48
   0  -5   1    0.64    0.43
   0  -5   1    0.59    0.34
   0  -5  -1   -0.06    0.58
   0  -5   1    0.66    0.48
   0   5  -1    0.28    0.55
   0   5   1    0.27    0.43
   0   5   1    0.07    0.51
   0   5   1    0.48    0.24
   0   5  -1    0.90    0.49
   0   5  -1    0.91    0.48
   0   5   1    0.86    0.46
   0   5   1    0.47    0.43
   1  -5   1    4.55    0.52
  -1  -5  -1    3.49    0.54
   1  -5   1    3.24    0.53
  -1  -5  -1    3.20    0.50
   1  -5   1    4.52    0.52
  -1  -5  -1    3.50    0.50
  -1  -5  -1    4.38    0.45
   1  -5   1    3.77    0.70
  -1  -5  -1    3.91    0.52
  -1  -5  -1    3.50    0.58
   1   5   1    3.92    0.64
  -1   5  -1    4.43    0.53
   1   5   1    3.35    0.55
  -1   5  -1    3.65    0.49
   1   5   1    3.93    0.67
   1   5   1    3.27    0.51
   1   5   1    4.02    0.48
  -1   5  -1    3.56    0.48
   1   5   1    4.07    0.45
   1   5   1    4.20    0.52
  -1   5  -1    3.90    0.59
  -2  -5  -1  217.95    5.82
  -2  -5  -1  213.07    6.14
   2  -5   1  216.27    6.19
  -2  -5  -1  210.96    6.06
   2  -5   1  217.35    6.14
  -2  -5  -1  222.61    6.75
  -2  -5  -1  209.51    6.45
   2  -5   1  226.79    5.96
   2  -5   1  224.51    6.10
  -2  -5  -1  225.32    6.25
   2  -5   1  212.46    6.67
  -2   5  -1  215.20    6.09
  -2   5  -1  221.41    6.68
  -2   5  -1  223.35    6.16
  -2   5  -1  222.27    6.19
   2   5   1  221.89    6.12
   2   5   1  218.21    6.75
   2   5   1  228.40    6.48
   2   5   1  227.56    5.84
   2   5   1  225.31    6.10
  -3  -5  -1   33.97    1.59
   3  -5   1   37.45    1.46
  -3  -5  -1   34.90    1.54
   3  -5   1   35.91    1.31
  -3  -5  -1   38.55    1.56
  -3  -5  -1   38.35    1.65
   3  -5   1   35.14    1.66
   3  -5   1   36.44    1.49
  -3  -5  -1   35.64    1.68
  -3  -5  -1   37.83    1.43
   3   5   1   36.32    1.68
   3   5   1   35.47    1.35
  -3   5  -1   37.02    1.58
  -3   5  -1   33.81    1.44
  -3   5  -1   39.13    1.79
  -3   5  -1   34.40    1.27
   3   5   1   37.35    1.59
   3   5   1   39.76    1.60
   3   5   1   37.49    1.50
  -4  -5  -1   23.99    1.33
   4  -5   1   24.18    1.23
   4  -5   1   22.80    1.52
   4  -5   1   22.06    1.22
  -4  -5  -1   23.11    1.42
  -4  -5  -1   21.64    1.43
  -4  -5  -1   20.80    1.14
   4  -5   1   22.53    0.96
  -4  -5  -1   19.56    1.33
  -4  -5  -1   23.34    1.25
  -4   5  -1   21.68    1.31
  -4   5  -1   23.46    1.48
   4   5   1   22.32    1.36
   4   5   1   21.68    0.93
   4   5   1   23.26    1.25
   4   5   1   21.51    1.17
  -4   5  -1   25.97    1.58
  -4   5  -1   21.27    1.15
   4   5   1   20.62    1.32
   4   5   1   24.44    1.15
   5  -5   1   62.32    2.73
   5  -5   1   64.75    2.08
  -5  -5  -1   60.55    2.46
   5  -5   1   67.80    2.47
  -5  -5  -1   62.50    2.53
  -5  -5  -1   67.47    2.81
  -5  -5  -1   63.88    2.28
   5  -5   1   64.17    2.44
  -5  -5  -1   68.00    2.49
  -5  -5  -1   60.01    2.60
   5   5   1   68.99    2.30
   5   5   1   65.75    2.55
  -5   5  -1   60.05    2.29
  -5   5  -1   63.15    2.50
   5   5   1   63.94    2.13
  -5   5  -1   64.99    2.90
   5   5   1   64.16    2.56
   5   5   1   63.50    2.41
  -5   5  -1   65.30    2.71
  -5   5  -1   60.40    2.39
   5   5   1   62.75    2.74
   6  -5   1   85.22    3.15
   6  -5   1   83.82    2.65
  -6  -5  -1   84.20    2.90
  -6  -5  -1   85.68    3.36
  -6  -5  -1   83.40    3.09
   6  -5   1   86.77    3.46
  -6   5  -1   84.52    3.37
  -6   5  -1   80.49    3.09
  -6   5  -1   80.04    2.92
   6   5   1   85.96    3.54
   6   5   1   84.84    2.88
   6   5   1   87.65    3.20
  -6   5  -1   85.06    3.11
   6   5   1   83.25    2.78
   7  -5   1    0.15    0.41
  -7  -5  -1    1.52    1.12
   7  -5   1    1.47    1.07
  -7  -5  -1   -1.10    0.66
  -7  -5  -1   -0.03    0.87
  -7   5  -1    0.82    0.67
   7   5   1    0.62    1.19
  -7   5  -1   -0.07    0.87
   7   5   1   -0.34    0.78
   7   5   1    0.85    0.57
  -7   5  -1    1.77    0.97
  -8  -5  -1   17.67    1.59
   8  -5   1   16.24    0.95
   8  -5   1   14.54    1.62
  -8  -5  -1   15.03    1.60
  -8   5  -1   15.57    1.59
   8   5   1   15.49    1.21
   8   5   1   12.81    1.77
  -8   5  -1   15.79    1.26
  -8   5  -1   15.12    1.49
   9  -5   1    7.51    0.69
  -9  -5  -1    8.65    1.56
   9  -5   1    6.35    1.33
  -9  -5  -1    8.85    1.43
   9   5   1    7.36    0.91
  -9   5  -1    7.86    1.38
  -9   5  -1    9.13    1.10
   9   5   1    6.43    1.62
 -10  -5  -1   11.88    1.66
  10  -5   1    9.34    1.55
 -10  -5  -1   10.19    1.80
  10   5   1   10.16    1.91
 -10   5  -1    9.96    1.63
 -10   5  -1   11.92    1.26
  11  -5   1    2.41    1.27
 -11  -5  -1    4.94    1.60
 -11  -5  -1    3.58    1.30
 -11   5  -1    6.10    1.26
 -11   5  -1    4.38    0.98
 -12  -5  -1    4.41    1.44
  12  -5   1    0.20    1.27
 -12  -5  -1    2.99    1.49
 -12   5  -1    3.51    1.48
 -12  -6   1    0.21    0.87
 -12  -6   1   -0.26    1.33
  12  -6  -1   -1.27    1.23
  12   6  -1   -1.24    1.21
 -12   6   1    1.31    1.00
  11  -6  -1   -0.56    1.24
 -11  -6   1    0.63    0.84
 -11  -6   1   -1.42    1.10
 -11   6   1    0.49    1.10
  11   6  -1   -3.03    1.36
 -10  -6   1    0.05    1.16
 -10  -6   1    0.21    0.75
  10  -6  -1    1.82    0.64
  10  -6  -1    2.63    1.35
 -10   6   1    1.82    1.13
  10   6  -1    1.58    1.53
 -10   6   1    1.27    0.59
  10   6  -1    0.23    0.75
  -9  -6   1   10.17    1.45
   9  -6  -1    9.95    0.97
   9  -6  -1    8.85    1.53
  -9  -6   1   10.94    1.52
   9   6  -1    7.60    1.67
  -9   6   1    9.62    0.95
   9   6  -1   10.91    1.09
  -9   6   1   10.48    1.46
   8  -6  -1    2.20    1.22
  -8  -6   1   -0.50    0.65
  -8  -6   1    0.29    0.67
   8  -6  -1    1.64    0.64
  -8  -6   1    1.08    1.10
  -8   6   1    0.59    0.54
   8   6  -1    0.83    0.69
  -8   6   1    1.22    0.98
   8   6  -1    1.44    1.00
  -7  -6   1   28.08    1.95
  -7  -6   1   27.84    1.83
  -7  -6   1   26.10    1.51
   7  -6  -1   26.39    1.44
   7  -6  -1   26.77    2.11
  -7   6   1   23.91    1.29
  -7   6   1   22.58    1.75
   7   6  -1   26.10    2.22
   7   6  -1   26.57    1.51
   6  -6  -1    4.64    0.91
   6  -6  -1    3.14    0.90
   6  -6  -1    4.44    0.67
  -6  -6   1    4.87    0.96
  -6  -6   1    4.60    0.85
   6  -6  -1    6.48    1.02
  -6  -6   1    5.25    0.92
  -6  -6   1    5.14    0.93
   6   6  -1    4.43    0.71
  -6   6   1    5.12    0.63
   6   6  -1    5.98    1.04
   6   6  -1    5.16    0.96
   6   6  -1    4.96    0.95
  -6   6   1    4.97    0.99
  -6   6   1    4.16    1.00
  -5  -6   1   26.74    1.49
  -5  -6   1   29.14    1.56
   5  -6  -1   28.90    1.48
   5  -6  -1   29.88    1.71
   5  -6  -1   32.52    1.59
   5  -6  -1   28.76    1.37
  -5  -6   1   32.88    1.77
  -5  -6   1   30.35    1.62
  -5  -6   1   26.32    1.55
   5   6  -1   30.44    1.41
   5   6  -1   29.25    1.55
   5   6  -1   34.33    1.79
  -5   6   1   30.85    1.63
   5   6  -1   30.48    1.86
  -5   6   1   29.74    1.26
   5   6  -1   29.17    1.48
  -5   6   1   29.39    1.77
  -5   6   1   26.38    1.57
  -4  -6   1   56.32    2.27
   4  -6  -1   53.90    2.09
  -4  -6   1   61.38    2.36
  -4  -6   1   57.04    2.15
  -4  -6   1   55.29    2.12
   4  -6  -1   52.86    2.45
  -4  -6   1   52.85    2.05
   4  -6  -1   57.65    2.12
   4  -6  -1   55.63    2.06
  -4  -6   1   58.88    2.21
  -4   6   1   54.40    2.17
  -4   6   1   59.34    2.35
   4   6  -1   57.67    2.12
   4   6  -1   58.35    2.09
  -4   6   1   56.72    1.91
   4   6  -1   54.04    2.20
  -4   6   1   60.52    2.47
   4   6  -1   58.31    2.28
   4   6  -1   59.96    2.15
   4   6  -1   55.25    2.42
   3  -6  -1   71.76    2.20
   3  -6  -1   66.85    2.68
  -3  -6   1   68.60    2.52
  -3  -6   1   70.09    2.45
  -3  -6   1   68.51    2.39
  -3  -6   1   70.88    2.61
   3  -6  -1   72.82    2.42
  -3  -6   1   66.17    2.25
   3  -6  -1   68.00    2.38
  -3  -6   1   70.92    2.34
  -3   6   1   71.97    2.69
   3   6  -1   69.03    2.58
   3   6  -1   72.05    2.32
  -3   6   1   66.47    2.19
  -3   6   1   65.92    2.33
  -3   6   1   72.95    2.39
   3   6  -1   69.19    2.35
   3   6  -1   66.44    2.60
  -3   6   1   67.85    2.50
   3   6  -1   69.81    2.28
   3   6  -1   68.16    2.39
   2  -6  -1    5.70    0.55
   2  -6  -1    5.72    0.70
   2  -6  -1    5.88    0.69
   2  -6  -1    5.79    0.73
  -2  -6   1    6.91    0.76
  -2  -6   1    5.43    0.80
  -2  -6   1    6.03    0.59
  -2  -6   1    6.49    0.73
  -2  -6   1    6.37    0.66
  -2  -6   1    5.52    0.68
   2   6  -1    5.50    0.69
   2   6  -1    5.94    0.55
  -2   6   1    5.79    0.82
  -2   6   1    6.20    0.68
   2   6  -1    5.39    0.66
  -2   6   1    7.38    0.76
  -2   6   1    6.33    0.58
   2   6  -1    7.68    0.74
   2   6  -1    5.62    0.74
   2   6  -1    7.23    0.83
   1  -6  -1   11.89    1.02
   1  -6  -1   11.35    0.78
  -1  -6   1   10.97    0.74
  -1  -6   1   10.75    0.64
  -1  -6   1    9.41    0.81
  -1  -6   1   10.61    0.85
  -1  -6   1   11.27    0.77
   1  -6  -1   10.96    0.73
   1  -6  -1   10.96    0.82
   1   6  -1   10.54    0.72
   1   6  -1   11.13    0.83
   1   6  -1    9.81    0.85
  -1   6   1   12.00    0.81
   1   6  -1   10.58    0.59
  -1   6   1   10.97    0.69
   1   6  -1   10.44    0.82
  -1   6   1   10.86    0.83
   1   6  -1    9.56    0.87
   0  -6   1  154.37    4.42
   0  -6  -1  156.52    4.54
   0  -6  -1  163.92    4.52
   0  -6   1  162.84    4.67
   0  -6   1  159.08    4.79
   0  -6  -1  156.36    4.84
   0  -6  -1  160.64    4.41
   0  -6   1  165.99    4.57
   0  -6  -1  163.40    4.62
   0  -6   1  156.40    4.56
   0  -6   1  159.02    4.30
   0  -6  -1  157.14    4.88
   0   6  -1  155.27    4.65
   0   6  -1  168.16    4.82
   0   6  -1  165.23    4.99
   0   6   1  158.11    4.84
   0   6   1  165.73    4.88
   0   6   1  163.14    4.90
   0   6   1  157.19    4.60
  -1  -6  -1  144.31    4.34
  -1  -6  -1  154.60    4.68
  -1  -6  -1  156.23    4.20
   1  -6   1  149.66    4.51
  -1  -6  -1  146.56    4.68
  -1  -6  -1  149.14    4.34
   1  -6   1  153.68    4.43
   1  -6   1  153.03    4.37
  -1  -6  -1  151.82    4.44
   1   6   1  152.65    4.58
  -1   6  -1  144.61    4.39
   1   6   1  145.88    4.67
  -1   6  -1  145.67    4.36
   1   6   1  155.36    4.19
   1   6   1  151.03    4.33
   1   6   1  148.68    4.44
   1   6   1  157.35    4.67
   1   6   1  153.39    4.35
  -1   6  -1  159.64    4.86
  -1   6  -1  154.49    4.50
   2  -6   1   41.29    1.55
   2  -6   1   38.82    1.37
  -2  -6  -1   40.06    1.61
  -2  -6  -1   38.49    1.56
  -2  -6  -1   36.36    1.76
  -2  -6  -1   35.79    1.58
  -2  -6  -1   37.48    1.57
  -2  -6  -1   38.82    1.48
   2  -6   1   40.05    1.75
   2  -6   1   36.01    1.44
   2  -6   1   39.56    1.50
   2   6   1   37.05    1.56
   2   6   1   38.90    1.43
   2   6   1   38.24    1.62
   2   6   1   39.87    1.46
  -2   6  -1   40.26    1.75
   2   6   1   37.79    1.67
   2   6   1   40.86    1.57
  -2   6  -1   40.69    1.48
   2   6   1   39.91    1.74
  -2   6  -1   38.04    1.53
  -2   6  -1   36.62    1.53
   3  -6   1  385.81   10.17
  -3  -6  -1  376.35   10.36
   3  -6   1  367.31   11.23
  -3  -6  -1  387.32   10.51
  -3  -6  -1  377.38   10.86
  -3  -6  -1  371.74   10.26
   3  -6   1  395.28   10.31
   3  -6   1  371.96   10.50
  -3  -6  -1  381.77    9.86
  -3  -6  -1  377.69   11.49
  -3   6  -1  372.59   10.27
  -3   6  -1  372.54   10.35
   3   6   1  362.29   11.49
   3   6   1  393.48   10.30
   3   6   1  374.62    9.84
  -3   6  -1  385.50   10.50
   3   6   1  385.92   10.87
   3   6   1  381.31   10.35
  -3   6  -1  384.61   11.26
  -4  -6  -1    4.61    0.67
  -4  -6  -1    5.41    0.81
   4  -6   1    4.58    0.78
  -4  -6  -1    5.28    0.88
  -4  -6  -1    5.29    0.90
  -4  -6  -1    3.45    0.63
   4  -6   1    4.70    0.52
  -4  -6  -1    6.02    0.88
   4  -6   1    4.46    0.79
   4  -6   1    6.27    0.75
   4   6   1    5.41    0.70
   4   6   1    4.59    0.84
  -4   6  -1    5.13    0.92
   4   6   1    4.46    0.83
   4   6   1    5.56    0.73
  -4   6  -1    4.38    0.65
  -4   6  -1    6.40    0.84
  -4   6  -1    5.54    0.85
   4   6   1    5.20    0.80
   5  -6   1   48.57    1.99
   5  -6   1   41.92    1.59
  -5  -6  -1   46.21    2.07
  -5  -6  -1   40.97    2.15
  -5  -6  -1   45.18    2.16
   5  -6   1   42.70    2.13
  -5  -6  -1   48.40    2.14
  -5  -6  -1   47.18    2.25
  -5  -6  -1   45.24    1.85
   5   6   1   48.76    2.15
   5   6   1   42.21    1.73
  -5   6  -1   40.47    1.80
   5   6   1   45.54    2.10
  -5   6  -1   45.20    2.15
  -5   6  -1   43.15    2.36
   5   6   1   43.08    1.60
  -5   6  -1   41.14    2.03
   5   6   1   43.64    2.30
   6  -6   1    1.29    1.01
  -6  -6  -1    0.58    0.54
  -6  -6  -1    1.66    1.04
   6  -6   1    0.38    0.44
  -6  -6  -1   -0.60    0.54
   6  -6   1   -0.36    0.74
   6   6   1    0.26    0.62
   6   6   1    0.07    0.74
   6   6   1    0.26    0.83
  -6   6  -1    0.12    0.57
  -6   6  -1    0.48    0.63
   6   6   1    1.09    0.45
   7  -6   1   -0.07    0.42
   7  -6   1   -0.93    1.04
  -7  -6  -1    1.33    0.82
  -7  -6  -1   -1.25    0.74
  -7  -6  -1   -0.49    0.62
  -7   6  -1   -0.34    0.59
   7   6   1    1.26    1.18
  -7   6  -1   -0.22    0.66
   7   6   1    0.49    0.52
  -8  -6  -1   39.80    2.32
  -8  -6  -1   39.84    2.32
   8  -6   1   36.80    2.42
   8  -6   1   38.26    1.52
   8   6   1   39.12    1.72
  -8   6  -1   36.93    1.94
   8   6   1   40.90    2.80
  -8   6  -1   37.69    2.27
  -9  -6  -1    1.54    1.04
  -9  -6  -1    3.85    1.02
   9  -6   1    2.00    1.17
  -9   6  -1    4.43    0.90
   9   6   1    2.30    0.71
   9   6   1    1.85    1.08
  -9   6  -1    2.76    1.13
  10  -6   1    3.06    1.23
 -10  -6  -1    1.62    1.09
 -10  -6  -1    2.04    0.93
 -10   6  -1    0.84    0.67
  10   6   1    0.40    1.47
 -10   6  -1    1.72    1.16
 -11  -6  -1   18.17    1.98
  11  -6   1   20.23    2.11
 -11  -6  -1   24.05    2.55
  11   6   1   21.36    2.40
 -11   6  -1   23.08    2.29
 -11   6  -1   20.90    1.69
 -12  -6  -1    1.03    1.03
 -12  -6  -1   -1.04    1.46
  12  -6   1   -1.11    1.23
 -12   6  -1    2.94    1.20
 -12  -7   1    2.33    1.08
 -12  -7   1   -0.12    1.38
  12  -7  -1    1.32    1.47
  12   7  -1   -2.04    1.67
 -12   7   1    3.20    1.45
  11  -7  -1   -2.63    1.18
 -11  -7   1    0.54    1.12
 -11  -7   1   -0.64    1.24
 -11   7   1    1.11    1.17
  11   7  -1   -1.10    1.47
  10  -7  -1   12.47    1.88
 -10  -7   1   13.81    1.77
  10  -7  -1   13.32    1.18
 -10  -7   1   13.98    1.70
 -10   7   1   12.47    1.15
  10   7  -1   14.25    1.31
 -10   7   1   13.38    1.75
  10   7  -1   14.66    2.14
  -9  -7   1    0.39    0.85
   9  -7  -1    0.66    0.61
  -9  -7   1    1.01    1.14
  -9  -7   1    0.03    0.70
   9  -7  -1    0.14    1.09
  -9   7   1    0.40    0.99
   9   7  -1   -0.17    1.29
  -9   7   1    0.39    0.53
   9   7  -1    1.01    0.67
   8  -7  -1    0.18    0.60
   8  -7  -1    0.13    1.12
  -8  -7   1   -0.30    0.90
  -8  -7   1   -0.47    0.98
  -8  -7   1   -0.21    0.80
  -8   7   1    0.39    0.71
   8   7  -1   -0.48    0.59
   8   7  -1   -0.84    1.19
  -8   7   1    0.90    0.53
   7  -7  -1    4.88    1.28
  -7  -7   1    2.92    0.79
   7  -7  -1    3.57    0.74
  -7  -7   1    2.72    1.01
  -7  -7   1    4.14    0.97
  -7   7   1    2.92    0.84
   7   7  -1    2.30    0.96
  -7   7   1    2.40    0.62
   7   7  -1    1.37    0.66
   6  -7  -1   61.22    2.91
   6  -7  -1   54.76    2.17
   6  -7  -1   60.37    2.47
  -6  -7   1   54.71    2.46
  -6  -7   1   58.54    2.38
  -6  -7   1   56.34    2.40
  -6   7   1   56.72    2.50
  -6   7   1   54.59    2.69
   6   7  -1   56.68    2.25
   6   7  -1   57.36    2.70
  -6   7   1   51.36    2.03
  -5  -7   1   31.63    1.70
   5  -7  -1   32.88    1.49
  -5  -7   1   31.25    1.81
   5  -7  -1   24.91    1.72
   5  -7  -1   32.65    1.61
   5  -7  -1   29.88    1.55
  -5  -7   1   30.41    1.67
  -5  -7   1   30.86    1.68
  -5  -7   1   29.13    1.58
   5   7  -1   32.73    1.95
   5   7  -1   30.67    1.56
   5   7  -1   33.17    1.88
  -5   7   1   31.65    1.92
  -5   7   1   28.95    1.67
  -5   7   1   31.11    1.78
   5   7  -1   31.80    1.63
   5   7  -1   29.51    1.54
   5   7  -1   28.87    1.57
  -5   7   1   28.76    1.29
   4  -7  -1    7.57    1.11
  -4  -7   1    7.71    0.87
   4  -7  -1    9.95    0.93
   4  -7  -1   11.66    1.06
  -4  -7   1    9.45    0.95
  -4  -7   1    9.60    0.94
  -4  -7   1   10.04    1.01
   4  -7  -1    9.93    0.73
  -4  -7   1    9.16    1.00
  -4  -7   1   11.40    1.07
   4  -7  -1   10.30    0.91
   4   7  -1   11.72    1.06
  -4   7   1    9.65    1.02
   4   7  -1   12.88    1.11
  -4   7   1   10.04    1.04
   4   7  -1   10.90    0.97
   4   7  -1    9.49    0.93
  -4   7   1   10.97    0.76
  -4   7   1   10.28    0.96
   4   7  -1   10.58    0.94
   4   7  -1   10.26    1.07
   3  -7  -1   -0.17    0.46
   3  -7  -1    0.14    0.40
  -3  -7   1   -0.15    0.40
  -3  -7   1    0.56    0.52
  -3  -7   1    0.35    0.54
  -3  -7   1    0.14    0.46
  -3  -7   1    0.04    0.43
   3  -7  -1   -0.31    0.33
   3  -7  -1    0.85    0.56
  -3  -7   1    0.44    0.58
   3   7  -1   -0.13    0.51
  -3   7   1   -0.47    0.55
  -3   7   1    0.19    0.45
  -3   7   1    0.03    0.37
   3   7  -1   -0.24    0.43
   3   7  -1    0.11    0.61
   3   7  -1   -0.33    0.65
  -3   7   1    0.19    0.67
  -3   7   1   -0.46    0.40
   3   7  -1   -0.26    0.49
   3   7  -1   -0.51    0.50
  -2  -7   1   21.62    1.10
  -2  -7   1   20.08    1.24
   2  -7  -1   21.88    1.30
  -2  -7   1   22.59    1.24
  -2  -7   1   26.06    1.23
   2  -7  -1   23.80    1.10
  -2  -7   1   23.45    1.04
   2  -7  -1   24.22    1.28
  -2  -7   1   23.89    1.22
   2  -7  -1   23.54    1.15
   2   7  -1   24.44    1.15
   2   7  -1   20.73    1.29
  -2   7   1   22.39    1.14
   2   7  -1   22.76    1.03
  -2   7   1   25.82    1.26
  -2   7   1   23.10    1.42
   2   7  -1   23.64    1.26
  -2   7   1   21.84    1.09
   2   7  -1   24.13    1.12
   2   7  -1   21.54    1.37
  -1  -7   1    7.65    0.77
  -1  -7   1    7.66    0.61
   1  -7  -1    7.84    0.77
  -1  -7   1    8.38    0.73
  -1  -7   1    7.46    0.86
   1  -7  -1    8.94    0.76
   1  -7  -1    7.71    0.86
  -1  -7   1    8.09    0.82
   1  -7  -1    9.00    0.67
   1  -7  -1    9.77    0.73
   1   7  -1    8.21    0.87
  -1   7   1    7.67    0.72
   1   7  -1    6.40    0.78
  -1   7   1    8.07    0.85
   1   7  -1    9.61    0.82
  -1   7   1    7.70    0.82
   1   7  -1    7.21    0.70
   1   7  -1    7.37    0.68
   0  -7   1   70.30    2.38
   0  -7   1   72.18    2.51
   0  -7   1   69.31    2.27
   0  -7   1   72.25    2.35
   0  -7   1   69.71    2.38
   0  -7  -1   73.10    2.41
   0  -7  -1   71.52    2.27
   0  -7  -1   68.68    2.51
   0  -7  -1   71.20    2.39
   0  -7   1   70.45    2.06
   0  -7  -1   67.20    2.28
   0  -7  -1   70.11    2.52
   0   7  -1   66.74    2.36
   0   7  -1   72.78    2.50
   0   7   1   68.38    2.31
   0   7   1   73.34    2.57
   0   7  -1   71.01    2.63
   0   7   1   69.02    2.39
   0   7   1   70.44    2.51
   1  -7   1   19.86    1.10
   1  -7   1   16.68    1.08
   1  -7   1   19.40    1.09
  -1  -7  -1   19.63    0.95
  -1  -7  -1   20.58    1.07
  -1  -7  -1   19.49    1.06
  -1  -7  -1   18.44    1.17
  -1  -7  -1   17.95    1.02
  -1  -7  -1   18.73    1.08
   1   7   1   17.76    0.99
  -1   7  -1   19.33    1.08
  -1   7  -1   18.38    1.30
   1   7   1   19.77    1.15
   1   7   1   19.67    1.03
   1   7   1   19.72    1.20
  -1   7  -1   17.93    1.10
  -1   7  -1   19.86    1.12
   1   7   1   18.76    1.03
   1   7   1   18.92    0.95
   2  -7   1   13.32    0.85
   2  -7   1   14.41    1.02
  -2  -7  -1   11.64    1.11
  -2  -7  -1   11.70    1.02
  -2  -7  -1   12.05    0.97
   2  -7   1   12.81    0.96
   2  -7   1   13.04    0.77
   2  -7   1   10.87    1.02
  -2  -7  -1   13.59    0.84
  -2  -7  -1   13.86    0.92
  -2  -7  -1   12.26    0.89
   2   7   1   14.15    0.87
   2   7   1   13.52    1.10
  -2   7  -1   13.68    1.04
   2   7   1   12.63    1.00
   2   7   1   13.15    0.98
  -2   7  -1   14.56    0.93
   2   7   1   14.48    0.90
  -2   7  -1   11.40    0.92
   2   7   1   12.28    0.89
  -2   7  -1   14.52    1.10
   2   7   1   13.47    0.92
  -3  -7  -1   63.94    2.22
   3  -7   1   65.39    2.30
   3  -7   1   64.08    2.70
   3  -7   1   66.65    2.18
   3  -7   1   65.94    2.39
  -3  -7  -1   62.51    2.32
  -3  -7  -1   59.27    2.38
   3  -7   1   63.30    2.19
  -3  -7  -1   61.19    2.49
  -3  -7  -1   64.68    2.40
  -3  -7  -1   66.27    2.49
  -3   7  -1   68.21    2.21
  -3   7  -1   59.58    2.26
   3   7   1   67.60    2.40
   3   7   1   64.04    2.21
   3   7   1   61.63    2.49
   3   7   1   65.26    2.36
  -3   7  -1   66.12    2.72
   3   7   1   68.59    2.61
  -3   7  -1   64.67    2.34
  -4  -7  -1   76.02    2.92
   4  -7   1   82.97    2.90
  -4  -7  -1   81.66    2.85
  -4  -7  -1   79.83    3.08
   4  -7   1   80.05    2.72
   4  -7   1   77.61    2.60
  -4  -7  -1   81.71    2.97
  -4  -7  -1   80.11    3.00
   4  -7   1   80.37    3.23
  -4  -7  -1   80.15    2.68
   4   7   1   78.36    2.97
   4   7   1   82.35    2.83
  -4   7  -1   77.37    3.12
   4   7   1   79.97    2.66
   4   7   1   80.74    3.13
  -4   7  -1   74.86    2.72
   4   7   1   81.39    2.89
  -4   7  -1   83.48    2.92
  -5  -7  -1    2.14    0.84
   5  -7   1    1.85    0.99
  -5  -7  -1    2.20    0.74
  -5  -7  -1    2.79    0.94
   5  -7   1    0.81    0.49
  -5  -7  -1    0.56    0.87
  -5  -7  -1    2.31    0.78
   5  -7   1    2.04    0.76
   5   7   1    2.01    0.55
   5   7   1    2.19    0.88
   5   7   1    1.78    0.88
  -5   7  -1    1.63    0.61
   5   7   1    1.35    0.42
  -5   7  -1    1.56    0.93
  -5   7  -1    2.10    0.69
   6  -7   1   14.32    1.58
   6  -7   1   16.00    1.37
  -6  -7  -1   18.76    1.67
  -6  -7  -1   16.42    1.35
   6  -7   1   15.65    0.98
  -6  -7  -1   14.01    1.32
  -6   7  -1   15.23    1.23
  -6   7  -1   13.85    1.46
   6   7   1   15.08    0.95
   6   7   1   12.76    1.38
   7  -7   1   -0.09    1.07
  -7  -7  -1   -0.22    0.64
  -7  -7  -1   -1.72    1.00
  -7  -7  -1   -0.95    0.74
   7  -7   1    0.36    0.48
  -7   7  -1    0.78    0.66
   7   7   1   -0.13    0.85
  -7   7  -1   -0.75    0.88
   7   7   1    0.61    0.50
  -8  -7  -1   21.59    2.04
   8  -7   1   20.84    1.10
  -8  -7  -1   21.95    1.62
   8  -7   1   21.20    1.93
  -8  -7  -1   21.69    1.65
   8   7   1   21.11    2.15
  -8   7  -1   22.01    1.52
  -8   7  -1   19.75    1.88
   8   7   1   20.91    1.22
   9  -7   1   29.02    2.36
  -9  -7  -1   27.51    2.18
  -9  -7  -1   26.38    2.38
  -9   7  -1   31.26    2.25
  -9   7  -1   30.93    1.83
   9   7   1   22.24    2.41
 -10  -7  -1    7.15    1.47
  10  -7   1    7.26    1.52
 -10  -7  -1    7.29    1.71
 -10   7  -1    7.83    1.55
  10   7   1    8.22    1.62
 -10   7  -1    7.07    1.12
 -11  -7  -1    4.97    1.26
  11  -7   1    6.64    1.69
 -11  -7  -1    5.55    1.71
  11   7   1    0.80    1.64
 -11   7  -1    4.94    0.99
 -11   7  -1    4.52    1.43
  12  -8  -1    0.26    1.48
 -12  -8   1    0.79    1.43
 -12  -8   1    0.02    1.30
 -12   8   1    0.57    1.30
  12   8  -1   -0.24    1.67
 -11  -8   1   16.53    2.01
 -11  -8   1   17.61    2.15
  11  -8  -1   15.15    2.12
 -11   8   1   16.92    1.88
  11   8  -1   12.08    2.21
 -10  -8   1   30.72    2.32
  10  -8  -1   23.95    2.42
 -10  -8   1   27.34    2.41
  10   8  -1   27.17    2.69
  10   8  -1   26.49    1.79
 -10   8   1   24.68    1.97
 -10   8   1   31.24    1.66
  -9  -8   1    2.88    1.01
  -9  -8   1    3.46    1.10
  -9  -8   1    2.28    0.90
   9  -8  -1    2.08    1.03
   9  -8  -1    1.51    0.67
   9   8  -1    0.73    1.03
   9   8  -1    3.25    0.79
  -9   8   1    1.24    1.10
  -9   8   1    2.94    0.69
   8  -8  -1    0.51    1.21
  -8  -8   1    0.06    0.98
   8  -8  -1    0.17    0.60
  -8  -8   1   -0.47    0.80
  -8  -8   1   -0.05    0.65
  -8   8   1   -0.93    0.59
  -8   8   1    0.19    0.52
   8   8  -1    0.95    0.65
   8   8  -1   -0.88    1.06
   7  -8  -1    2.48    0.75
  -7  -8   1    3.31    1.00
   7  -8  -1    2.85    1.32
  -7  -8   1    1.69    0.77
  -7  -8   1    0.70    1.03
   7   8  -1    1.82    1.21
  -7   8   1    1.50    0.54
  -7   8   1    1.53    0.80
   7   8  -1    1.45    0.66
   6  -8  -1   17.32    1.40
   6  -8  -1   14.30    1.17
   6  -8  -1   14.18    1.65
  -6  -8   1   14.18    1.42
  -6  -8   1   13.97    1.34
  -6  -8   1   16.00    1.40
   6   8  -1   13.81    1.08
  -6   8   1   19.05    1.67
   6   8  -1   16.33    1.64
  -6   8   1   15.44    1.08
  -6   8   1   14.60    1.34
   5  -8  -1    1.22    0.65
   5  -8  -1   -0.55    0.95
   5  -8  -1    1.43    0.75
   5  -8  -1   -0.49    0.59
  -5  -8   1    1.09    0.74
  -5  -8   1    0.73    0.72
  -5  -8   1    0.35    0.57
  -5  -8   1   -0.24    0.47
   5   8  -1    0.35    0.63
  -5   8   1    0.05    0.47
   5   8  -1    1.15    0.84
   5   8  -1    1.13    0.73
   5   8  -1    0.30    0.61
  -5   8   1   -0.05    0.69
  -5   8   1   -0.21    0.51
  -4  -8   1  144.29    4.91
  -4  -8   1  143.96    4.55
  -4  -8   1  147.69    4.67
  -4  -8   1  155.34    5.15
  -4  -8   1  147.31    4.45
   4  -8  -1  142.28    5.15
   4  -8  -1  142.02    4.66
  -4  -8   1  153.70    4.74
   4  -8  -1  153.93    4.46
   4  -8  -1  158.71    4.68
   4   8  -1  153.21    4.55
  -4   8   1  166.26    5.26
   4   8  -1  146.85    4.71
  -4   8   1  153.88    5.06
   4   8  -1  146.42    5.15
   4   8  -1  152.60    4.69
  -4   8   1  139.51    4.40
  -4   8   1  146.20    4.63
  -4   8   1  154.43    4.71
   4   8  -1  151.74    4.94
   4   8  -1  152.85    4.50
  -3  -8   1  219.03    6.32
   3  -8  -1  228.88    6.37
   3  -8  -1  218.51    6.67
  -3  -8   1  217.27    6.85
  -3  -8   1  236.89    6.66
   3  -8  -1  210.38    7.04
  -3  -8   1  221.82    6.22
   3  -8  -1  226.29    6.49
  -3  -8   1  236.71    7.19
  -3  -8   1  217.46    6.46
  -3   8   1  220.50    6.45
  -3   8   1  217.37    6.34
   3   8  -1  220.10    7.17
  -3   8   1  229.41    7.13
   3   8  -1  233.81    6.49
   3   8  -1  218.92    6.58
   3   8  -1  229.03    6.25
   3   8  -1  228.57    6.32
   3   8  -1  235.86    6.94
  -3   8   1  234.53    6.69
   2  -8  -1    8.74    0.93
  -2  -8   1    9.67    0.87
  -2  -8   1    9.29    1.05
   2  -8  -1   11.48    0.97
  -2  -8   1    9.52    0.88
  -2  -8   1   10.76    0.95
   2  -8  -1    7.78    0.89
   2  -8  -1    9.84    0.81
  -2  -8   1    8.55    0.92
  -2  -8   1   10.51    0.76
   2   8  -1    9.26    0.96
  -2   8   1    9.58    0.91
  -2   8   1    8.21    0.82
  -2   8   1   10.56    0.99
  -2   8   1   11.15    0.88
   2   8  -1    9.39    1.04
   2   8  -1    7.79    0.81
   2   8  -1   11.69    0.94
   2   8  -1   10.87    0.90
   2   8  -1   10.40    0.75
   1  -8  -1   -0.70    0.58
  -1  -8   1    0.61    0.57
   1  -8  -1   -0.20    0.44
  -1  -8   1   -0.31    0.39
  -1  -8   1    0.15    0.33
   1  -8  -1   -0.11    0.56
   1  -8  -1    0.61    0.48
   1  -8  -1    0.30    0.40
  -1  -8   1    0.06    0.42
  -1  -8   1   -0.27    0.65
   1   8  -1    0.89    0.59
   1   8  -1    0.66    0.42
  -1   8   1   -0.16    0.56
  -1   8   1    0.10    0.59
  -1   8   1    0.55    0.50
   1   8  -1   -0.18    0.43
   1   8  -1   -0.08    0.46
   1   8  -1    0.01    0.47
   1   8  -1   -0.45    0.48
   0  -8  -1   75.77    2.66
   0  -8  -1   84.88    2.66
   0  -8   1   74.52    2.63
   0  -8  -1   74.83    2.79
   0  -8  -1   77.59    2.61
   0  -8   1   74.69    2.57
   0  -8   1   75.57    2.30
   0  -8   1   79.49    2.66
   0  -8   1   75.73    2.78
   0  -8  -1   74.23    2.49
   0  -8  -1   80.25    2.54
   0  -8   1   83.35    2.69
   0   8   1   79.59    2.80
   0   8   1   77.33    2.76
   0   8   1   76.37    2.58
   0   8   1   77.21    2.68
   0   8  -1   80.91    2.95
   0   8  -1   84.24    2.77
   0   8  -1   72.52    2.67
  -1  -8  -1   82.20    2.73
   1  -8   1   78.11    2.87
  -1  -8  -1   87.37    2.85
   1  -8   1   81.02    2.78
   1  -8   1   89.66    2.88
   1  -8   1   86.81    2.81
  -1  -8  -1   85.34    2.86
  -1  -8  -1   81.53    2.71
   1  -8   1   83.36    2.72
  -1  -8  -1   82.32    3.02
  -1  -8  -1   82.52    2.85
  -1   8  -1   85.22    2.86
   1   8   1   91.91    2.84
   1   8   1   83.05    2.84
   1   8   1   87.04    2.92
   1   8   1   79.51    2.89
   1   8   1   87.63    3.09
  -1   8  -1   80.48    2.83
  -1   8  -1   92.26    3.23
  -2  -8  -1   31.01    1.77
   2  -8   1   29.63    1.64
  -2  -8  -1   30.05    1.57
  -2  -8  -1   32.54    1.37
   2  -8   1   29.04    1.43
  -2  -8  -1   29.06    1.42
  -2  -8  -1   31.77    1.42
   2  -8   1   29.83    1.42
  -2  -8  -1   30.77    1.48
   2  -8   1   30.63    1.50
   2   8   1   26.00    1.58
   2   8   1   33.78    1.45
  -2   8  -1   31.38    1.41
   2   8   1   30.78    1.49
  -2   8  -1   28.36    1.45
   2   8   1   30.26    1.40
  -2   8  -1   28.42    1.62
   2   8   1   30.88    1.69
   2   8   1   30.78    1.41
   2   8   1   27.76    1.43
  -2   8  -1   30.00    1.43
   3  -8   1    0.29    0.43
   3  -8   1    0.60    0.49
  -3  -8  -1    0.01    0.61
   3  -8   1   -0.09    0.58
  -3  -8  -1   -0.53    0.59
  -3  -8  -1   -0.95    0.52
   3  -8   1    0.51    0.44
  -3  -8  -1   -0.81    0.49
   3  -8   1   -0.61    0.42
  -3  -8  -1   -0.02    0.64
  -3  -8  -1    0.33    0.52
   3   8   1   -0.41    0.47
   3   8   1    0.02    0.36
   3   8   1   -0.13    0.51
  -3   8  -1   -0.27    0.48
   3   8   1   -0.41    0.38
   3   8   1   -0.28    0.48
  -3   8  -1   -0.52    0.41
  -3   8  -1    0.59    0.65
   3   8   1   -0.82    0.68
  -3   8  -1   -1.16    0.70
   3   8   1    0.12    0.41
  -4  -8  -1   14.26    1.15
  -4  -8  -1   13.75    1.27
   4  -8   1    9.94    1.35
  -4  -8  -1   13.21    1.23
   4  -8   1   14.58    1.02
  -4  -8  -1   12.64    1.37
  -4  -8  -1   15.64    1.24
   4  -8   1   15.20    1.07
   4   8   1   15.72    1.35
   4   8   1   16.70    1.30
  -4   8  -1   14.35    1.13
   4   8   1   15.48    1.14
  -4   8  -1   14.47    1.11
   4   8   1   15.12    1.41
  -4   8  -1   14.92    0.95
   5  -8   1    2.71    1.11
  -5  -8  -1   -0.16    0.91
  -5  -8  -1    1.41    0.84
  -5  -8  -1    1.56    0.72
  -5  -8  -1    1.63    0.92
   5  -8   1    1.42    0.76
   5  -8   1    1.41    0.56
  -5  -8  -1    1.64    0.79
   5   8   1    0.98    0.68
  -5   8  -1    1.21    0.85
  -5   8  -1    0.92    0.67
   5   8   1    0.91    0.43
   5   8   1    1.94    0.88
  -6  -8  -1   21.70    1.81
  -6  -8  -1   21.15    1.64
   6  -8   1   22.42    1.58
  -6  -8  -1   18.58    1.68
   6  -8   1   21.00    1.17
   6  -8   1   19.01    1.70
  -6  -8  -1   21.62    1.50
   6   8   1   20.64    1.83
  -6   8  -1   18.73    1.34
   6   8   1   18.33    1.08
  -6   8  -1   19.36    1.49
  -7  -8  -1   91.77    3.35
   7  -8   1   88.07    3.99
  -7  -8  -1   91.15    3.82
   7  -8   1   96.05    3.04
  -7  -8  -1   94.76    3.68
   7   8   1   93.70    3.06
  -7   8  -1   93.28    3.71
   7   8   1   89.06    4.10
  -7   8  -1   93.09    3.37
  -8  -8  -1   18.13    1.79
   8  -8   1   18.83    1.80
  -8  -8  -1   19.17    1.59
  -8  -8  -1   17.25    1.85
   8  -8   1   14.07    1.01
   8   8   1   17.68    1.10
  -8   8  -1   18.11    1.73
   8   8   1   16.53    1.94
  -8   8  -1   17.77    1.43
   9  -8   1   16.56    1.94
  -9  -8  -1   15.82    1.70
  -9  -8  -1   17.00    1.85
   9   8   1   14.34    1.84
  -9   8  -1   14.72    1.43
  -9   8  -1   17.77    1.97
 -10  -8  -1    7.02    1.51
 -10  -8  -1    4.93    1.34
  10  -8   1    3.37    1.35
 -10   8  -1    4.32    1.16
 -10   8  -1    5.96    1.04
  10   8   1    0.41    1.52
 -11  -8  -1    1.33    1.28
  11  -8   1    0.40    1.32
 -11  -8  -1    0.52    1.45
  11   8   1   -1.48    1.44
 -11   8  -1    1.22    1.00
  12  -9  -1    2.62    1.69
 -12  -9   1    4.73    1.57
 -12  -9   1    3.49    1.64
  12   9  -1    0.08    1.82
 -12   9   1    3.66    1.29
  11  -9  -1    8.11    1.85
 -11  -9   1    9.08    1.78
 -11  -9   1   10.22    1.71
 -11   9   1    9.15    1.53
  11   9  -1    5.60    1.86
 -10  -9   1   61.72    2.83
 -10  -9   1   57.88    2.99
  10  -9  -1   53.58    3.20
 -10  -9   1   60.02    3.28
  10   9  -1   54.57    3.67
 -10   9   1   55.84    2.96
  -9  -9   1    0.82    1.07
  -9  -9   1   -1.88    1.03
   9  -9  -1   -0.35    1.26
   9  -9  -1   -0.07    0.61
  -9  -9   1   -1.14    0.85
   9   9  -1   -0.85    0.58
  -9   9   1    0.38    1.07
   9   9  -1   -1.64    1.25
  -9   9   1   -0.22    0.53
   8  -9  -1    1.72    0.96
  -8  -9   1    0.92    0.75
  -8  -9   1    2.20    0.90
   8  -9  -1    0.71    0.64
  -8  -9   1    0.17    1.00
   8   9  -1    0.09    1.17
  -8   9   1    0.13    0.53
   8   9  -1    1.63    0.66
  -8   9   1    0.84    0.98
  -7  -9   1    4.07    1.14
   7  -9  -1    2.72    0.81
  -7  -9   1    4.03    0.88
   7  -9  -1    5.30    1.47
  -7  -9   1    2.58    1.12
  -7   9   1    3.00    0.68
  -7   9   1    4.22    1.12
   7   9  -1    2.27    1.25
   7   9  -1    2.55    0.73
  -6  -9   1    0.87    0.92
   6  -9  -1   -0.59    0.80
  -6  -9   1   -0.35    0.90
   6  -9  -1   -0.06    0.68
  -6  -9   1   -0.58    0.77
  -6   9   1   -0.19    0.56
  -6   9   1    0.05    0.65
   6   9  -1    1.22    1.02
   5  -9  -1    6.98    0.92
   5  -9  -1    7.84    1.37
   5  -9  -1    7.86    0.97
  -5  -9   1    6.05    1.25
  -5  -9   1    6.57    1.03
  -5  -9   1    7.93    1.15
  -5  -9   1    9.29    1.03
  -5  -9   1    8.13    1.10
  -5   9   1    5.69    0.76
   5   9  -1    5.66    1.12
   5   9  -1    8.80    1.02
  -5   9   1    9.22    1.19
  -5   9   1    8.93    1.16
   5   9  -1    6.74    1.16
  -4  -9   1   69.21    2.62
  -4  -9   1   67.39    2.59
  -4  -9   1   71.22    2.90
   4  -9  -1   72.61    2.48
  -4  -9   1   69.47    2.89
  -4  -9   1   67.90    2.65
   4  -9  -1   69.51    2.67
   4  -9  -1   69.84    3.00
   4  -9  -1   74.51    2.76
  -4   9   1   73.93    2.67
  -4   9   1   71.05    2.50
   4   9  -1   70.74    2.73
  -4   9   1   71.88    2.82
   4   9  -1   73.66    2.58
   4   9  -1   72.45    2.87
  -4   9   1   68.28    2.73
   4   9  -1   71.04    2.88
  -3  -9   1    1.26    0.54
   3  -9  -1    2.73    0.94
  -3  -9   1    2.62    0.76
   3  -9  -1    2.97    0.73
  -3  -9   1    3.80    0.70
   3  -9  -1    2.37    0.74
  -3  -9   1    3.22    0.65
  -3  -9   1    1.75    0.88
  -3  -9   1    2.27    0.59
  -3   9   1    2.53    0.62
  -3   9   1    2.68    0.90
   3   9  -1    1.89    0.69
  -3   9   1    2.95    0.68
   3   9  -1    2.54    0.53
  -3   9   1    2.38    0.56
   3   9  -1    1.87    0.66
   3   9  -1    2.59    0.73
   3   9  -1    3.30    0.62
   3   9  -1    2.57    0.66
   2  -9  -1  125.45    3.90
   2  -9  -1  125.31    3.85
   2  -9  -1  119.64    4.04
  -2  -9   1  117.89    4.14
  -2  -9   1  118.26    3.87
   2  -9  -1  120.24    4.31
  -2  -9   1  122.31    3.67
  -2  -9   1  126.37    4.00
  -2  -9   1  123.82    3.81
   2   9  -1  127.27    3.66
   2   9  -1  121.25    3.98
   2   9  -1  128.10    3.79
   2   9  -1  130.62    4.20
  -2   9   1  122.24    3.83
   2   9  -1  126.28    3.90
  -2   9   1  124.98    4.07
  -2   9   1  123.15    3.90
   2   9  -1  115.79    4.18
  -2   9   1  125.04    4.34
   1  -9  -1   22.62    1.23
   1  -9  -1   21.87    1.30
  -1  -9   1   22.84    1.53
  -1  -9   1   21.73    1.23
  -1  -9   1   20.58    1.31
  -1  -9   1   24.41    1.40
  -1  -9   1   22.63    1.03
   1  -9  -1   22.62    1.28
   1  -9  -1   21.72    1.33
   1  -9  -1   22.62    1.37
   1  -9  -1   22.71    1.51
   1   9  -1   20.07    1.25
  -1   9   1   22.41    1.41
   1   9  -1   24.98    1.35
  -1   9   1   23.06    1.30
   1   9  -1   25.80    1.38
   1   9  -1   21.43    1.26
  -1   9   1   23.37    1.49
   1   9  -1   23.04    1.49
   0  -9  -1  175.37    5.48
   0  -9  -1  196.26    5.62
   0  -9   1  175.99    5.77
   0  -9   1  181.38    5.31
   0  -9   1  194.31    5.53
   0  -9  -1  183.99    5.32
   0  -9  -1  179.49    5.82
   0  -9   1  183.14    5.14
   0  -9  -1  191.39    5.52
   0  -9   1  184.46    5.48
   0  -9  -1  191.05    5.38
   0  -9   1  196.96    5.63
   0   9  -1  186.93    6.01
   0   9   1  190.05    5.79
   0   9  -1  195.77    5.80
   0   9   1  186.57    5.59
   0   9   1  192.46    5.88
   0   9  -1  186.75    5.62
   0   9  -1  196.18    6.07
   0   9   1  192.68    5.94
   1  -9   1    5.39    0.71
   1  -9   1    5.13    0.83
   1  -9   1    6.24    0.76
  -1  -9  -1    4.69    0.68
  -1  -9  -1    6.43    0.90
   1  -9   1    6.70    0.84
  -1  -9  -1    6.55    0.89
  -1  -9  -1    4.67    0.79
   1  -9   1    4.83    0.78
  -1  -9  -1    5.23    0.96
   1   9   1    6.33    0.76
  -1   9  -1    4.00    0.78
   1   9   1    5.74    0.82
  -1   9  -1    5.93    0.82
   1   9   1    5.85    0.89
   1   9   1    5.84    0.77
  -1   9  -1    5.79    0.81
   1   9   1    5.18    0.61
  -2  -9  -1   32.92    1.92
  -2  -9  -1   34.03    1.50
  -2  -9  -1   31.45    1.72
  -2  -9  -1   32.38    1.58
   2  -9   1   30.07    1.76
  -2  -9  -1   30.36    1.55
   2  -9   1   32.42    1.59
  -2  -9  -1   30.77    1.54
   2  -9   1   34.39    1.65
   2  -9   1   34.19    1.60
  -2   9  -1   31.98    1.55
   2   9   1   35.01    1.89
   2   9   1   33.87    1.53
   2   9   1   31.69    1.51
  -2   9  -1   34.45    1.59
   2   9   1   31.84    1.62
  -2   9  -1   33.77    1.62
   2   9   1   34.52    1.58
  -2   9  -1   35.39    1.98
   2   9   1   37.19    1.58
   2   9   1   32.85    1.65
  -3  -9  -1    1.82    0.74
   3  -9   1    1.32    0.53
   3  -9   1    1.31    0.64
  -3  -9  -1    2.28    0.81
  -3  -9  -1    1.18    0.71
   3  -9   1    2.70    0.65
  -3  -9  -1    2.28    0.57
   3  -9   1    2.74    0.80
   3  -9   1    2.21    0.62
  -3  -9  -1    1.53    0.54
   3   9   1    2.49    0.66
  -3   9  -1    2.53    0.65
  -3   9  -1    1.93    0.65
   3   9   1    2.36    0.63
   3   9   1    1.73    0.58
  -3   9  -1    2.16    0.56
   3   9   1    2.40    0.73
   3   9   1    2.78    0.73
   3   9   1    2.05    0.64
   4  -9   1   28.81    1.50
  -4  -9  -1   29.49    1.79
  -4  -9  -1   28.82    1.80
  -4  -9  -1   28.95    1.66
   4  -9   1   29.30    1.51
  -4  -9  -1   30.87    1.62
  -4  -9  -1   25.99    1.56
   4  -9   1   27.62    2.09
  -4   9  -1   29.71    1.44
   4   9   1   29.36    1.37
  -4   9  -1   26.85    1.53
  -4   9  -1   29.72    1.78
   4   9   1   30.87    1.67
   4   9   1   28.76    1.78
   4   9   1   30.75    1.57
   5  -9   1   11.42    0.96
  -5  -9  -1   12.13    1.39
  -5  -9  -1   12.57    1.29
  -5  -9  -1   13.77    1.16
  -5  -9  -1   12.49    1.36
  -5  -9  -1   13.14    1.36
   5  -9   1   11.36    1.15
   5  -9   1   10.20    1.51
  -5   9  -1   12.63    1.20
  -5   9  -1   11.84    1.24
   5   9   1   10.25    1.30
  -6  -9  -1   15.29    1.53
   6  -9   1   12.27    1.49
   6  -9   1   14.17    1.07
  -6  -9  -1   13.57    1.37
  -6  -9  -1   13.95    1.37
  -6  -9  -1   13.18    1.60
   6   9   1   14.18    0.98
  -6   9  -1   15.07    1.29
   6   9   1   13.09    1.58
  -6   9  -1   13.75    1.40
   7  -9   1    8.98    1.34
  -7  -9  -1   10.10    1.12
   7  -9   1    9.57    0.87
  -7  -9  -1   12.88    1.39
  -7  -9  -1   10.79    1.38
   7   9   1   11.50    0.88
  -7   9  -1   11.18    1.15
   7   9   1    9.97    1.54
  -7   9  -1   10.51    1.44
  -8  -9  -1   31.06    2.42
   8  -9   1   30.00    2.22
  -8  -9  -1   36.37    2.05
   8  -9   1   32.17    1.50
  -8  -9  -1   32.69    2.06
   8   9   1   29.54    1.50
  -8   9  -1   31.76    1.86
  -8   9  -1   35.41    2.14
   8   9   1   33.52    2.65
  -9  -9  -1   -0.04    0.90
  -9  -9  -1   -1.94    1.21
   9  -9   1    0.68    1.20
  -9  -9  -1   -0.39    0.74
  -9   9  -1    0.83    0.71
  -9   9  -1    1.28    1.12
   9   9   1    0.86    1.37
 -10  -9  -1   41.15    3.04
  10  -9   1   43.42    3.04
 -10  -9  -1   46.81    2.89
  10   9   1   40.20    3.25
 -10   9  -1   40.43    2.58
 -10   9  -1   43.01    2.22
  11  -9   1   -0.37    1.29
 -11  -9  -1   -1.30    1.17
 -11  -9  -1   -0.05    1.54
 -11   9  -1    0.41    0.99
  11   9   1    1.08    1.67
 -11 -10   1    3.92    1.59
 -11 -10   1    5.42    1.55
  11 -10  -1    5.58    1.72
 -11  10   1    5.50    1.55
  11  10  -1    3.27    1.85
 -10 -10   1    4.42    1.23
  10 -10  -1    1.93    1.14
 -10 -10   1    3.49    1.08
 -10 -10   1    3.52    1.40
  10  10  -1    4.06    1.72
 -10  10   1    1.15    0.92
  -9 -10   1    3.35    1.07
   9 -10  -1    1.99    1.43
  -9 -10   1    2.07    1.16
   9 -10  -1    3.27    0.86
  -9 -10   1    3.89    0.96
   9  10  -1    2.83    0.78
   9  10  -1    1.99    1.40
  -9  10   1    2.59    0.72
  -9  10   1    1.70    1.17
  -8 -10   1    9.18    1.19
   8 -10  -1    6.61    0.95
  -8 -10   1    8.66    1.42
  -8 -10   1    6.74    1.36
   8 -10  -1    7.46    1.56
  -8  10   1    6.79    1.34
   8  10  -1    8.04    1.54
  -8  10   1    8.57    0.95
   8  10  -1    7.87    0.96
   7 -10  -1    9.76    1.11
   7 -10  -1    7.95    1.35
  -7 -10   1   11.38    1.42
  -7 -10   1   11.26    1.45
  -7 -10   1   10.43    1.34
   7  10  -1   10.33    1.03
   7  10  -1    8.47    1.45
  -7  10   1   12.11    1.53
  -7  10   1   10.09    0.99
  -6 -10   1    7.29    1.04
   6 -10  -1    8.23    1.12
  -6 -10   1    9.33    1.18
  -6 -10   1    9.73    1.29
   6 -10  -1    8.35    1.54
  -6  10   1    8.60    0.94
   6  10  -1    6.92    1.33
  -6  10   1    8.88    1.32
   5 -10  -1    0.35    0.51
   5 -10  -1   -0.50    1.06
  -5 -10   1    0.39    0.81
   5 -10  -1    2.10    0.78
  -5 -10   1   -0.68    0.79
  -5 -10   1   -0.29    0.74
  -5 -10   1    1.41    0.68
   5 -10  -1    0.30    0.69
   5  10  -1    1.24    0.72
   5  10  -1    0.34    0.98
   5  10  -1    0.15    0.87
  -5  10   1   -1.29    0.81
  -5  10   1    0.82    0.56
  -5  10   1    0.34    0.77
   4 -10  -1    0.26    0.72
  -4 -10   1    1.03    0.63
   4 -10  -1    1.13    1.05
  -4 -10   1    0.54    0.97
  -4 -10   1    0.45    0.61
  -4 -10   1    0.93    0.79
   4 -10  -1    0.33    0.59
  -4 -10   1    0.96    0.70
  -4  10   1   -0.12    0.58
   4  10  -1    1.73    0.68
  -4  10   1    1.59    0.88
   4  10  -1    0.14    0.78
   4  10  -1   -0.02    0.91
  -4  10   1    0.72    0.58
  -4  10   1    1.95    0.74
  -3 -10   1   60.74    2.34
   3 -10  -1   60.03    2.71
  -3 -10   1   62.33    2.31
   3 -10  -1   61.39    2.55
  -3 -10   1   60.90    2.53
   3 -10  -1   63.77    2.46
  -3 -10   1   65.49    2.59
   3 -10  -1   64.09    2.34
  -3 -10   1   60.78    2.80
  -3  10   1   55.00    2.37
  -3  10   1   63.62    2.45
   3  10  -1   62.79    2.23
   3  10  -1   66.56    2.54
   3  10  -1   60.44    2.60
   3  10  -1   59.01    2.49
  -3  10   1   61.01    2.32
   2 -10  -1    0.49    0.55
  -2 -10   1    0.82    0.44
  -2 -10   1    0.17    0.62
  -2 -10   1    1.12    0.71
  -2 -10   1    0.77    0.68
   2 -10  -1   -0.53    0.57
   2 -10  -1    0.60    0.56
   2 -10  -1    0.50    0.66
  -2 -10   1   -0.33    0.48
   2 -10  -1    1.22    0.75
  -2  10   1    1.13    0.59
   2  10  -1   -0.42    0.61
   2  10  -1   -0.24    0.79
   2  10  -1    0.02    0.74
   2  10  -1   -0.03    0.44
   2  10  -1    0.98    0.66
  -2  10   1    0.62    0.65
   2  10  -1    0.26    0.55
  -2  10   1    0.40    0.81
   1 -10  -1   19.50    1.54
  -1 -10   1   23.04    1.31
   1 -10  -1   23.71    1.34
  -1 -10   1   22.56    1.47
  -1 -10   1   22.15    1.41
  -1 -10   1   21.16    1.07
  -1 -10   1   23.08    1.65
   1 -10  -1   23.89    1.46
   1 -10  -1   22.83    1.40
   1 -10  -1   25.58    1.41
   1 -10  -1   25.55    1.46
  -1 -10   1   22.18    1.44
  -1  10   1   27.42    1.59
  -1  10   1   22.48    1.38
   1  10  -1   22.34    1.52
  -1  10   1   22.81    1.60
  -1  10   1   22.74    1.15
   1  10  -1   25.83    1.59
   1  10  -1   26.30    1.49
   1  10  -1   22.23    1.33
   0 -10   1    5.45    0.78
   0 -10  -1    5.45    0.87
   0 -10   1    6.82    0.58
   0 -10  -1    6.64    0.84
   0 -10   1    5.91    0.77
   0 -10  -1    8.86    0.91
   0 -10   1    5.81    0.89
   0 -10  -1    6.47    0.91
   0 -10   1    7.65    0.94
   0 -10  -1    4.65    0.68
   0 -10   1    7.58    0.91
   0 -10  -1    7.06    0.84
   0  10  -1    6.22    0.76
   0  10   1    7.91    0.85
   0  10  -1    6.85    0.94
   0  10  -1    7.60    0.85
   0  10  -1    8.02    1.06
   0  10   1    7.13    0.95
   0  10   1    7.46    1.02
   0  10   1    6.61    0.62
   1 -10   1   50.39    2.19
   1 -10   1   50.09    2.05
  -1 -10  -1   53.52    2.20
   1 -10   1   51.89    2.06
  -1 -10  -1   47.99    1.94
  -1 -10  -1   55.28    2.15
   1 -10   1   49.62    2.06
   1 -10   1   51.69    2.10
  -1 -10  -1   47.02    2.02
  -1 -10  -1   46.86    2.23
  -1  10  -1   51.20    2.44
   1  10   1   49.90    2.15
  -1  10  -1   47.34    2.10
   1  10   1   50.07    2.24
   1  10   1   48.79    2.20
   1  10   1   47.20    1.94
  -1  10  -1   50.79    2.16
   1  10   1   49.07    2.11
  -2 -10  -1    2.48    0.55
  -2 -10  -1    1.73    0.66
   2 -10   1    1.12    0.56
   2 -10   1    2.37    0.57
  -2 -10  -1    1.44    0.57
  -2 -10  -1    2.58    0.68
   2 -10   1    2.98    0.76
  -2 -10  -1    2.65    0.80
  -2  10  -1    1.93    0.61
  -2  10  -1    2.30    0.67
   2  10   1    2.65    0.90
   2  10   1    1.99    0.62
  -2  10  -1    2.61    0.74
   2  10   1    1.79    0.63
   2  10   1    2.99    0.59
   3 -10   1   34.86    1.77
   3 -10   1   38.04    2.12
  -3 -10  -1   36.89    1.95
  -3 -10  -1   36.69    1.87
  -3 -10  -1   39.45    1.81
   3 -10   1   39.26    1.82
  -3 -10  -1   36.84    1.80
  -3 -10  -1   36.12    2.04
   3 -10   1   37.52    1.58
   3  10   1   35.02    2.07
   3  10   1   34.40    1.74
   3  10   1   37.36    1.94
  -3  10  -1   35.83    1.81
   3  10   1   39.79    1.81
  -3  10  -1   35.55    1.81
  -3  10  -1   40.09    1.80
   3  10   1   40.67    1.77
  -4 -10  -1    2.48    0.92
   4 -10   1    3.44    0.74
  -4 -10  -1    3.14    0.75
  -4 -10  -1    1.85    0.64
  -4 -10  -1    3.46    0.80
   4 -10   1    2.77    0.77
  -4 -10  -1    3.58    0.81
   4 -10   1    2.65    0.77
   4 -10   1    2.08    1.16
  -4  10  -1    1.93    0.69
  -4  10  -1    2.22    0.91
  -4  10  -1    3.24    0.65
   4  10   1    2.57    0.85
   4  10   1    2.79    0.66
   5 -10   1   32.47    2.41
  -5 -10  -1   33.88    1.95
   5 -10   1   30.25    1.66
   5 -10   1   30.48    1.60
  -5 -10  -1   30.77    1.81
  -5 -10  -1   28.66    1.78
  -5 -10  -1   30.19    2.06
  -5 -10  -1   28.97    2.23
  -5  10  -1   30.21    1.82
   5  10   1   28.84    2.03
   5  10   1   31.10    1.50
  -5  10  -1   30.11    1.71
  -6 -10  -1    1.67    0.87
   6 -10   1    0.22    0.90
   6 -10   1    0.97    0.64
  -6 -10  -1    0.76    0.72
  -6 -10  -1    1.60    1.14
  -6 -10  -1    1.30    1.04
   6  10   1    0.87    0.98
  -6  10  -1    1.32    0.76
  -6  10  -1    0.76    0.76
   6  10   1    0.85    0.47
   7 -10   1   68.87    3.37
  -7 -10  -1   71.05    3.31
   7 -10   1   67.22    2.55
  -7 -10  -1   73.34    2.94
  -7 -10  -1   69.87    3.07
   7  10   1   72.33    2.48
  -7  10  -1   74.17    2.85
   7  10   1   66.63    3.47
  -7  10  -1   69.15    3.07
  -8 -10  -1   16.42    1.74
  -8 -10  -1   18.00    1.62
  -8 -10  -1   17.44    1.70
   8 -10   1   15.40    1.78
  -8  10  -1   15.84    1.69
   8  10   1   15.40    1.92
  -8  10  -1   18.22    1.43
  -9 -10  -1    6.19    1.24
   9 -10   1    1.78    1.37
  -9 -10  -1    5.53    1.40
  -9 -10  -1    3.79    1.44
   9  10   1   -0.39    1.25
  -9  10  -1    5.50    1.23
  -9  10  -1    3.36    0.97
  10 -10   1    9.18    1.85
 -10 -10  -1    9.09    1.71
 -10 -10  -1    8.79    1.78
 -10  10  -1   11.50    1.80
 -10  10  -1    9.77    1.26
  10  10   1    8.47    1.89
 -11 -10  -1   24.95    2.55
 -11 -10  -1   27.65    2.66
  11 -10   1   25.57    2.67
  11  10   1   23.90    2.86
 -11  10  -1   25.05    2.59
 -11 -11   1   -2.25    1.19
  11 -11  -1   -1.26    1.40
 -11 -11   1    0.91    1.18
 -11 -11   1   -0.23    1.34
 -11  11   1   -1.76    1.14
  11  11  -1   -3.72    1.45
 -10 -11   1    2.31    1.37
 -10 -11   1    2.29    1.04
 -10 -11   1    0.31    1.00
  10 -11  -1   -0.10    1.33
  10  11  -1   -0.25    1.47
 -10  11   1    0.95    1.19
   9 -11  -1   -0.66    0.68
  -9 -11   1   -1.24    0.86
  -9 -11   1    1.48    1.13
  -9 -11   1   -0.96    1.09
   9 -11  -1    2.45    1.43
   9  11  -1   -0.51    0.96
  -9  11   1   -0.73    0.59
  -9  11   1    1.12    1.15
  -8 -11   1   21.77    1.86
   8 -11  -1   18.29    1.49
  -8 -11   1   20.92    1.93
  -8 -11   1   21.12    1.97
   8 -11  -1   14.07    2.00
  -8  11   1   18.57    1.35
  -8  11   1   19.13    1.96
   8  11  -1   16.28    1.98
   8  11  -1   19.66    1.44
   7 -11  -1   -0.28    1.14
   7 -11  -1   -0.69    0.61
  -7 -11   1   -0.23    0.84
  -7 -11   1    0.63    0.95
  -7 -11   1   -0.02    0.89
   7  11  -1   -0.56    0.99
  -7  11   1   -0.69    0.89
  -7  11   1    1.06    0.60
   6 -11  -1   14.69    1.87
  -6 -11   1   16.11    1.51
  -6 -11   1   18.73    1.42
  -6 -11   1   17.46    1.62
   6 -11  -1   14.81    1.36
  -6  11   1   16.61    1.30
   6  11  -1   16.83    1.69
  -6  11   1   17.55    1.68
   5 -11  -1    1.37    0.96
   5 -11  -1    1.09    0.61
  -5 -11   1    2.10    1.00
  -5 -11   1   -0.55    1.09
   5 -11  -1    0.71    0.77
   5 -11  -1    0.81    0.74
  -5 -11   1    0.82    0.84
  -5 -11   1    0.19    0.63
   5  11  -1   -0.70    1.06
   5  11  -1    0.39    0.96
  -5  11   1    1.23    0.98
  -5  11   1    0.27    0.61
  -5  11   1    1.06    0.90
  -5  11   1    0.85    0.68
  -4 -11   1   80.57    3.18
   4 -11  -1   75.14    3.03
  -4 -11   1   75.67    2.84
   4 -11  -1   78.53    2.80
  -4 -11   1   80.13    3.43
   4 -11  -1   74.75    3.33
  -4 -11   1   77.98    3.10
  -4 -11   1   74.95    2.84
  -4  11   1   75.76    2.96
  -4  11   1   77.86    3.06
  -4  11   1   74.40    3.07
   4  11  -1   76.64    2.77
   4  11  -1   79.02    3.25
  -4  11   1   75.67    2.82
   4  11  -1   73.90    3.21
  -3 -11   1    0.42    0.78
   3 -11  -1    0.68    0.63
  -3 -11   1    1.05    0.69
   3 -11  -1    1.63    1.06
   3 -11  -1   -0.09    0.76
  -3 -11   1    0.35    0.59
  -3 -11   1    0.30    0.79
  -3 -11   1    0.41    0.62
   3  11  -1    0.78    0.71
  -3  11   1    0.43    0.63
   3  11  -1    1.01    0.71
  -3  11   1    1.40    0.64
  -3  11   1    0.48    0.72
   3  11  -1    1.20    0.73
   3  11  -1    0.06    0.53
   2 -11  -1    7.34    1.11
   2 -11  -1    7.02    1.03
  -2 -11   1    5.21    0.96
   2 -11  -1    4.40    0.71
   2 -11  -1    5.03    1.14
  -2 -11   1    4.15    0.98
  -2 -11   1    4.20    0.68
   2 -11  -1    5.86    1.05
  -2 -11   1    6.18    0.86
   2  11  -1    4.88    0.82
   2  11  -1    5.31    0.84
  -2  11   1    5.97    0.99
  -2  11   1    5.60    0.76
   2  11  -1    6.21    0.98
   2  11  -1    4.72    1.03
   1 -11  -1   36.31    2.05
   1 -11  -1   35.51    1.56
   1 -11  -1   38.27    1.80
  -1 -11   1   32.34    1.77
  -1 -11   1   34.68    2.06
   1 -11  -1   35.50    1.82
   1 -11  -1   33.55    1.79
  -1 -11   1   34.96    1.86
  -1 -11   1   32.99    1.45
   1 -11  -1   34.42    1.73
  -1  11   1   36.64    1.99
  -1  11   1   33.98    1.53
  -1  11   1   36.56    2.06
   1  11  -1   33.36    1.77
  -1  11   1   32.93    1.64
   1  11  -1   35.63    1.99
   1  11  -1   35.18    1.94
   0 -11  -1   54.30    2.10
   0 -11   1   54.95    2.30
   0 -11  -1   55.34    2.47
   0 -11  -1   57.55    2.28
   0 -11  -1   52.02    2.14
   0 -11  -1   58.41    2.29
   0 -11   1   51.13    2.21
   0 -11   1   53.96    1.87
   0 -11   1   54.02    2.50
   0 -11  -1   53.79    2.34
   0  11   1   52.65    2.08
   0  11  -1   58.37    2.64
   0  11   1   55.46    2.48
   0  11  -1   58.33    2.39
   0  11   1   54.25    2.35
   0  11  -1   54.16    2.28
   0  11  -1   51.59    2.30
  -1 -11  -1    0.51    0.55
   1 -11   1    0.83    0.83
  -1 -11  -1    0.88    0.60
   1 -11   1    1.13    0.57
   1 -11   1    0.01    0.73
  -1 -11  -1   -0.03    0.92
  -1 -11  -1    0.15    0.78
   1 -11   1    1.45    0.64
   1  11   1    1.76    0.86
   1  11   1    1.12    0.51
   1  11   1    0.89    0.69
  -1  11  -1    0.92    0.75
  -1  11  -1    1.84    0.79
  -2 -11  -1   76.67    2.82
  -2 -11  -1   75.07    2.79
  -2 -11  -1   77.35    2.79
   2 -11   1   76.54    2.94
  -2 -11  -1   73.44    3.24
   2 -11   1   71.34    2.82
  -2 -11  -1   72.02    2.92
   2 -11   1   75.60    2.85
  -2  11  -1   71.19    2.84
   2  11   1   73.11    3.03
  -2  11  -1   74.73    2.88
   2  11   1   77.72    2.86
   2  11   1   77.84    2.94
  -3 -11  -1    3.44    0.90
   3 -11   1    2.99    0.81
   3 -11   1    2.89    0.65
   3 -11   1    2.79    0.80
  -3 -11  -1    2.58    0.77
  -3 -11  -1    1.94    0.66
  -3 -11  -1    1.39    0.87
   3 -11   1    2.99    0.96
  -3 -11  -1    1.72    0.79
  -3  11  -1    2.68    0.73
  -3  11  -1    2.41    0.83
  -3  11  -1    1.89    0.91
   3  11   1    3.03    0.72
   3  11   1    3.29    0.75
   3  11   1    1.73    0.71
   3  11   1    2.19    0.83
  -4 -11  -1   71.15    3.16
   4 -11   1   67.44    2.72
  -4 -11  -1   71.24    2.96
  -4 -11  -1   72.50    3.03
   4 -11   1   72.22    2.61
   4 -11   1   71.38    3.44
  -4 -11  -1   73.40    2.82
  -4 -11  -1   70.20    2.94
   4  11   1   69.31    2.68
  -4  11  -1   76.17    2.73
  -4  11  -1   66.56    2.98
   4  11   1   74.85    3.13
  -4  11  -1   75.97    2.86
   5 -11   1   27.23    1.64
   5 -11   1   29.08    1.72
  -5 -11  -1   31.65    2.06
  -5 -11  -1   36.32    2.45
  -5 -11  -1   26.56    1.79
  -5 -11  -1   30.98    1.87
   5 -11   1   29.87    2.16
  -5  11  -1   30.88    1.76
  -5  11  -1   29.93    1.84
   5  11   1   29.99    2.05
   5  11   1   30.03    1.52
  -6 -11  -1   -0.02    0.79
  -6 -11  -1    0.12    0.94
  -6 -11  -1    2.36    0.81
   6 -11   1   -1.43    1.00
   6 -11   1    0.30    0.64
  -6 -11  -1    0.77    1.06
   6  11   1    1.02    0.51
  -6  11  -1    0.87    0.75
  -6  11  -1    0.44    0.67
   6  11   1   -0.46    0.91
   7 -11   1    1.12    0.63
  -7 -11  -1    1.16    0.80
  -7 -11  -1    2.06    1.18
  -7 -11  -1    0.02    0.85
   7 -11   1    1.22    0.98
  -7  11  -1    1.42    0.73
  -7  11  -1    1.20    1.07
   7  11   1   -0.23    1.02
   7  11   1    0.63    0.48
  -8 -11  -1   -0.49    1.16
  -8 -11  -1    1.05    0.84
   8 -11   1   -0.24    0.93
  -8 -11  -1    0.15    0.85
  -8  11  -1    1.50    1.18
   8  11   1   -0.60    1.10
  -8  11  -1   -1.21    0.58
  -9 -11  -1   -0.71    0.83
  -9 -11  -1   -1.51    1.03
  -9 -11  -1   -0.86    1.19
   9 -11   1    1.71    1.25
  -9  11  -1    0.13    0.73
   9  11   1   -1.88    1.19
  -9  11  -1   -0.72    0.79
 -10 -11  -1   13.50    2.05
  10 -11   1    9.38    1.92
 -10 -11  -1   11.79    1.63
 -10 -11  -1   14.26    2.02
 -10  11  -1   15.01    2.09
  10  11   1   12.80    2.13
 -11 -12   1    0.83    1.40
 -11 -12   1    0.80    1.25
 -11 -12   1    0.26    1.38
  11 -12  -1    0.35    1.56
  11  12  -1   -2.52    1.45
 -11  12   1   -0.05    0.95
 -10 -12   1    0.55    0.91
 -10 -12   1    0.02    1.24
  10 -12  -1   -0.33    1.40
 -10 -12   1   -0.03    1.03
  10  12  -1   -0.42    1.10
 -10  12   1   -0.66    1.14
   9 -12  -1   -0.28    1.25
  -9 -12   1    0.74    0.99
  -9 -12   1    4.13    1.35
  -9 -12   1    0.47    1.19
  -9  12   1    0.61    0.87
   9  12  -1   -0.20    1.28
  -9  12   1    1.10    0.82
  -8 -12   1    4.52    1.18
   8 -12  -1    0.88    0.80
  -8 -12   1    1.55    1.18
  -8 -12   1    1.29    1.16
   8 -12  -1    1.56    1.42
  -8  12   1    1.36    0.73
   8  12  -1    2.54    0.74
  -8  12   1    2.79    0.99
   8  12  -1    1.19    1.35
   7 -12  -1  127.20    4.43
  -7 -12   1  127.49    4.72
   7 -12  -1  116.18    5.18
  -7 -12   1  125.75    4.47
  -7 -12   1  123.35    4.59
  -7  12   1  131.18    4.77
   7  12  -1  126.92    5.16
  -7  12   1  129.66    4.18
  -6 -12   1   22.58    1.57
   6 -12  -1   21.02    1.98
  -6 -12   1   21.25    1.75
   6 -12  -1   20.23    1.57
  -6 -12   1   22.50    1.95
   6  12  -1   27.53    1.88
  -6  12   1   24.78    1.72
   6  12  -1   20.55    1.90
  -6  12   1   22.95    1.43
  -5 -12   1    0.32    1.22
   5 -12  -1    2.64    0.91
  -5 -12   1    0.68    0.73
  -5 -12   1    0.49    0.92
   5 -12  -1    1.09    0.65
  -5 -12   1    1.78    0.96
   5 -12  -1    1.69    1.31
  -5  12   1    0.42    0.99
  -5  12   1    1.54    0.84
   5  12  -1    0.70    0.99
  -5  12   1    2.17    0.72
   5  12  -1    1.61    1.15
  -4 -12   1    1.09    0.94
  -4 -12   1   -0.64    1.09
  -4 -12   1   -0.38    0.70
   4 -12  -1    0.39    1.19
  -4 -12   1   -0.02    0.65
   4 -12  -1    1.15    0.86
   4 -12  -1   -0.69    0.59
  -4 -12   1    0.29    0.70
  -4  12   1    0.21    0.76
   4  12  -1   -0.63    0.80
   4  12  -1    0.71    0.75
  -4  12   1    1.34    0.76
   4  12  -1   -1.15    1.01
   4  12  -1   -0.21    0.57
  -4  12   1    0.69    0.69
   3 -12  -1   52.89    2.26
  -3 -12   1   49.01    2.31
  -3 -12   1   52.94    2.39
  -3 -12   1   52.46    2.17
   3 -12  -1   52.64    2.64
  -3 -12   1   46.99    2.53
   3 -12  -1   52.14    2.50
   3  12  -1   50.49    2.43
   3  12  -1   54.28    2.47
  -3  12   1   52.93    2.27
   3  12  -1   50.94    2.59
  -2 -12   1    3.86    0.71
   2 -12  -1    3.83    0.83
   2 -12  -1    3.51    0.90
  -2 -12   1    5.07    1.08
  -2 -12   1    2.83    0.76
   2 -12  -1    3.09    0.84
   2 -12  -1    3.77    1.08
   2 -12  -1    5.86    1.00
  -2 -12   1    2.31    0.90
   2  12  -1    5.55    0.94
   2  12  -1    2.67    0.95
   2  12  -1    3.48    0.80
  -2  12   1    3.51    0.74
  -1 -12   1    2.23    0.75
   1 -12  -1    3.80    0.95
   1 -12  -1    1.95    0.68
   1 -12  -1    2.99    0.78
  -1 -12   1    1.72    0.82
  -1 -12   1    2.01    0.71
   1 -12  -1    3.17    1.06
  -1 -12   1    3.30    0.61
   1  12  -1    3.80    0.83
  -1  12   1    2.25    0.85
  -1  12   1    2.10    0.55
   1  12  -1    2.39    0.73
   0 -12   1    4.07    0.59
   0 -12   1    3.64    0.78
   0 -12  -1    3.77    0.98
   0 -12   1    3.07    0.97
   0 -12   1    3.86    0.88
   0 -12  -1    4.28    0.96
   0 -12  -1    3.19    0.76
   0 -12  -1    3.58    0.70
   0  12   1    2.83    0.96
   0  12   1    5.64    1.06
   0  12  -1    3.66    0.71
   0  12   1    3.69    0.62
   0  12  -1    3.66    0.81
   1 -12   1   34.69    1.98
  -1 -12  -1   32.15    1.70
   1 -12   1   29.90    1.32
  -1 -12  -1   30.92    1.73
  -1 -12  -1   27.53    2.13
   1 -12   1   31.78    1.85
  -1 -12  -1   29.01    1.76
   1 -12   1   31.32    1.89
   1  12   1   28.45    1.94
  -1  12  -1   30.24    1.69
  -1  12  -1   28.75    1.86
   1  12   1   33.17    1.88
   1  12   1   30.66    1.57
  -2 -12  -1   13.81    1.48
   2 -12   1   12.90    1.33
  -2 -12  -1   12.92    1.30
  -2 -12  -1   12.95    1.40
   2 -12   1   15.59    1.33
   2 -12   1   15.84    1.48
  -2 -12  -1   15.37    1.30
  -2  12  -1   14.56    1.36
  -2  12  -1   16.42    1.40
   2  12   1   11.20    1.39
   2  12   1   13.38    1.31
   2  12   1   14.34    1.22
  -3 -12  -1   37.59    2.22
   3 -12   1   42.45    1.77
   3 -12   1   40.30    2.18
  -3 -12  -1   44.63    2.05
  -3 -12  -1   36.61    2.56
  -3 -12  -1   40.00    2.09
  -3 -12  -1   41.30    2.09
   3  12   1   42.74    2.15
  -3  12  -1   42.83    2.05
   3  12   1   44.10    2.10
   3  12   1   37.56    2.16
  -3  12  -1   39.93    2.10
  -3  12  -1   45.90    2.31
  -4 -12  -1    0.38    0.87
   4 -12   1    0.84    0.92
   4 -12   1    1.38    0.88
  -4 -12  -1    0.13    0.91
  -4 -12  -1    2.70    1.05
  -4 -12  -1    0.05    0.62
  -4 -12  -1   -1.48    0.87
   4 -12   1    1.04    0.67
  -4  12  -1   -1.18    0.87
   4  12   1    0.29    0.70
  -4  12  -1   -0.30    0.61
  -4  12  -1   -0.40    0.76
   4  12   1   -0.14    0.87
   5 -12   1    0.11    0.72
   5 -12   1    0.55    0.87
  -5 -12  -1   -0.12    0.87
  -5 -12  -1    0.08    1.15
  -5 -12  -1   -1.18    0.84
   5 -12   1   -0.38    0.58
  -5 -12  -1   -0.36    0.80
   5  12   1    0.21    0.57
  -5  12  -1   -0.52    0.68
  -5  12  -1   -0.19    0.67
   5  12   1   -0.57    0.90
  -5  12  -1    0.62    0.55
   6 -12   1    4.54    0.84
  -6 -12  -1    4.55    1.24
   6 -12   1    5.26    1.40
  -6 -12  -1    3.96    1.07
  -6 -12  -1    4.80    1.07
  -6 -12  -1    7.76    1.18
  -6  12  -1    4.13    0.92
   6  12   1    4.61    1.17
  -6  12  -1    6.87    1.16
  -7 -12  -1   12.36    1.66
  -7 -12  -1   10.85    1.41
   7 -12   1    6.20    1.34
   7 -12   1    7.58    0.99
  -7 -12  -1    8.76    1.30
  -7  12  -1    7.28    1.09
  -7  12  -1    7.44    1.47
   7  12   1    6.38    1.41
  -8 -12  -1   -0.30    0.79
   8 -12   1    0.26    0.96
  -8 -12  -1    0.04    1.23
  -8 -12  -1    0.40    0.93
   8  12   1   -2.06    1.09
  -8  12  -1    2.02    0.82
  -8  12  -1   -1.15    1.07
  -9 -12  -1   -0.28    1.29
  -9 -12  -1   -0.93    0.78
  -9 -12  -1    0.71    0.90
   9 -12   1    0.59    1.02
   9  12   1   -0.25    1.31
  -9  12  -1    1.74    1.32
  -9  12  -1   -0.23    0.77
  10 -12   1    0.40    1.46
 -10 -12  -1    0.61    1.32
 -10 -12  -1   -1.44    1.40
 -10 -12  -1   -1.19    0.92
  10  12   1   -2.84    1.35
 -10  12  -1   -0.33    0.93
 -10 -13   1   12.77    1.65
 -10 -13   1   15.41    2.05
 -10 -13   1   13.64    1.99
  10 -13  -1   14.58    2.34
  10  13  -1   13.93    2.21
 -10  13   1   16.42    1.99
  -9 -13   1    1.56    0.88
  -9 -13   1    0.16    1.16
  -9 -13   1    1.25    1.21
   9 -13  -1    0.60    1.11
  -9  13   1   -0.21    0.82
   9  13  -1    0.14    1.38
   8 -13  -1   -0.30    0.82
  -8 -13   1    0.70    0.75
  -8 -13   1   -0.87    0.72
   8 -13  -1    0.70    1.03
  -8 -13   1   -1.45    1.01
  -8  13   1    1.06    0.86
   8  13  -1   -1.99    1.12
   8  13  -1    1.18    0.67
  -8  13   1   -1.28    0.60
  -7 -13   1   11.93    1.55
   7 -13  -1    7.06    1.45
  -7 -13   1   10.16    1.45
  -7 -13   1   10.19    1.41
   7 -13  -1    8.25    1.26
   7  13  -1    8.77    1.55
  -7  13   1    8.93    1.10
  -7  13   1    9.30    1.55
   6 -13  -1   29.72    1.92
  -6 -13   1   33.87    2.27
  -6 -13   1   32.69    2.06
   6 -13  -1   37.65    2.70
  -6 -13   1   31.19    2.06
  -6  13   1   31.59    1.74
   6  13  -1   31.96    2.31
  -6  13   1   36.59    2.13
   6  13  -1   29.78    2.08
  -5 -13   1    2.26    1.22
  -5 -13   1    4.16    1.03
  -5 -13   1    5.79    1.15
   5 -13  -1    3.32    1.08
   5 -13  -1    3.04    0.95
  -5 -13   1    4.25    0.96
  -5  13   1    3.18    0.83
   5  13  -1    2.59    1.01
  -5  13   1    5.10    0.97
   5  13  -1    3.23    0.98
  -5  13   1    3.53    0.93
   4 -13  -1   16.84    1.58
  -4 -13   1   15.48    1.81
   4 -13  -1   17.64    1.76
  -4 -13   1   16.67    1.49
  -4 -13   1   17.94    1.72
  -4 -13   1   18.29    1.45
   4  13  -1   15.47    1.24
   4  13  -1   16.84    1.56
  -4  13   1   16.53    1.43
  -4  13   1   16.34    1.54
   4  13  -1   16.04    1.72
  -4  13   1   17.84    1.42
   3 -13  -1   90.55    4.00
  -3 -13   1   88.80    3.31
  -3 -13   1   93.17    3.94
  -3 -13   1   91.21    3.20
  -3 -13   1   89.04    3.56
   3 -13  -1   93.25    3.62
   3 -13  -1   88.53    3.63
   3  13  -1   91.36    3.68
  -3  13   1   92.75    3.38
   3  13  -1   88.73    3.69
  -2 -13   1   -0.32    0.89
   2 -13  -1   -0.01    0.68
  -2 -13   1    0.27    0.95
   2 -13  -1    0.74    0.89
   2 -13  -1    0.58    0.77
  -2 -13   1   -0.46    0.59
  -2 -13   1   -0.51    1.06
   2  13  -1    0.28    1.01
   2  13  -1    0.20    0.66
  -2  13   1   -0.04    0.74
  -1 -13   1    0.61    1.08
  -1 -13   1    1.04    0.58
   1 -13  -1    1.09    0.87
   1 -13  -1    1.23    0.84
  -1 -13   1    0.99    0.92
  -1 -13   1   -0.19    0.88
   1 -13  -1    1.46    0.68
   1 -13  -1    2.35    0.80
  -1  13   1    0.12    0.86
  -1  13   1    1.02    0.54
   1  13  -1    1.13    0.75
   1  13  -1    0.99    0.73
   0 -13   1   29.39    2.08
   0 -13  -1   23.88    1.82
   0 -13   1   32.52    1.89
   0 -13  -1   25.23    1.48
   0 -13  -1   27.27    1.80
   0 -13   1   28.25    1.87
   0 -13  -1   27.00    1.69
   0 -13   1   29.00    1.34
   0  13  -1   27.36    1.72
   0  13   1   26.58    1.46
   0  13  -1   26.51    1.60
   0  13   1   29.27    1.73
  -1 -13  -1    1.52    0.75
   1 -13   1    2.26    1.03
   1 -13   1    2.45    0.98
  -1 -13  -1    2.59    0.98
   1 -13   1    2.05    0.55
  -1 -13  -1    1.49    0.93
   1 -13   1    3.37    0.89
  -1 -13  -1    2.56    0.86
  -1  13  -1    1.71    0.93
   1  13   1    1.43    1.00
   1  13   1    2.25    0.65
   1  13   1    1.12    0.91
  -1  13  -1    1.56    0.69
  -2 -13  -1    2.73    1.01
  -2 -13  -1    5.41    1.16
  -2 -13  -1    4.15    0.90
   2 -13   1    4.35    0.89
   2 -13   1    5.15    0.99
   2 -13   1    3.06    1.04
  -2 -13  -1    4.98    1.38
   2  13   1    5.28    1.23
  -2  13  -1    5.22    1.06
   2  13   1    3.62    0.78
   2  13   1    5.66    1.12
  -3 -13  -1   10.81    1.18
   3 -13   1   10.47    0.96
  -3 -13  -1   10.10    1.66
  -3 -13  -1    9.34    1.02
  -3 -13  -1    8.38    1.19
  -3 -13  -1    8.57    1.36
   3 -13   1    9.78    1.23
  -3  13  -1   10.02    1.26
   3  13   1    7.51    1.21
   3  13   1   10.50    1.16
  -3  13  -1    9.65    1.20
   3  13   1   10.92    1.19
   4 -13   1   49.32    2.06
  -4 -13  -1   48.64    2.41
  -4 -13  -1   52.16    2.38
  -4 -13  -1   41.95    2.13
  -4 -13  -1   42.07    2.56
  -4 -13  -1   46.36    2.38
   4 -13   1   47.10    2.35
   4  13   1   46.64    2.21
  -4  13  -1   52.54    2.26
   4  13   1   47.43    2.46
  -4  13  -1   48.39    2.39
  -4  13  -1   49.93    2.35
   5 -13   1    9.74    1.47
   5 -13   1   12.32    1.17
  -5 -13  -1   13.13    1.45
  -5 -13  -1   12.69    1.44
  -5 -13  -1   11.30    1.68
   5 -13   1   10.19    1.19
  -5 -13  -1   13.36    1.34
  -5  13  -1   11.13    1.26
  -5  13  -1   11.93    1.40
  -5  13  -1   15.80    1.24
   5  13   1   10.56    1.34
   5  13   1   12.81    1.15
   6 -13   1    3.54    0.90
   6 -13   1    4.68    1.44
  -6 -13  -1    4.21    1.15
  -6 -13  -1    6.20    1.15
  -6 -13  -1    3.59    1.03
  -6 -13  -1    3.58    1.22
  -6  13  -1    5.39    1.05
  -6  13  -1    4.83    1.08
   6  13   1    3.99    1.14
  -7 -13  -1    0.09    1.08
  -7 -13  -1    0.51    0.97
   7 -13   1   -1.00    0.64
  -7 -13  -1   -0.47    1.11
   7 -13   1   -0.70    0.89
   7  13   1   -0.44    1.07
  -7  13  -1    0.00    0.73
  -7  13  -1    1.06    1.13
  -8 -13  -1   17.62    1.75
  -8 -13  -1   12.13    1.80
  -8 -13  -1   16.78    2.04
   8 -13   1   15.86    2.13
   8  13   1   13.99    1.92
  -8  13  -1   12.79    1.87
  -8  13  -1   16.42    1.59
  -9 -13  -1    0.30    0.90
   9 -13   1    0.54    1.06
  -9 -13  -1    0.28    0.98
  -9 -13  -1    0.05    1.36
  -9  13  -1    0.35    0.79
  -9  13  -1    0.62    1.29
   9  13   1   -1.68    1.35
  10 -13   1    1.16    1.54
 -10 -13  -1    0.65    1.35
 -10 -13  -1    1.65    1.62
 -10 -13  -1   -0.12    1.07
 -10  13  -1    0.12    1.32
  10  13   1    0.22    1.52
  10 -14  -1    0.95    1.62
 -10 -14   1   -1.72    1.20
 -10 -14   1   -0.20    1.24
 -10 -14   1    0.35    1.16
  10  14  -1   -0.38    1.53
 -10  14   1    0.46    1.35
  -9 -14   1    0.93    1.12
  -9 -14   1    0.12    1.16
   9 -14  -1   -0.31    1.05
  -9 -14   1    0.49    0.91
   9  14  -1   -2.07    1.29
  -9  14   1   -1.15    1.18
   8 -14  -1   -1.43    0.80
  -8 -14   1   -0.14    0.79
  -8 -14   1   -1.02    0.98
  -8 -14   1   -1.91    1.00
   8 -14  -1   -0.34    1.02
  -8  14   1    0.00    1.12
  -8  14   1    0.79    0.73
   8  14  -1   -2.16    1.15
   7 -14  -1   31.17    2.49
  -7 -14   1   32.09    2.03
   7 -14  -1   30.69    2.09
  -7 -14   1   32.38    2.25
  -7 -14   1   31.33    2.37
  -7  14   1   31.53    1.87
  -7  14   1   25.26    2.03
   7  14  -1   34.51    2.58
   6 -14  -1    2.61    0.97
  -6 -14   1    0.68    0.94
  -6 -14   1    2.45    1.09
  -6 -14   1    0.80    0.81
   6 -14  -1    1.44    1.34
   6  14  -1    0.85    0.92
  -6  14   1    2.04    0.85
  -6  14   1    1.73    1.08
   6  14  -1    0.64    1.05
   5 -14  -1    1.31    0.98
  -5 -14   1    3.52    1.29
  -5 -14   1    2.81    1.02
  -5 -14   1    4.17    0.99
   5 -14  -1    3.74    1.03
  -5 -14   1    3.06    1.06
   5  14  -1    4.89    1.14
   5  14  -1    2.41    0.98
  -5  14   1    5.02    1.02
  -5  14   1    2.54    0.83
  -4 -14   1    0.50    1.12
   4 -14  -1    0.81    1.15
   4 -14  -1    0.58    0.90
  -4 -14   1    2.46    0.81
  -4 -14   1    1.71    0.95
  -4 -14   1    2.52    0.82
  -4  14   1    1.64    0.79
   4  14  -1    1.40    1.13
  -4  14   1   -0.06    0.70
   4  14  -1    1.59    0.87
   3 -14  -1  110.67    4.19
   3 -14  -1  117.31    4.79
  -3 -14   1  121.28    4.73
  -3 -14   1  120.21    4.35
   3 -14  -1  121.51    4.46
  -3 -14   1  123.43    3.92
  -3 -14   1  115.96    4.06
   3  14  -1  115.01    4.31
  -3  14   1  114.11    4.09
   3  14  -1  113.17    4.37
  -2 -14   1   19.09    1.75
  -2 -14   1   20.74    1.75
  -2 -14   1   20.14    1.96
   2 -14  -1   19.15    1.70
   2 -14  -1   16.31    1.76
   2 -14  -1   20.11    1.58
  -2 -14   1   20.94    1.36
  -2  14   1   18.24    1.55
   2  14  -1   21.49    1.69
   2  14  -1   21.40    1.57
  -2  14   1   17.61    1.31
   1 -14  -1    3.86    1.03
   1 -14  -1    1.89    1.00
  -1 -14   1    1.59    0.76
   1 -14  -1    1.66    0.73
  -1 -14   1    1.80    0.81
   1 -14  -1    2.17    0.85
  -1 -14   1    3.16    0.70
  -1 -14   1    1.03    1.13
   1  14  -1    2.72    0.83
  -1  14   1    2.59    1.00
   1  14  -1    1.17    1.07
  -1  14   1    0.93    0.55
   0 -14   1    1.68    1.01
   0 -14  -1    2.83    1.23
   0 -14   1    1.02    0.76
   0 -14   1    0.38    0.54
   0 -14   1    2.01    1.16
   0 -14  -1    1.29    0.69
   0 -14  -1    1.75    0.98
   0 -14  -1    0.22    0.97
   0  14  -1    1.41    0.75
   0  14  -1    0.44    0.73
   0  14   1    0.92    0.58
   0  14   1    1.93    1.06
   1 -14   1    0.87    0.52
   1 -14   1    0.57    1.05
  -1 -14  -1    0.24    0.70
   1 -14   1   -0.32    0.96
  -1 -14  -1    0.12    0.71
  -1 -14  -1   -0.32    0.96
   1 -14   1    0.24    0.71
  -1 -14  -1    1.45    1.21
  -1  14  -1    0.05    0.61
   1  14   1    0.73    0.63
   1  14   1    1.08    0.80
  -1  14  -1    1.35    1.00
   2 -14   1   71.63    3.00
   2 -14   1   69.91    3.12
  -2 -14  -1   70.92    2.86
  -2 -14  -1   73.63    2.92
  -2 -14  -1   77.81    3.20
  -2 -14  -1   71.96    3.31
   2 -14   1   71.67    3.02
   2  14   1   71.78    2.88
   2  14   1   72.98    3.28
  -2  14  -1   65.52    2.99
   3 -14   1    5.57    1.08
  -3 -14  -1    6.09    1.04
   3 -14   1    7.23    0.82
   3 -14   1    6.08    1.19
   3 -14   1    7.07    1.12
  -3 -14  -1    5.70    1.20
  -3 -14  -1    6.05    1.13
  -3 -14  -1    6.60    1.12
   3  14   1    4.44    0.93
  -3  14  -1    6.08    0.98
   3  14   1    6.86    1.15
   3  14   1    4.23    1.01
   4 -14   1    4.36    0.79
  -4 -14  -1    2.00    1.01
  -4 -14  -1    3.86    0.98
   4 -14   1    1.86    0.84
  -4 -14  -1    2.81    1.32
  -4 -14  -1    2.42    0.98
  -4 -14  -1    5.92    0.89
   4  14   1    2.77    0.89
   4  14   1    2.99    0.93
  -4  14  -1    3.82    0.95
  -4  14  -1    3.78    0.93
   4  14   1    3.01    0.97
  -5 -14  -1    9.99    1.39
  -5 -14  -1   13.43    1.66
   5 -14   1   10.26    1.25
  -5 -14  -1   13.35    1.81
  -5 -14  -1   11.42    1.44
   5  14   1   12.64    1.41
  -5  14  -1   10.28    1.53
  -5  14  -1   11.33    1.34
   6 -14   1    2.15    0.89
  -6 -14  -1    2.52    1.20
  -6 -14  -1    1.99    1.18
  -6 -14  -1    1.70    0.99
  -6 -14  -1    2.08    1.30
  -6  14  -1    5.81    1.38
   6  14   1    4.90    1.20
  -6  14  -1    3.19    0.98
  -7 -14  -1   17.98    1.77
  -7 -14  -1   13.55    1.78
  -7 -14  -1   17.09    1.96
   7 -14   1   15.34    1.93
  -7  14  -1   17.13    1.83
   7  14   1   16.67    1.92
  -7  14  -1   18.62    1.70
  -8 -14  -1    5.31    1.45
   8 -14   1    3.48    1.55
  -8 -14  -1    4.12    1.18
  -8 -14  -1    3.28    1.42
   8  14   1    3.23    1.42
  -8  14  -1    4.02    1.19
  -8  14  -1    5.75    1.16
  -9 -14  -1    0.27    1.24
   9 -14   1    0.53    1.41
  -9 -14  -1    0.93    1.47
  -9 -14  -1    0.41    1.10
   9  14   1   -0.61    1.37
  -9  14  -1    1.39    1.09
  -9 -15   1    6.07    1.52
   9 -15  -1    6.24    1.83
  -9 -15   1    6.77    1.70
  -9 -15   1   10.41    1.80
  -9  15   1    8.88    1.57
   9  15  -1    6.59    1.79
  -8 -15   1    2.25    1.24
  -8 -15   1    1.08    1.20
   8 -15  -1    1.65    1.18
  -8 -15   1    1.07    1.23
  -8  15   1    2.27    1.05
   8  15  -1    1.28    1.35
   7 -15  -1   -0.63    0.93
   7 -15  -1    1.71    1.45
  -7 -15   1    1.26    0.91
  -7 -15   1    1.76    1.13
  -7 -15   1    1.14    1.08
  -7  15   1   -0.47    0.70
  -7  15   1    1.39    1.18
   7  15  -1   -0.01    1.16
   6 -15  -1    1.23    1.42
  -6 -15   1    5.65    1.30
  -6 -15   1    2.20    1.05
   6 -15  -1    1.21    0.96
  -6 -15   1    2.49    1.22
  -6  15   1    2.90    0.87
   6  15  -1    2.41    1.09
   6  15  -1    1.45    1.11
  -6  15   1    3.24    1.28
  -5 -15   1    0.92    0.78
   5 -15  -1   -0.18    1.26
  -5 -15   1   -0.11    0.99
  -5 -15   1   -0.31    0.87
  -5 -15   1    1.56    1.23
   5 -15  -1    0.60    0.92
   5  15  -1    0.28    0.92
   5  15  -1   -0.10    1.13
  -5  15   1   -0.51    0.73
  -5  15   1    1.01    1.05
  -4 -15   1   11.50    1.41
   4 -15  -1   13.83    1.56
  -4 -15   1   13.11    1.54
   4 -15  -1   16.02    1.77
  -4 -15   1   11.37    1.21
   4 -15  -1   13.15    1.82
  -4 -15   1   13.94    1.83
  -4  15   1   13.43    1.37
   4  15  -1   13.12    1.52
   4  15  -1   12.16    1.46
   3 -15  -1    3.52    1.15
   3 -15  -1    3.59    0.91
  -3 -15   1    4.41    0.94
  -3 -15   1    4.32    1.20
  -3 -15   1    1.55    1.23
   3 -15  -1    3.30    0.94
  -3 -15   1    2.77    0.79
   3  15  -1    3.02    0.96
   3  15  -1    1.89    1.17
  -3  15   1    4.59    1.00
   2 -15  -1   11.38    1.52
  -2 -15   1    9.54    1.00
  -2 -15   1    9.74    1.40
  -2 -15   1   10.03    1.29
  -2 -15   1    8.98    1.31
   2 -15  -1    9.32    1.47
   2 -15  -1    9.36    1.00
   2 -15  -1    9.01    1.34
   2  15  -1   10.49    1.34
   2  15  -1    9.88    1.17
  -2  15   1   10.56    1.31
  -2  15   1    8.29    0.91
   1 -15  -1    9.34    1.39
   1 -15  -1    8.71    1.01
   1 -15  -1   10.44    1.41
  -1 -15   1    9.64    1.52
  -1 -15   1   11.23    1.40
  -1 -15   1   10.27    0.95
  -1 -15   1   10.38    1.42
   1 -15  -1    9.03    1.32
   1  15  -1    9.34    1.15
   1  15  -1    9.32    1.42
  -1  15   1    9.10    0.89
  -1  15   1    8.72    1.16
   0 -15  -1   50.20    2.37
   0 -15   1   50.11    2.38
   0 -15  -1   52.07    2.51
   0 -15  -1   51.65    2.24
   0 -15   1   53.71    2.82
   0 -15  -1   54.01    2.93
   0 -15   1   51.18    2.47
   0 -15   1   49.48    1.94
   0  15   1   52.07    2.16
   0  15  -1   47.71    2.44
   0  15   1   50.29    2.46
   0  15  -1   48.96    2.36
   1 -15   1   24.97    2.03
  -1 -15  -1   25.06    2.21
   1 -15   1   26.95    1.33
  -1 -15  -1   28.18    1.84
   1 -15   1   27.86    1.75
   1 -15   1   24.77    2.00
  -1 -15  -1   27.87    1.92
  -1 -15  -1   25.12    1.58
   1  15   1   23.25    1.51
  -1  15  -1   26.35    1.73
  -1  15  -1   27.56    1.99
   1  15   1   23.72    1.98
  -2 -15  -1    7.07    1.52
  -2 -15  -1   10.06    1.16
  -2 -15  -1    7.27    1.35
  -2 -15  -1    6.71    1.07
   2 -15   1    9.41    1.39
   2 -15   1    9.06    0.82
   2 -15   1    7.57    1.28
   2 -15   1    9.50    1.38
   2  15   1    7.30    0.96
   2  15   1    8.18    1.39
  -2  15  -1    9.66    1.34
   3 -15   1    1.00    0.74
   3 -15   1   -0.92    0.78
  -3 -15  -1   -0.30    0.82
  -3 -15  -1    0.61    1.17
  -3 -15  -1    0.68    0.76
  -3 -15  -1    0.01    0.86
   3 -15   1    0.01    0.98
   3  15   1   -1.47    0.67
   3  15   1    1.00    0.84
  -3  15  -1    0.21    0.82
   4 -15   1   10.65    1.34
   4 -15   1   12.36    1.47
  -4 -15  -1   12.87    1.86
  -4 -15  -1   13.21    1.66
  -4 -15  -1   12.17    1.49
  -4 -15  -1    9.62    1.36
   4  15   1   12.75    1.52
  -4  15  -1   10.78    1.35
   4  15   1   12.04    1.36
   5 -15   1    0.21    0.93
  -5 -15  -1    1.45    0.89
  -5 -15  -1   -0.74    1.24
  -5 -15  -1    1.06    1.03
  -5 -15  -1   -0.21    0.92
   5  15   1    0.81    1.01
  -5  15  -1    1.21    0.81
  -5  15  -1    0.72    0.88
  -6 -15  -1   -0.08    0.99
  -6 -15  -1   -0.03    0.81
  -6 -15  -1   -0.29    1.01
   6 -15   1   -0.60    0.79
  -6 -15  -1   -0.03    0.92
  -6  15  -1   -0.23    0.90
  -6  15  -1    0.47    1.10
   6  15   1   -1.67    0.91
  -7 -15  -1    1.51    0.95
  -7 -15  -1    0.18    0.98
  -7 -15  -1   -0.63    1.13
  -7 -15  -1    0.24    0.96
  -7  15  -1    0.04    1.18
   7  15   1   -1.09    1.05
  -7  15  -1   -0.93    0.86
  -8 -15  -1   28.56    2.35
  -8 -15  -1   27.81    2.45
  -8 -15  -1   28.71    2.57
   8  15   1   21.81    2.30
  -8  15  -1   24.91    2.01
  -8  15  -1   25.03    2.50
  -9 -15  -1   13.28    2.04
  -9 -15  -1   11.72    2.04
  -9 -15  -1   14.72    1.89
  -9  15  -1   16.35    2.23
   9  15   1   11.78    2.08
  -9 -16   1    1.90    1.27
  -9 -16   1    2.19    1.42
  -9 -16   1    1.89    1.13
   9 -16  -1    0.30    1.59
   9  16  -1    0.64    1.49
  -9  16   1    0.90    1.38
  -8 -16   1   -0.24    1.19
  -8 -16   1   -0.42    1.17
  -8 -16   1    0.53    1.09
   8 -16  -1   -1.24    1.46
   8  16  -1   -2.00    1.24
  -8  16   1    0.69    0.96
  -7 -16   1    1.36    1.10
  -7 -16   1    0.70    0.87
   7 -16  -1    0.55    0.94
   7 -16  -1    1.67    1.49
  -7 -16   1    1.17    1.21
  -7  16   1    2.04    1.01
   7  16  -1    1.34    1.37
  -7  16   1    1.25    0.93
  -6 -16   1    3.39    1.01
   6 -16  -1    2.82    1.20
  -6 -16   1    3.54    1.09
   6 -16  -1    3.22    1.24
  -6 -16   1    5.69    1.42
  -6  16   1    1.66    0.94
   6  16  -1    4.92    1.27
  -6  16   1    3.11    0.96
   6  16  -1    1.11    1.24
  -5 -16   1   40.68    2.94
  -5 -16   1   41.19    2.49
   5 -16  -1   36.98    2.45
  -5 -16   1   40.56    2.25
  -5 -16   1   46.95    2.72
   5 -16  -1   38.11    2.99
  -5  16   1   43.14    2.27
   5  16  -1   42.03    2.85
   5  16  -1   41.45    2.67
   4 -16  -1   47.22    2.58
  -4 -16   1   46.97    2.60
  -4 -16   1   47.49    2.55
  -4 -16   1   51.66    3.12
  -4 -16   1   48.16    2.34
   4 -16  -1   46.92    2.48
   4 -16  -1   46.25    2.68
   4  16  -1   43.25    2.52
  -4  16   1   47.23    2.42
   4  16  -1   44.95    2.63
   3 -16  -1   15.36    1.74
  -3 -16   1   14.56    1.74
   3 -16  -1   12.67    1.69
   3 -16  -1   13.88    1.61
  -3 -16   1   14.95    1.64
  -3 -16   1   15.97    1.34
  -3 -16   1   12.18    1.62
   3  16  -1   14.81    1.75
  -3  16   1   12.32    1.42
   3  16  -1   13.63    1.40
  -2 -16   1   -0.32    0.65
  -2 -16   1   -0.79    1.10
   2 -16  -1   -0.63    1.04
   2 -16  -1    0.28    0.97
  -2 -16   1   -0.03    0.65
   2 -16  -1    0.76    1.03
  -2 -16   1   -0.68    0.94
   2 -16  -1    0.42    0.65
  -2  16   1    0.44    0.52
  -2  16   1   -0.02    0.85
   2  16  -1   -1.15    1.01
   2  16  -1   -0.14    0.74
   1 -16  -1   20.61    1.36
   1 -16  -1   22.94    1.94
  -1 -16   1   19.80    1.81
  -1 -16   1   20.44    1.30
  -1 -16   1   17.72    1.91
   1 -16  -1   20.38    1.85
   1 -16  -1   19.88    1.79
  -1 -16   1   19.79    1.70
   1  16  -1   19.11    1.59
   1  16  -1   20.24    1.76
  -1  16   1   19.55    1.76
  -1  16   1   18.30    1.29
   0 -16  -1    0.37    0.68
   0 -16  -1    0.60    0.75
   0 -16  -1    0.90    1.19
   0 -16   1    0.58    0.74
   0 -16   1    2.07    1.15
   0 -16  -1    2.01    1.02
   0 -16   1    1.11    0.56
   0 -16   1    0.01    0.97
   0  16   1    0.20    0.97
   0  16  -1    0.83    0.71
   0  16  -1    1.05    0.77
   0  16   1    1.43    0.60
  -1 -16  -1   15.85    1.72
  -1 -16  -1   17.18    1.57
   1 -16   1   16.52    1.73
   1 -16   1   14.65    1.50
   1 -16   1   15.57    1.11
  -1 -16  -1   16.13    1.34
  -1 -16  -1   14.64    1.86
   1 -16   1   16.42    1.73
  -1  16  -1   16.27    1.68
   1  16   1   16.39    1.26
  -1  16  -1   18.64    1.50
   1  16   1   15.40    1.74
  -2 -16  -1    8.05    1.44
   2 -16   1    7.50    0.80
  -2 -16  -1    7.98    1.34
   2 -16   1    9.52    1.50
  -2 -16  -1   10.32    1.24
  -2 -16  -1   10.27    1.51
   2 -16   1    9.23    1.42
   2 -16   1    6.47    1.29
  -2  16  -1    7.95    1.31
  -2  16  -1    8.18    1.14
   2  16   1    8.14    1.01
   2  16   1    9.42    1.34
  -3 -16  -1    6.84    1.25
  -3 -16  -1    7.28    1.36
  -3 -16  -1    7.27    1.16
  -3 -16  -1    5.72    1.10
   3 -16   1    5.71    1.34
   3 -16   1    8.61    1.24
   3 -16   1    8.34    1.34
   3  16   1    9.43    1.38
  -3  16  -1    6.08    1.07
   3  16   1    6.93    1.10
  -4 -16  -1    1.01    1.04
   4 -16   1    0.90    0.94
  -4 -16  -1    1.08    0.99
  -4 -16  -1    1.97    1.12
   4 -16   1    1.56    0.90
   4 -16   1    0.19    1.09
  -4 -16  -1   -1.74    1.01
  -4  16  -1    0.71    0.95
   4  16   1   -1.11    0.80
  -5 -16  -1    6.89    1.45
  -5 -16  -1    9.57    1.59
  -5 -16  -1    6.81    1.33
  -5 -16  -1   10.99    1.36
   5 -16   1    7.28    1.28
  -5  16  -1    6.54    1.48
  -5  16  -1    5.79    1.21
   5  16   1    8.67    1.42
  -6 -16  -1   12.59    1.78
  -6 -16  -1   10.86    1.57
  -6 -16  -1    9.61    1.59
  -6 -16  -1   14.36    1.68
   6 -16   1   11.04    1.38
  -6  16  -1   11.18    1.59
  -6  16  -1   10.90    1.47
   6  16   1   10.04    1.50
  -7 -16  -1    1.91    1.33
  -7 -16  -1    0.87    1.24
  -7 -16  -1    0.23    1.06
  -7  16  -1   -0.70    1.16
  -7  16  -1    0.19    0.88
   7  16   1   -1.67    1.16
  -8 -16  -1   -1.43    1.32
  -8 -16  -1   -1.88    1.12
  -8 -16  -1    0.99    1.13
   8  16   1   -2.51    1.26
  -8  16  -1    1.64    1.10
   8 -17  -1   16.46    2.45
  -8 -17   1   17.53    2.09
  -8 -17   1   15.97    2.04
  -8 -17   1   14.17    1.88
  -8  17   1   14.49    2.14
   8  17  -1   11.52    1.95
  -7 -17   1   -0.30    0.91
   7 -17  -1    0.73    1.48
   7 -17  -1   -1.07    1.06
  -7 -17   1   -1.32    1.01
  -7 -17   1   -0.81    1.12
   7  17  -1   -1.29    1.10
  -7  17   1   -0.58    1.15
  -7  17   1   -1.55    0.84
  -6 -17   1   26.49    2.28
   6 -17  -1   23.81    2.42
  -6 -17   1   24.04    2.06
   6 -17  -1   25.47    2.11
  -6 -17   1   27.30    2.35
   6  17  -1   24.16    2.25
   6  17  -1   23.54    2.20
  -6  17   1   23.37    1.91
  -5 -17   1    0.33    0.85
  -5 -17   1    0.94    1.10
   5 -17  -1    1.21    0.94
  -5 -17   1    0.03    0.92
  -5 -17   1    1.56    1.38
   5 -17  -1   -0.42    1.03
   5  17  -1   -2.28    0.82
   5  17  -1   -1.51    1.16
  -5  17   1   -0.19    0.94
   4 -17  -1    2.34    1.21
  -4 -17   1    2.61    0.90
  -4 -17   1    2.53    1.12
  -4 -17   1    3.26    1.06
   4 -17  -1    2.17    1.19
   4 -17  -1    2.85    1.32
  -4 -17   1    2.66    1.21
   4  17  -1    7.00    1.59
   4  17  -1    3.20    1.14
  -4  17   1    3.20    1.04
   3 -17  -1    1.04    0.70
   3 -17  -1    0.00    1.03
  -3 -17   1    0.26    0.73
   3 -17  -1   -0.64    1.08
  -3 -17   1    0.51    0.83
   3 -17  -1   -0.58    1.09
  -3 -17   1   -1.38    1.15
  -3 -17   1    1.51    1.11
  -3  17   1    0.79    0.59
  -3  17   1   -0.79    0.82
   3  17  -1    1.09    1.27
   3  17  -1    1.09    0.91
  -2 -17   1    2.87    1.22
   2 -17  -1    4.22    1.40
   2 -17  -1    6.76    1.17
   2 -17  -1    3.26    1.29
   2 -17  -1    6.43    0.94
  -2 -17   1    3.10    1.24
  -2 -17   1    6.59    0.96
  -2 -17   1    4.21    1.43
   2  17  -1    5.04    1.17
   2  17  -1    5.11    1.06
  -2  17   1    5.75    1.26
  -2  17   1    6.56    0.86
   1 -17  -1    8.94    1.42
  -1 -17   1   10.03    1.57
  -1 -17   1    9.57    1.69
   1 -17  -1   11.76    1.58
   1 -17  -1   12.68    1.72
  -1 -17   1    9.17    1.45
   1 -17  -1   12.29    1.21
  -1 -17   1    8.98    0.95
  -1  17   1   10.60    1.03
  -1  17   1   13.45    1.62
   1  17  -1   10.96    1.43
   1  17  -1   10.57    1.24
   0 -17   1    7.08    1.38
   0 -17   1    6.26    0.80
   0 -17  -1    5.19    1.36
   0 -17   1    7.38    1.41
   0 -17  -1    6.27    1.34
   0 -17   1    5.23    1.18
   0 -17  -1    6.23    0.98
   0 -17  -1    3.77    1.41
   0  17  -1    6.03    0.98
   0  17   1    5.42    0.82
   0  17   1    2.37    1.14
   0  17  -1    2.97    1.17
   1 -17   1    8.48    0.86
  -1 -17  -1    8.30    1.13
   1 -17   1    7.17    1.43
  -1 -17  -1    8.45    1.45
   1 -17   1    6.94    1.22
  -1 -17  -1    9.68    1.56
  -1 -17  -1    5.18    1.28
   1 -17   1    7.25    1.22
  -1  17  -1    8.73    1.07
  -1  17  -1    8.44    1.41
   1  17   1    5.90    0.90
   1  17   1    7.49    1.48
  -2 -17  -1    4.75    1.12
   2 -17   1    6.44    1.31
   2 -17   1    5.36    1.39
   2 -17   1    6.41    0.76
  -2 -17  -1    4.55    1.08
  -2 -17  -1    5.44    1.55
  -2 -17  -1    4.39    1.25
   2 -17   1    5.55    1.29
  -2  17  -1    4.37    0.95
   2  17   1    5.10    1.39
   2  17   1    3.88    0.91
  -2  17  -1    6.75    1.14
  -3 -17  -1   24.90    2.21
  -3 -17  -1   22.26    2.35
   3 -17   1   20.05    1.87
  -3 -17  -1   21.10    1.75
   3 -17   1   22.66    2.02
  -3 -17  -1   22.98    1.91
   3 -17   1   20.24    1.91
   3  17   1   18.42    2.10
   3  17   1   18.53    1.61
  -3  17  -1   18.19    1.85
  -4 -17  -1    3.61    1.38
   4 -17   1    4.82    1.40
   4 -17   1    5.17    1.22
  -4 -17  -1    3.97    1.13
  -4 -17  -1    5.17    1.25
  -4 -17  -1    4.11    1.59
   4 -17   1    4.18    1.29
   4  17   1    4.76    1.12
  -4  17  -1    3.99    1.18
  -5 -17  -1    9.54    1.59
   5 -17   1   10.63    1.67
  -5 -17  -1   10.46    1.56
   5 -17   1   10.96    1.41
   5 -17   1   11.43    1.77
  -5 -17  -1   10.67    1.94
  -5 -17  -1    9.88    1.70
  -5  17  -1   11.18    1.50
   5  17   1    8.39    1.33
  -6 -17  -1   10.17    1.76
  -6 -17  -1   10.66    1.97
  -6 -17  -1   12.35    1.56
  -6 -17  -1    9.40    1.65
   6  17   1    8.19    1.55
  -6  17  -1    8.63    1.42
  -6  17  -1    9.70    1.75
  -7 -17  -1   11.06    1.70
  -7 -17  -1    7.53    1.72
  -7 -17  -1   10.10    1.79
  -7  17  -1    9.48    1.48
  -7  17  -1    9.54    1.58
  -7 -18   1    4.00    1.32
  -7 -18   1    2.96    1.39
  -7 -18   1    0.68    1.15
  -7  18   1    3.91    1.30
   7  18  -1    1.21    1.31
  -6 -18   1   18.31    1.99
   6 -18  -1   16.95    1.89
   6 -18  -1   15.25    2.13
  -6 -18   1   16.02    1.94
  -6 -18   1   14.78    1.64
   6  18  -1   10.86    1.78
  -6  18   1   15.92    1.64
   5 -18  -1    4.50    1.34
  -5 -18   1    3.43    1.15
  -5 -18   1    3.40    1.30
  -5 -18   1    4.28    1.14
   5 -18  -1    2.63    1.38
  -5 -18   1    3.61    1.24
   5 -18  -1    7.32    1.54
   5  18  -1    1.19    1.23
  -5  18   1    2.88    1.07
   5  18  -1    4.69    1.32
  -4 -18   1   -0.39    1.04
   4 -18  -1   -1.70    1.02
   4 -18  -1    1.25    1.26
   4 -18  -1    0.63    1.14
  -4 -18   1    0.16    0.81
  -4 -18   1   -0.18    0.81
  -4 -18   1    0.36    1.27
   4  18  -1   -0.39    0.92
  -4  18   1   -0.73    0.89
   4  18  -1   -1.44    0.90
   3 -18  -1    1.38    0.72
   3 -18  -1    0.26    1.20
  -3 -18   1    1.29    0.95
   3 -18  -1    0.37    0.85
  -3 -18   1    2.13    1.15
  -3 -18   1    2.44    1.38
   3 -18  -1    0.60    1.14
  -3 -18   1    0.73    0.82
  -3  18   1    0.09    0.93
   3  18  -1   -0.12    0.91
   3  18  -1    1.07    1.29
   2 -18  -1   16.26    1.69
  -2 -18   1   16.32    2.07
   2 -18  -1   16.54    2.02
  -2 -18   1   16.50    1.79
  -2 -18   1   18.49    1.94
   2 -18  -1   17.95    1.43
  -2 -18   1   15.86    1.32
   2 -18  -1   18.42    2.04
   2  18  -1   15.97    1.95
   2  18  -1   18.90    1.68
  -2  18   1   15.55    1.77
   1 -18  -1   11.42    1.20
  -1 -18   1   15.09    1.65
   1 -18  -1   15.85    1.91
   1 -18  -1   13.10    1.84
  -1 -18   1   15.39    1.73
   1 -18  -1    9.73    1.59
  -1 -18   1   16.42    1.87
   1  18  -1   11.35    1.74
  -1  18   1   13.70    1.68
   1  18  -1   13.38    1.37
   0 -18  -1   14.55    1.68
   0 -18   1   17.42    1.98
   0 -18   1   14.60    1.66
   0 -18  -1   11.50    1.88
   0 -18  -1   12.94    1.55
   0 -18  -1   13.58    1.34
   0 -18   1   16.75    1.87
   0  18  -1   15.24    1.82
   0  18   1   13.97    1.60
   0  18  -1   15.05    1.44
  -1 -18  -1   10.28    1.50
   1 -18   1    9.12    1.42
  -1 -18  -1   10.17    1.38
   1 -18   1    8.37    1.55
  -1 -18  -1   11.64    1.26
  -1 -18  -1    8.36    1.75
   1 -18   1   12.06    1.67
  -1  18  -1    9.81    1.24
   1  18   1   12.23    1.73
  -1  18  -1    9.61    1.38
   2 -18   1   -0.78    1.05
   2 -18   1   -0.02    1.12
  -2 -18  -1    1.70    1.21
   2 -18   1   -0.27    1.05
  -2 -18  -1   -0.28    0.74
  -2 -18  -1    0.19    0.89
  -2 -18  -1   -0.59    1.28
  -2  18  -1    1.18    0.79
  -2  18  -1    0.80    1.03
   2  18   1    0.51    1.24
  -3 -18  -1   15.10    1.98
   3 -18   1   16.25    1.82
  -3 -18  -1   15.87    1.76
   3 -18   1   17.92    1.99
  -3 -18  -1   14.93    1.63
   3 -18   1   17.44    1.86
  -3 -18  -1   14.66    1.92
   3  18   1   18.12    2.09
  -3  18  -1   12.85    1.67
  -3  18  -1   18.50    1.58
  -4 -18  -1    9.71    1.70
   4 -18   1    4.96    1.28
  -4 -18  -1    9.35    1.88
   4 -18   1    8.59    1.48
   4 -18   1    7.84    1.55
  -4 -18  -1    7.27    1.42
  -4 -18  -1    8.44    1.50
  -4  18  -1    7.46    1.41
  -5 -18  -1   22.17    2.50
   5 -18   1   19.79    1.88
  -5 -18  -1   25.35    2.44
  -5 -18  -1   22.85    2.15
   5 -18   1   23.71    2.29
   5 -18   1   24.23    2.27
  -5 -18  -1   22.04    2.07
  -5  18  -1   19.34    2.00
  -6 -18  -1    5.14    1.37
  -6 -18  -1    8.68    1.77
   6 -18   1    7.42    1.75
   6 -18   1    7.25    1.60
  -6 -18  -1   10.97    2.06
  -6 -18  -1    4.45    1.54
  -6  18  -1    5.70    1.40
  -7 -18  -1    1.84    1.41
  -7 -18  -1   -1.08    1.21
  -7 -18  -1    0.66    0.92
  -7  18  -1   -0.19    1.34
  -7  18  -1   -1.39    0.94
  -6 -19   1    1.90    1.35
   6 -19  -1    2.30    1.22
  -6 -19   1    1.70    1.10
   6 -19  -1    1.47    1.34
   6 -19  -1    1.09    1.40
  -6  19   1    2.03    1.09
   5 -19  -1    4.59    1.43
  -5 -19   1    6.18    1.37
  -5 -19   1    4.08    1.42
  -5 -19   1    8.17    1.64
   5 -19  -1    6.93    1.66
   5 -19  -1    5.46    1.31
   5  19  -1    8.88    1.87
  -5  19   1    4.98    1.26
   4 -19  -1    7.67    1.53
  -4 -19   1    9.78    1.59
   4 -19  -1    7.11    1.64
  -4 -19   1    8.51    1.85
   4 -19  -1   11.06    1.75
  -4 -19   1    8.29    1.67
   4  19  -1    7.30    1.77
  -4  19   1    8.03    1.44
  -3 -19   1    4.38    1.46
  -3 -19   1    2.59    1.40
   3 -19  -1    6.34    1.34
  -3 -19   1    3.49    1.07
   3 -19  -1    4.66    1.41
   3 -19  -1    4.63    1.48
   3  19  -1    5.48    1.64
  -3  19   1    4.74    1.20
   3  19  -1    3.58    1.28
   2 -19  -1    5.41    1.58
   2 -19  -1    5.61    1.50
  -2 -19   1    5.66    1.40
  -2 -19   1    8.63    1.62
   2 -19  -1    4.60    1.15
  -2 -19   1    5.59    1.58
   2  19  -1    3.88    1.08
   2  19  -1    2.72    1.43
  -2  19   1    6.84    1.40
  -1 -19   1    7.73    1.58
   1 -19  -1   10.63    1.57
   1 -19  -1    9.94    1.63
   1 -19  -1   10.76    1.18
  -1 -19   1   12.18    1.90
  -1 -19   1   13.81    1.86
   1 -19  -1   12.24    1.92
  -1  19   1   12.69    1.54
   1  19  -1   10.99    1.78
   1  19  -1   12.31    1.39
   0 -19   1    0.52    0.89
   0 -19  -1    1.31    0.96
   0 -19  -1   -1.52    0.67
   0 -19  -1    0.89    1.05
   0 -19  -1    0.65    0.76
   0 -19   1   -1.02    1.13
   0 -19   1   -0.47    0.78
   0  19  -1   -0.34    1.17
   0  19  -1   -0.44    0.68
   0  19   1   -0.02    1.13
  -1 -19  -1   -0.36    1.14
  -1 -19  -1    0.69    1.37
   1 -19   1   -0.52    1.07
   1 -19   1    0.27    0.84
  -1 -19  -1    0.53    1.12
   1 -19   1   -0.25    1.15
  -1 -19  -1   -0.56    0.74
  -1  19  -1    0.59    0.79
  -1  19  -1   -1.67    0.70
   1  19   1   -1.46    1.05
  -2 -19  -1    6.76    1.46
  -2 -19  -1    4.89    1.43
  -2 -19  -1    4.35    1.44
   2 -19   1    3.16    1.33
  -2 -19  -1    3.60    1.10
   2 -19   1    4.86    1.36
   2 -19   1    5.12    1.40
  -2  19  -1    7.00    1.44
   2  19   1    7.23    1.40
  -3 -19  -1   14.30    1.83
   3 -19   1   13.42    1.83
  -3 -19  -1   10.74    1.46
  -3 -19  -1   12.84    1.92
   3 -19   1   13.28    1.92
  -3 -19  -1   13.25    2.14
   3 -19   1   13.34    1.73
  -3  19  -1   12.81    1.70
   3  19   1   18.03    2.00
   4 -19   1    0.51    0.95
  -4 -19  -1    1.57    1.19
   4 -19   1   -0.87    1.00
   4 -19   1    1.41    1.31
  -4 -19  -1    1.00    1.15
  -4 -19  -1    0.41    1.03
  -4 -19  -1    0.05    1.27
  -4  19  -1   -0.61    1.07
  -5 -19  -1   13.42    1.83
  -5 -19  -1   11.35    1.78
   5 -19   1   11.17    1.63
   5 -19   1   12.68    2.01
  -5 -19  -1   15.00    2.11
  -5 -19  -1   14.63    2.07
   5 -19   1   10.71    1.64
  -5  19  -1   13.05    1.78
  -6 -19  -1    6.62    1.52
  -6 -19  -1    6.75    1.96
  -6 -19  -1    5.43    1.67
   6 -19   1    6.88    1.78
   6 -19   1    6.07    1.65
  -6 -19  -1    3.28    1.41
  -6  19  -1    2.29    1.28
  -5 -20   1    1.39    1.32
   5 -20  -1    1.47    1.40
  -5 -20   1    2.41    1.50
   5 -20  -1    1.20    1.14
   5 -20  -1    2.92    1.40
  -5 -20   1    4.44    1.76
  -5  20   1   -1.78    1.00
   5  20  -1    1.94    1.57
  -4 -20   1    0.76    1.38
   4 -20  -1    0.90    1.02
   4 -20  -1    0.17    1.02
  -4 -20   1    0.78    0.97
  -4 -20   1    0.91    1.14
   4 -20  -1   -0.58    1.21
   4  20  -1   -1.18    1.35
  -4  20   1   -0.30    1.03
   3 -20  -1   -1.11    1.17
   3 -20  -1   -1.74    1.15
  -3 -20   1   -0.48    1.35
  -3 -20   1   -0.56    1.24
   3 -20  -1   -0.10    0.92
  -3 -20   1    1.37    1.24
  -3  20   1    0.58    1.07
   3  20  -1   -2.05    0.90
   2 -20  -1    6.25    1.34
  -2 -20   1    4.38    1.65
   2 -20  -1    4.91    1.57
  -2 -20   1    3.00    1.37
   2 -20  -1    4.06    1.56
  -2 -20   1    4.61    1.23
   2  20  -1    3.71    1.28
  -2  20   1    3.51    1.32
  -1 -20   1   20.44    2.36
  -1 -20   1   23.44    2.13
   1 -20  -1   24.53    2.29
   1 -20  -1   22.73    2.15
  -1 -20   1   25.15    2.26
   1 -20  -1   19.63    2.33
   1  20  -1   19.07    2.19
  -1  20   1   18.80    2.07
   0 -20   1    1.88    1.32
   0 -20   1    2.68    1.30
   0 -20  -1    2.34    1.31
   0 -20  -1    2.33    1.18
   0 -20   1    3.43    1.42
   0 -20  -1    2.54    1.38
   0  20  -1    0.37    1.33
   0  20   1   -0.44    1.18
  -1 -20  -1    0.31    1.23
   1 -20   1    0.25    0.92
  -1 -20  -1   -0.57    1.32
   1 -20   1    0.14    1.22
  -1 -20  -1   -0.72    1.11
   1 -20   1    0.70    1.25
   1  20   1   -0.11    0.88
  -1  20  -1   -0.47    0.87
   2 -20   1    0.56    1.21
  -2 -20  -1   -1.39    0.74
   2 -20   1   -1.36    1.10
   2 -20   1    0.46    1.27
  -2 -20  -1   -1.62    1.38
  -2 -20  -1    0.25    0.92
   2  20   1   -0.18    1.34
  -2  20  -1   -0.52    1.13
   3 -20   1   -1.92    1.18
   3 -20   1    1.05    1.32
   3 -20   1    0.87    1.25
  -3 -20  -1   -0.99    0.85
  -3 -20  -1   -1.53    1.01
  -3 -20  -1    0.74    0.88
  -3  20  -1   -0.96    1.05
   3  20   1    0.45    1.42
   4 -20   1    3.76    1.53
   4 -20   1    3.96    1.59
  -4 -20  -1    5.52    1.68
  -4 -20  -1    4.29    1.82
   4 -20   1    4.93    1.43
  -4 -20  -1    5.84    1.52
  -4  20  -1    5.37    1.44
  -5 -20  -1    7.91    1.60
   5 -20   1    8.35    1.57
  -5 -20  -1    7.11    2.04
   5 -20   1   11.25    2.02
  -5 -20  -1    9.45    1.90
  -5  20  -1    4.73    1.43
  -4 -21   1    1.22    1.35
   4 -21  -1   -0.41    1.04
   4 -21  -1   -1.02    1.32
  -4 -21   1    0.92    1.08
   4 -21  -1   -1.08    0.94
  -4 -21   1    0.03    1.55
   4  21  -1    0.18    1.57
  -4  21   1   -1.73    1.06
   3 -21  -1    1.59    1.17
   3 -21  -1    0.83    1.31
   3 -21  -1    2.00    1.39
  -3 -21   1    0.94    1.34
  -3 -21   1    2.98    1.56
  -3 -21   1    0.95    1.07
  -3  21   1    0.49    1.14
   3  21  -1    0.23    1.54
  -2 -21   1   22.53    2.44
   2 -21  -1   30.71    2.78
   2 -21  -1   21.47    2.51
  -2 -21   1   29.92    2.58
   2 -21  -1   31.80    2.64
  -2 -21   1   27.76    2.70
  -2  21   1   22.02    2.27
   2  21  -1   25.96    2.64
  -1 -21   1   -0.25    1.21
   1 -21  -1   -2.13    1.25
   1 -21  -1    2.02    1.10
  -1 -21   1   -0.28    0.96
  -1 -21   1   -1.11    1.30
   1 -21  -1   -0.55    1.29
  -1  21   1   -0.91    1.21
   1  21  -1   -1.37    0.90
   0 -21   1    1.68    1.37
   0 -21   1    2.07    1.47
   0 -21   1    2.84    1.24
   0 -21  -1    0.73    1.42
   0 -21  -1    2.75    1.41
   0 -21  -1    1.19    1.54
   0  21  -1    2.76    1.53
   0  21   1    3.09    1.19
   1 -21   1    1.03    1.32
   1 -21   1    1.39    1.34
  -1 -21  -1    1.85    1.13
  -1 -21  -1    3.08    1.13
   1 -21   1    1.72    1.13
  -1 -21  -1    0.06    1.11
  -1  21  -1    0.24    1.01
   1  21   1    1.24    1.45
  -2 -21  -1   14.01    2.01
   2 -21   1   17.55    2.23
   2 -21   1   13.95    2.05
  -2 -21  -1   17.65    2.47
   2 -21   1   15.47    2.08
  -2 -21  -1   20.84    2.41
   2  21   1   15.89    1.99
  -2  21  -1   13.84    2.00
  -3 -21  -1    4.04    1.84
   3 -21   1    2.64    1.54
   3 -21   1    2.04    1.46
  -3 -21  -1    3.57    1.47
  -3 -21  -1    6.25    1.70
   3 -21   1    1.29    1.46
  -3  21  -1    3.20    1.41
   3  21   1    5.49    1.72
 -13   0   2    0.73    0.96
  13   0  -2   -0.82    1.34
  12   0  -2   -2.21    1.43
  12   0  -2    1.71    1.19
 -12   0   2    1.77    1.22
 -11   0   2    0.25    1.02
  11   0  -2    0.92    1.15
 -11   0   2    1.15    0.93
  11   0  -2   -2.39    0.87
 -10   0   2   38.52    2.34
 -10   0   2   37.53    2.27
  10   0  -2   43.67    3.05
 -10   0   2   42.36    1.93
  10   0  -2   39.20    2.38
  -9   0   2    0.70    1.07
   9   0  -2    0.90    1.33
  -9   0   2   -0.24    0.63
  -9   0   2    0.02    0.67
   9   0  -2    0.67    1.01
   8   0  -2   34.07    2.25
   8   0  -2   34.99    2.03
  -8   0   2   36.88    1.93
  -8   0   2   33.47    1.83
  -8   0   2   37.56    1.66
  -8   0   2   34.99    1.96
   7   0  -2    1.03    0.73
  -7   0   2   -0.18    0.50
  -7   0   2   -0.90    0.75
   7   0  -2    0.04    0.48
  -7   0   2    0.81    0.49
  -7   0   2    0.01    0.52
   7   0  -2   -0.15    0.67
   6   0  -2  186.52    6.04
   6   0  -2  184.32    6.42
  -6   0   2  187.46    5.75
  -6   0   2  194.80    6.44
   6   0  -2  199.75    5.79
  -6   0   2  202.10    6.08
  -6   0   2  196.11    5.44
   6   0  -2  194.73    5.48
   6   0  -2  194.18    5.68
  -6   0   2  187.72    5.64
   5   0  -2   -0.01    0.48
   5   0  -2    0.22    0.37
   5   0  -2    0.20    0.48
   5   0  -2    0.25    0.56
  -5   0   2   -0.25    0.40
   5   0  -2    0.02    0.33
  -5   0   2   -0.11    0.26
  -5   0   2    0.24    0.37
  -5   0   2    0.49    0.57
  -5   0   2   -0.27    0.40
   4   0  -2   39.75    1.71
  -4   0   2   42.15    1.78
  -4   0   2   43.46    1.73
   4   0  -2   42.72    1.63
  -4   0   2   42.84    1.38
   4   0  -2   40.80    1.90
   4   0  -2   45.22    1.64
   4   0  -2   43.34    1.54
  -4   0   2   43.35    1.62
  -4   0   2   42.22    1.61
   3   0  -2    0.01    0.50
  -3   0   2    0.26    0.35
   3   0  -2   -0.42    0.30
  -3   0   2   -0.87    0.26
   3   0  -2   -0.38    0.35
   3   0  -2   -0.58    0.31
   3   0  -2    1.05    0.60
  -3   0   2    0.28    0.24
  -3   0   2   -0.44    0.32
   2   0  -2   43.28    1.57
  -2   0   2   44.20    1.33
  -2   0   2   43.21    1.58
   2   0  -2   42.84    1.54
  -2   0   2   44.57    1.52
   2   0  -2   42.49    1.32
   2   0  -2   43.15    1.35
  -2   0   2   42.86    1.23
   2   0  -2   41.15    1.22
  -1   0   2   -1.14    0.13
   1   0  -2   -1.15    0.14
   1   0  -2   -1.30    0.09
  -1   0   2   -1.40    0.02
  -1   0   2   -1.26    0.20
   1   0  -2   -1.44    0.11
   1   0  -2   -1.38    0.13
   0   0   2  100.46    2.57
   0   0   2   97.34    2.72
  -1   0  -2   -0.01    0.27
   1   0   2    0.34    0.27
   1   0   2   -0.37    0.21
   1   0   2    0.12    0.37
  -1   0  -2   -0.19    0.39
  -1   0  -2    0.32    0.22
   2   0   2   92.61    2.64
  -2   0  -2   91.52    2.72
  -2   0  -2   90.70    3.12
  -2   0  -2   85.12    2.60
   2   0   2   86.48    2.70
  -2   0  -2   88.50    2.55
  -2   0  -2   88.08    2.74
   2   0   2   89.77    2.55
   2   0   2   87.32    2.68
  -3   0  -2   -0.41    0.29
  -3   0  -2   -0.35    0.57
   3   0   2    0.27    0.28
   3   0   2   -0.28    0.28
  -3   0  -2    0.07    0.32
   3   0   2    0.17    0.30
   3   0   2    0.09    0.36
  -3   0  -2   -0.66    0.49
   3   0   2   -0.47    0.48
   4   0   2   40.98    1.64
   4   0   2   42.59    1.55
  -4   0  -2   44.25    2.01
  -4   0  -2   42.89    1.87
   4   0   2   42.64    1.81
   4   0   2   42.44    1.67
   4   0   2   45.23    1.49
  -4   0  -2   42.23    1.61
  -4   0  -2   39.54    1.71
  -5   0  -2   -0.76    0.54
   5   0   2    0.00    0.48
   5   0   2   -0.13    0.37
   5   0   2   -0.03    0.49
  -5   0  -2    0.09    0.40
   5   0   2   -0.11    0.41
   5   0   2   -0.26    0.36
  -5   0  -2   -0.34    0.50
  -5   0  -2   -0.26    0.72
   6   0   2   31.03    1.51
  -6   0  -2   27.43    1.86
   6   0   2   29.01    1.32
  -6   0  -2   30.25    1.48
  -6   0  -2   27.79    1.68
   6   0   2   28.54    1.56
   7   0   2   -0.13    0.54
  -7   0  -2   -0.19    0.75
  -7   0  -2    0.34    0.63
   7   0   2    0.38    0.63
   7   0   2   -0.48    0.70
  -7   0  -2    0.57    0.59
   8   0   2  105.60    3.78
  -8   0  -2   99.65    3.94
  -8   0  -2  105.99    3.71
   8   0   2  102.55    3.42
  -8   0  -2  101.52    3.84
  -9   0  -2   -0.91    1.03
   9   0   2   -0.33    0.74
  -9   0  -2    0.08    0.92
  10   0   2    0.68    0.85
 -10   0  -2    0.95    1.10
 -10   0  -2    1.37    1.17
 -11   0  -2   -0.31    1.20
 -11   0  -2    1.53    1.20
 -12   0  -2    1.86    1.53
 -12   0  -2    0.46    0.90
  13  -1  -2   37.37    3.03
 -13  -1   2   46.47    2.99
 -13   1   2   42.48    2.93
  13   1  -2   38.32    3.26
 -12  -1   2    2.19    1.32
 -12  -1   2    2.51    1.01
  12  -1  -2    0.47    1.19
 -12   1   2    0.44    1.11
  12   1  -2    0.37    1.61
  12   1  -2    2.95    1.18
 -11  -1   2    9.12    1.54
  11  -1  -2    7.40    1.42
  11  -1  -2    8.25    1.58
 -11  -1   2    8.21    1.38
  11   1  -2    6.95    1.42
  11   1  -2    9.48    1.70
 -11   1   2    8.09    1.33
  10  -1  -2    8.08    1.67
 -10  -1   2    8.83    1.34
  10  -1  -2    9.54    1.39
 -10  -1   2    9.27    1.40
  10   1  -2    7.01    1.65
 -10   1   2    7.22    0.90
  10   1  -2    7.55    1.24
 -10   1   2    8.43    1.35
   9  -1  -2   10.44    1.37
  -9  -1   2    7.44    1.23
  -9  -1   2    8.36    1.02
   9  -1  -2    7.15    1.33
  -9  -1   2    7.44    1.13
   9   1  -2    7.59    1.17
   9   1  -2    8.42    1.69
  -9   1   2    9.95    1.38
  -9   1   2    8.40    0.94
  -9   1   2    5.55    1.28
  -8  -1   2    5.66    1.19
   8  -1  -2    6.51    1.40
  -8  -1   2    6.79    1.14
   8  -1  -2    6.96    1.16
  -8  -1   2    7.14    0.85
  -8  -1   2    7.90    1.01
   8   1  -2    6.74    1.05
   8   1  -2    6.99    1.43
  -8   1   2    8.16    0.82
  -8   1   2    9.15    1.22
  -8   1   2    6.89    1.04
  -8   1   2    6.43    1.20
   7  -1  -2   28.75    1.85
  -7  -1   2   26.10    1.57
   7  -1  -2   26.24    1.70
   7  -1  -2   30.00    1.57
  -7  -1   2   27.87    1.34
  -7  -1   2   31.91    1.63
  -7  -1   2   25.48    1.49
   7   1  -2   29.21    1.54
   7   1  -2   28.12    1.64
  -7   1   2   27.47    1.74
  -7   1   2   25.68    1.49
  -7   1   2   27.18    1.52
   7   1  -2   31.20    2.14
  -6  -1   2    3.09    0.80
   6  -1  -2    4.49    0.76
   6  -1  -2    2.85    0.72
   6  -1  -2    3.75    0.72
  -6  -1   2    3.66    0.67
   6  -1  -2    3.44    0.76
  -6  -1   2    3.06    0.74
  -6  -1   2    3.03    0.56
  -6  -1   2    2.99    0.71
   6  -1  -2    4.09    0.81
   6   1  -2    2.86    0.75
  -6   1   2    2.70    0.57
  -6   1   2    3.48    0.79
   6   1  -2    2.71    0.67
   6   1  -2    4.00    0.71
   6   1  -2    3.09    0.62
   6   1  -2    3.27    0.68
  -6   1   2    3.70    0.78
  -6   1   2    4.16    0.77
   5  -1  -2    0.35    0.66
  -5  -1   2   -0.21    0.40
  -5  -1   2    0.54    0.59
   5  -1  -2    0.49    0.55
   5  -1  -2    0.21    0.42
  -5  -1   2    0.39    0.38
   5  -1  -2    0.49    0.37
  -5  -1   2    0.89    0.35
  -5  -1   2    1.10    0.61
   5  -1  -2    0.24    0.53
   5   1  -2    0.67    0.49
  -5   1   2   -0.15    0.49
  -5   1   2    0.44    0.59
   5   1  -2    1.17    0.43
   5   1  -2    0.04    0.35
   5   1  -2    0.68    0.45
  -5   1   2    0.63    0.38
   5   1  -2    0.42    0.51
  -4  -1   2    0.73    0.36
   4  -1  -2    0.88    0.45
  -4  -1   2   -0.38    0.50
  -4  -1   2   -0.15    0.32
   4  -1  -2    0.12    0.37
  -4  -1   2    0.28    0.39
  -4  -1   2   -0.19    0.34
   4  -1  -2    0.65    0.52
   4  -1  -2   -0.06    0.31
  -4  -1   2   -0.50    0.47
   4   1  -2    0.13    0.44
   4   1  -2   -0.12    0.32
  -4   1   2    0.36    0.39
   4   1  -2    0.32    0.32
   4   1  -2   -0.59    0.46
  -4   1   2    0.22    0.45
   4   1  -2    0.09    0.44
  -4   1   2    0.19    0.44
  -3  -1   2  515.25   12.94
   3  -1  -2  531.76   13.35
  -3  -1   2  518.76   13.49
   3  -1  -2  505.36   15.15
  -3  -1   2  497.64   13.33
   3  -1  -2  525.12   13.53
  -3  -1   2  515.86   13.64
  -3  -1   2  528.97   15.21
   3  -1  -2  505.21   14.57
   3   1  -2  513.10   13.49
   3   1  -2  506.03   15.19
  -3   1   2  518.14   15.15
   3   1  -2  510.56   14.54
  -3   1   2  519.45   14.57
   3   1  -2  505.43   13.64
  -3   1   2  464.00   13.61
   3   1  -2  531.85   13.35
  -3   1   2  512.41   13.34
   3   1  -2  521.12   12.96
  -2  -1   2   81.21    2.28
   2  -1  -2   78.29    2.58
   2  -1  -2   76.50    2.56
  -2  -1   2   78.93    2.24
  -2  -1   2   82.25    2.28
   2  -1  -2   80.53    2.28
  -2  -1   2   81.02    2.68
   2   1  -2   79.47    2.24
  -2   1   2   82.96    2.56
   2   1  -2   79.72    2.33
   2   1  -2   81.87    2.28
  -2   1   2   80.28    2.27
   2   1  -2   81.52    2.26
  -2   1   2   82.64    2.60
   2   1  -2   77.76    2.66
  -1  -1   2   65.89    1.78
  -1  -1   2   68.21    1.90
   1   1  -2   67.91    1.78
  -1   1   2   66.24    2.05
  -1   1   2   68.18    2.05
   1   1  -2   57.59    1.76
   0  -1  -2    4.78    0.38
   0  -1  -2    4.65    0.39
   0  -1  -2    5.62    0.34
   0  -1   2    7.56    0.36
   0  -1  -2    4.96    0.29
   0   1  -2    6.20    0.33
   0   1  -2    5.32    0.29
   0   1   2    7.80    0.45
  -1  -1  -2    0.58    0.19
   1  -1   2    0.68    0.32
  -1  -1  -2    0.41    0.29
   1  -1   2    1.03    0.36
  -1  -1  -2    0.58    0.35
  -1  -1  -2    0.64    0.36
  -1   1  -2    0.53    0.14
   1   1   2    0.40    0.20
  -1   1  -2    0.64    0.32
   1   1   2    0.16    0.34
   1   1   2    0.36    0.43
  -1   1  -2    0.73    0.37
   1   1   2    0.86    0.31
  -1   1  -2    0.10    0.36
   2  -1   2    9.99    0.70
  -2  -1  -2   12.23    0.68
  -2  -1  -2   10.28    0.71
  -2  -1  -2   10.75    0.52
  -2  -1  -2   10.68    0.81
   2  -1   2   10.34    0.75
  -2  -1  -2    9.84    0.83
   2  -1   2   10.39    0.72
  -2   1  -2   11.28    0.74
   2   1   2   11.25    0.64
   2   1   2   10.71    0.72
   2   1   2    9.72    0.55
   2   1   2   11.28    0.62
  -2   1  -2    9.57    0.72
  -2   1  -2   10.53    0.81
  -3  -1  -2   13.18    0.75
   3  -1   2   11.94    0.85
   3  -1   2   13.77    0.56
  -3  -1  -2   14.61    1.14
  -3  -1  -2   13.35    0.80
   3  -1   2   14.74    0.86
   3  -1   2   13.30    0.85
  -3  -1  -2   10.95    0.95
  -3  -1  -2   14.36    0.69
   3   1   2   15.15    0.90
  -3   1  -2   15.10    0.90
  -3   1  -2   13.72    0.98
  -3   1  -2   15.06    1.05
  -3   1  -2   14.58    0.92
   3   1   2   15.62    0.77
   3   1   2   13.84    0.73
   3   1   2   13.61    0.74
   3   1   2   14.10    1.00
   4  -1   2   46.06    1.78
   4  -1   2   42.78    1.41
  -4  -1  -2   39.09    1.67
  -4  -1  -2   42.95    1.92
   4  -1   2   46.50    1.85
  -4  -1  -2   45.56    2.03
   4  -1   2   43.51    1.77
  -4  -1  -2   45.80    1.58
  -4   1  -2   40.86    1.74
   4   1   2   44.02    1.58
   4   1   2   42.85    1.54
  -4   1  -2   40.28    1.75
   4   1   2   44.91    1.60
   4   1   2   43.62    1.79
  -4   1  -2   46.28    1.76
  -4   1  -2   40.55    2.12
   4   1   2   44.41    1.71
   5  -1   2  196.83    5.55
  -5  -1  -2  199.51    5.86
   5  -1   2  206.56    5.82
  -5  -1  -2  183.01    5.72
  -5  -1  -2  188.48    5.87
   5  -1   2  194.68    6.03
  -5  -1  -2  197.86    6.65
   5  -1   2  197.35    5.87
   5  -1   2  199.81    5.46
   5   1   2  195.72    5.71
   5   1   2  200.03    5.92
  -5   1  -2  200.30    6.02
   5   1   2  190.74    5.86
   5   1   2  195.80    5.42
  -5   1  -2  186.91    5.74
  -5   1  -2  203.72    6.72
   5   1   2  207.01    5.82
  -5   1  -2  190.77    5.84
   6  -1   2    1.01    0.44
  -6  -1  -2    0.09    0.52
   6  -1   2    1.62    0.59
  -6  -1  -2    0.63    0.46
  -6  -1  -2    1.86    0.95
   6  -1   2    0.77    0.71
   6   1   2    0.23    0.53
   6   1   2    0.34    0.53
  -6   1  -2    0.19    0.62
  -6   1  -2    1.06    0.61
   6   1   2   -0.21    0.56
  -6   1  -2    0.99    0.77
  -7  -1  -2   35.06    2.29
   7  -1   2   36.55    1.99
   7  -1   2   34.23    1.51
  -7  -1  -2   38.89    1.71
  -7  -1  -2   34.03    2.02
   7   1   2   38.32    1.73
   7   1   2   32.11    1.76
   7   1   2   38.69    1.79
  -7   1  -2   38.17    2.25
  -7   1  -2   33.20    2.03
  -7   1  -2   36.73    1.80
  -8  -1  -2    4.22    0.94
  -8  -1  -2    5.24    1.30
  -8  -1  -2    6.05    0.80
   8  -1   2    4.72    0.67
   8  -1   2    3.85    0.96
   8   1   2    3.46    0.77
  -8   1  -2    4.33    1.24
  -8   1  -2    3.42    1.05
  -8   1  -2    6.55    0.88
   8   1   2    3.06    0.81
  -9  -1  -2   16.22    1.73
  -9  -1  -2   12.70    1.75
   9  -1   2   13.38    1.42
   9   1   2   15.29    1.30
  -9   1  -2   14.20    1.69
  -9   1  -2   14.05    1.64
  10  -1   2    1.15    0.94
 -10  -1  -2    0.29    1.05
 -10  -1  -2    2.83    1.12
  10   1   2   -0.16    0.79
 -10   1  -2    0.74    1.22
 -10   1  -2    1.37    1.13
 -11  -1  -2    4.37    1.57
 -11  -1  -2    7.75    1.40
 -11   1  -2    6.49    1.60
 -11   1  -2    7.03    1.55
 -12  -1  -2   -1.14    1.37
 -12  -1  -2    1.89    1.32
 -12   1  -2    1.87    1.28
 -12   1  -2    2.01    1.53
  13  -2  -2   -2.12    1.19
 -13  -2   2    1.69    1.06
 -13  -2   2    1.28    1.11
 -13   2   2    0.98    0.99
  13   2  -2   -2.02    1.69
 -12  -2   2    1.12    0.98
  12  -2  -2   -3.16    1.13
 -12  -2   2    0.97    1.13
 -12   2   2    0.21    0.83
  12   2  -2   -1.86    0.90
  12   2  -2   -2.55    1.44
  11  -2  -2    0.54    1.10
 -11  -2   2    2.85    0.95
 -11  -2   2    1.23    0.93
 -11   2   2    0.12    0.75
  11   2  -2    2.34    1.22
  11   2  -2    0.01    0.93
 -10  -2   2   42.45    2.39
 -10  -2   2   40.18    2.39
  10  -2  -2   38.61    2.50
  10  -2  -2   41.42    2.70
  10   2  -2   41.40    2.40
 -10   2   2   40.79    1.87
  10   2  -2   39.35    2.73
 -10   2   2   41.74    2.42
  -9  -2   2   -0.96    0.68
  -9  -2   2   -0.80    0.57
   9  -2  -2   -0.60    1.24
   9  -2  -2    0.46    1.02
  -9  -2   2   -0.55    0.74
  -9   2   2    0.56    0.93
   9   2  -2   -0.21    0.78
   9   2  -2    0.62    1.32
   8  -2  -2    0.27    1.09
  -8  -2   2   -0.10    0.57
   8  -2  -2    1.39    0.93
  -8  -2   2    0.81    0.74
  -8  -2   2    0.53    0.63
  -8   2   2   -0.09    0.59
   8   2  -2    0.04    0.72
   8   2  -2    1.02    0.91
  -7  -2   2   20.16    1.60
   7  -2  -2   25.37    1.58
   7  -2  -2   21.68    1.66
   7  -2  -2   19.33    1.74
  -7  -2   2   22.61    1.31
  -7  -2   2   23.03    1.54
  -7   2   2   22.85    1.38
   7   2  -2   21.11    1.68
   7   2  -2   22.82    1.38
  -7   2   2   20.19    1.49
   7   2  -2   21.62    1.43
  -6  -2   2   52.60    1.91
   6  -2  -2   53.22    2.23
   6  -2  -2   51.88    2.49
  -6  -2   2   56.48    2.49
  -6  -2   2   51.50    2.13
   6  -2  -2   49.70    2.29
  -6  -2   2   53.88    2.22
   6  -2  -2   57.80    2.14
  -6   2   2   51.02    2.05
  -6   2   2   53.05    2.24
   6   2  -2   50.26    2.12
   6   2  -2   46.61    2.35
   6   2  -2   51.86    1.99
   6   2  -2   52.71    2.07
   6   2  -2   53.51    2.23
  -6   2   2   51.99    2.43
  -5  -2   2    0.57    0.46
   5  -2  -2    0.46    0.53
   5  -2  -2    1.80    0.73
  -5  -2   2    0.54    0.39
   5  -2  -2    0.94    0.46
  -5  -2   2    1.02    0.54
  -5  -2   2    0.94    0.44
  -5  -2   2    1.31    0.61
   5  -2  -2    0.51    0.45
  -5   2   2    0.83    0.57
   5   2  -2    0.57    0.50
   5   2  -2    1.00    0.58
   5   2  -2    0.07    0.46
   5   2  -2    0.62    0.52
   5   2  -2    1.54    0.45
  -5   2   2    0.66    0.57
  -5   2   2    0.81    0.54
   4  -2  -2   10.22    0.86
  -4  -2   2   11.39    0.74
  -4  -2   2   10.37    0.95
  -4  -2   2   12.16    0.71
  -4  -2   2   10.05    0.83
   4  -2  -2    9.67    0.89
   4  -2  -2   12.05    0.76
  -4  -2   2   10.93    0.84
   4  -2  -2    9.85    0.91
  -4   2   2   12.34    0.98
   4   2  -2   10.97    0.73
   4   2  -2   10.51    0.78
   4   2  -2   10.35    0.83
   4   2  -2   11.02    0.84
   4   2  -2    9.54    0.95
  -4   2   2   10.59    0.74
  -4   2   2   10.21    0.87
   4   2  -2    9.65    0.83
  -3  -2   2   99.48    2.83
  -3  -2   2  101.72    3.33
   3  -2  -2   91.78    3.13
  -3  -2   2   94.95    2.78
   3  -2  -2   98.37    2.88
   3  -2  -2   93.99    3.22
  -3  -2   2   94.21    2.83
  -3  -2   2   93.34    2.88
   3   2  -2   99.86    2.92
  -3   2   2   94.54    2.57
   3   2  -2   97.68    2.85
  -3   2   2   96.59    2.84
   3   2  -2   95.52    3.28
  -3   2   2   99.08    3.15
  -3   2   2   99.12    3.18
   3   2  -2  100.75    2.88
   3   2  -2   99.64    2.80
  -2  -2   2   17.54    0.79
   2  -2  -2   16.17    0.81
  -2  -2   2   16.98    1.02
   2  -2  -2   16.49    0.51
   2  -2  -2   16.50    0.98
  -2  -2   2   15.44    0.84
  -2  -2   2   15.69    0.77
   2  -2  -2   18.12    0.72
  -2  -2   2   16.64    0.79
  -2   2   2   15.53    0.97
  -2   2   2   17.28    0.84
   2   2  -2   15.93    1.02
   2   2  -2   16.93    0.80
   2   2  -2   16.20    0.74
  -2   2   2   15.18    0.77
   2   2  -2   17.58    0.77
   2   2  -2   15.95    0.81
  -1  -2   2   85.16    2.43
   1  -2  -2   85.04    2.30
  -1  -2   2   81.43    2.27
  -1  -2   2   82.11    2.29
   1  -2  -2   84.82    2.50
   1  -2  -2   83.98    2.56
   1  -2  -2   81.33    2.51
  -1   2   2   82.48    2.54
  -1   2   2   83.49    2.56
   1   2  -2   84.27    2.73
  -1   2   2   81.27    2.49
   1   2  -2   83.97    2.28
   1   2  -2   83.48    2.30
  -1   2   2   84.35    2.29
   1   2  -2   81.86    2.41
   0  -2  -2   32.34    1.21
   0  -2   2   32.72    1.05
   0  -2  -2   32.88    1.08
   0  -2  -2   33.22    0.96
   0  -2  -2   32.91    1.03
   0  -2   2   32.26    1.02
   0  -2   2   33.11    0.96
   0  -2  -2   33.54    1.15
   0  -2   2   33.38    1.15
   0   2  -2   31.31    1.18
   0   2   2   33.86    1.03
   0   2   2   34.16    1.22
   0   2  -2   31.91    0.96
   0   2   2   32.13    1.08
   0   2  -2   34.55    1.04
   1  -2   2    2.71    0.36
  -1  -2  -2    2.44    0.48
  -1  -2  -2    2.68    0.48
   1  -2   2    2.79    0.42
  -1  -2  -2    2.59    0.32
  -1  -2  -2    3.62    0.52
  -1  -2  -2    2.88    0.42
   1   2   2    2.40    0.43
   1   2   2    2.75    0.30
  -1   2  -2    2.73    0.43
  -1   2  -2    2.44    0.22
  -1   2  -2    3.12    0.57
   1   2   2    2.59    0.40
  -1   2  -2    1.92    0.41
   1   2   2    3.73    0.48
  -2  -2  -2   13.99    0.47
   2  -2   2   16.33    0.88
  -2  -2  -2   14.27    0.74
  -2  -2  -2   13.66    0.64
  -2  -2  -2   15.15    0.90
   2  -2   2   14.46    0.92
  -2  -2  -2   15.96    0.84
   2  -2   2   15.08    0.82
  -2  -2  -2   15.89    1.02
  -2   2  -2   14.18    0.83
   2   2   2   14.67    0.85
   2   2   2   15.07    0.81
  -2   2  -2   15.75    0.93
   2   2   2   14.17    0.94
  -2   2  -2   14.56    0.84
   2   2   2   14.62    0.67
   3  -2   2   97.92    2.90
   3  -2   2   97.01    2.91
  -3  -2  -2   89.78    2.89
  -3  -2  -2   92.03    3.26
  -3  -2  -2   90.10    3.01
  -3  -2  -2   91.22    2.63
   3  -2   2   87.97    2.52
   3  -2   2   91.72    3.05
  -3  -2  -2   88.23    2.83
  -3  -2  -2   93.74    2.72
  -3   2  -2   90.62    2.90
   3   2   2   88.41    2.93
   3   2   2   96.03    2.89
   3   2   2   93.24    2.88
   3   2   2   85.81    3.29
  -3   2  -2   92.14    3.05
   3   2   2   94.18    2.64
   3   2   2   95.40    2.73
  -3   2  -2   98.47    3.38
  -3   2  -2   91.84    2.88
   4  -2   2  133.30    3.78
  -4  -2  -2  136.23    4.71
  -4  -2  -2  136.52    4.01
   4  -2   2  132.81    4.32
   4  -2   2  131.44    4.13
  -4  -2  -2  134.90    4.09
   4  -2   2  132.85    4.10
  -4  -2  -2  132.58    4.10
  -4  -2  -2  133.71    4.26
   4   2   2  141.76    3.82
  -4   2  -2  136.39    4.16
   4   2   2  139.17    4.12
  -4   2  -2  137.31    4.33
  -4   2  -2  133.51    4.11
   4   2   2  134.85    4.02
   4   2   2  132.89    4.18
   4   2   2  136.44    4.74
  -4   2  -2  137.99    4.79
   4   2   2  141.51    4.12
   5  -2   2   11.17    1.07
  -5  -2  -2    9.19    1.12
  -5  -2  -2   10.29    0.69
   5  -2   2   11.14    1.01
  -5  -2  -2    9.41    0.92
   5  -2   2    8.84    0.93
   5  -2   2    9.79    0.59
  -5  -2  -2    8.83    1.16
   5   2   2    9.41    0.78
  -5   2  -2   10.22    1.14
   5   2   2    8.52    1.05
   5   2   2    9.11    0.82
  -5   2  -2    9.76    1.06
  -5   2  -2   12.24    1.01
   5   2   2   12.13    1.07
  -5   2  -2    9.61    1.00
   5   2   2   10.94    0.87
   5   2   2    8.79    0.94
   6  -2   2    4.39    0.94
  -6  -2  -2    4.30    0.92
  -6  -2  -2    5.01    0.61
  -6  -2  -2    6.13    0.87
   6  -2   2    5.86    0.54
  -6   2  -2    4.62    0.95
   6   2   2    5.30    0.77
   6   2   2    3.99    0.63
   6   2   2    4.56    0.76
  -6   2  -2    4.88    0.80
  -6   2  -2    4.20    0.85
  -7  -2  -2   13.16    1.02
  -7  -2  -2    8.46    1.44
  -7  -2  -2    9.93    1.16
   7  -2   2   11.38    0.85
   7  -2   2   11.02    1.20
   7   2   2   10.93    1.04
  -7   2  -2   12.85    1.20
   7   2   2   11.06    1.11
  -7   2  -2   11.75    1.24
   7   2   2   10.65    0.98
  -7   2  -2   10.74    1.40
   8  -2   2   17.51    1.59
  -8  -2  -2   20.93    1.79
   8  -2   2   21.52    1.12
  -8  -2  -2   24.40    1.33
  -8  -2  -2   20.99    1.95
  -8   2  -2   19.32    1.78
  -8   2  -2   23.55    1.55
   8   2   2   23.01    1.49
   8   2   2   21.27    1.45
  -8   2  -2   22.42    1.87
  -9  -2  -2   -0.22    1.12
   9  -2   2    2.42    0.93
  -9  -2  -2    0.57    1.00
  -9   2  -2    1.34    1.11
   9   2   2   -0.04    0.68
  -9   2  -2    1.70    1.02
 -10  -2  -2   50.60    2.88
  10  -2   2   52.35    2.73
 -10  -2  -2   46.69    2.64
 -10   2  -2   49.17    2.98
 -10   2  -2   49.42    2.68
  11  -2   2   -2.72    0.86
 -11  -2  -2   -0.20    1.24
 -11  -2  -2    1.77    1.19
 -11   2  -2    1.12    0.88
 -11   2  -2   -0.74    0.87
 -12  -2  -2   23.30    2.61
 -12  -2  -2   20.60    2.15
 -12   2  -2   18.86    2.38
 -12   2  -2   21.46    2.21
 -13  -3   2   -0.84    1.28
 -13  -3   2   -0.12    1.21
  13  -3  -2   -1.61    1.28
 -13   3   2   -0.03    1.22
  13   3  -2    0.32    1.88
 -12  -3   2    0.15    0.83
 -12  -3   2    0.33    0.98
  12  -3  -2   -1.52    1.20
  12   3  -2   -0.78    1.14
 -12   3   2    0.51    1.09
  12   3  -2   -2.00    0.98
  11  -3  -2   14.02    1.82
 -11  -3   2   14.95    1.64
 -11  -3   2   11.84    1.61
  11   3  -2   12.99    1.50
 -11   3   2   11.97    1.54
  11   3  -2   10.35    1.81
 -10  -3   2   -0.41    0.75
  10  -3  -2    0.76    1.04
 -10  -3   2    0.24    0.94
  10   3  -2   -1.16    0.72
 -10   3   2   -0.53    0.91
  10   3  -2    0.27    0.99
  -9  -3   2   24.05    1.79
   9  -3  -2   23.83    2.21
   9  -3  -2   26.41    2.13
  -9  -3   2   25.06    1.69
   9   3  -2   24.35    2.16
  -9   3   2   23.00    1.65
   9   3  -2   25.12    1.74
  -8  -3   2    3.97    0.86
   8  -3  -2    4.55    1.08
  -8  -3   2    4.66    0.94
   8  -3  -2    3.94    1.14
  -8  -3   2    3.79    0.82
  -8   3   2    6.00    0.97
   8   3  -2    4.63    0.98
   8   3  -2    4.51    1.12
   7  -3  -2  111.22    4.34
  -7  -3   2  104.11    3.83
  -7  -3   2  117.69    3.91
  -7  -3   2  118.75    3.73
   7  -3  -2  119.54    3.95
   7  -3  -2  111.77    4.20
  -7   3   2  115.67    4.13
  -7   3   2  115.03    3.84
   7   3  -2  115.12    3.85
   7   3  -2  115.96    4.54
   7   3  -2  108.44    3.90
   7   3  -2  116.88    3.94
  -6  -3   2    0.66    0.54
   6  -3  -2    2.69    0.82
  -6  -3   2    1.07    0.72
  -6  -3   2    3.28    0.65
   6  -3  -2    0.64    0.78
   6  -3  -2    1.42    0.54
  -6  -3   2    2.46    0.71
  -6  -3   2    2.81    0.75
   6  -3  -2    1.93    0.73
   6   3  -2    2.13    0.56
   6   3  -2    1.66    0.65
  -6   3   2    2.62    0.75
  -6   3   2    2.56    0.77
  -6   3   2    2.08    0.69
   6   3  -2    0.83    0.70
   6   3  -2    2.42    0.92
   6   3  -2    0.76    0.52
   6   3  -2    2.49    0.71
  -5  -3   2   58.22    2.20
  -5  -3   2   61.00    2.27
   5  -3  -2   62.23    2.23
   5  -3  -2   57.47    2.36
   5  -3  -2   62.83    2.19
  -5  -3   2   61.43    2.48
  -5  -3   2   54.91    2.05
  -5  -3   2   60.64    2.09
   5  -3  -2   58.33    2.50
   5   3  -2   55.54    2.21
  -5   3   2   57.95    2.44
   5   3  -2   61.42    2.15
  -5   3   2   56.27    2.18
   5   3  -2   61.37    2.52
   5   3  -2   61.82    2.27
   5   3  -2   62.24    2.18
  -5   3   2   62.20    2.41
  -4  -3   2    3.53    0.52
   4  -3  -2    3.60    0.67
  -4  -3   2    3.67    0.60
  -4  -3   2    4.24    0.54
   4  -3  -2    4.03    0.56
  -4  -3   2    3.59    0.54
   4  -3  -2    3.49    0.65
   4  -3  -2    3.69    0.72
  -4  -3   2    2.94    0.60
  -4   3   2    3.32    0.63
   4   3  -2    4.18    0.55
   4   3  -2    3.27    0.46
   4   3  -2    3.68    0.53
   4   3  -2    4.47    0.78
   4   3  -2    4.11    0.59
  -4   3   2    3.64    0.31
  -4   3   2    3.65    0.54
  -4   3   2    3.05    0.55
   4   3  -2    4.59    0.65
  -3  -3   2    3.13    0.50
   3  -3  -2    3.35    0.66
   3  -3  -2    3.41    0.47
   3  -3  -2    3.80    0.48
  -3  -3   2    3.65    0.49
  -3  -3   2    2.68    0.44
  -3  -3   2    3.17    0.52
   3  -3  -2    2.78    0.52
  -3  -3   2    2.91    0.59
   3   3  -2    3.14    0.54
   3   3  -2    3.35    0.51
  -3   3   2    3.10    0.51
  -3   3   2    3.52    0.51
   3   3  -2    2.70    0.51
   3   3  -2    2.48    0.53
  -3   3   2    2.98    0.24
  -3   3   2    3.84    0.48
   3   3  -2    3.01    0.50
  -2  -3   2  135.52    3.87
  -2  -3   2  141.97    4.37
   2  -3  -2  136.19    4.22
  -2  -3   2  134.75    3.73
  -2  -3   2  133.45    3.69
   2  -3  -2  135.22    3.66
   2  -3  -2  136.04    4.16
  -2  -3   2  134.88    3.78
   2  -3  -2  133.36    4.02
   2  -3  -2  135.68    3.77
   2   3  -2  133.21    3.88
  -2   3   2  138.92    4.14
  -2   3   2  137.42    4.20
   2   3  -2  135.15    3.69
  -2   3   2  138.24    3.77
   2   3  -2  136.76    3.79
   2   3  -2  138.85    4.35
   2   3  -2  135.90    3.74
  -2   3   2  135.26    3.66
   1  -3  -2    0.12    0.36
   1  -3  -2    0.78    0.30
  -1  -3   2    0.55    0.32
   1  -3  -2    0.24    0.33
  -1  -3   2    0.65    0.33
  -1  -3   2   -0.04    0.26
   1  -3  -2    0.86    0.34
   1  -3  -2    0.33    0.13
   1   3  -2    0.32    0.30
  -1   3   2    0.06    0.04
  -1   3   2    0.36    0.36
   1   3  -2   -0.05    0.43
   1   3  -2    0.19    0.35
   1   3  -2    0.62    0.34
  -1   3   2    0.98    0.44
   1   3  -2   -0.72    0.43
   1   3  -2    0.22    0.19
  -1   3   2    0.16    0.25
   0  -3  -2   21.34    0.80
   0  -3   2   21.41    0.94
   0  -3  -2   21.78    0.80
   0  -3  -2   21.59    0.89
   0  -3   2   22.74    0.89
   0  -3  -2   21.76    0.87
   0  -3  -2   21.94    1.00
   0  -3  -2   20.45    0.95
   0  -3   2   21.50    0.89
   0  -3  -2   21.57    1.11
   0   3   2   20.86    0.88
   0   3  -2   21.61    0.95
   0   3  -2   20.31    1.03
   0   3  -2   22.19    0.63
   0   3  -2   22.07    0.83
   0   3   2   22.91    1.00
   0   3   2   22.71    0.88
  -1  -3  -2  237.99    6.15
  -1  -3  -2  240.61    7.25
  -1  -3  -2  240.61    6.62
  -1  -3  -2  239.36    6.44
   1  -3   2  257.02    6.47
  -1  -3  -2  238.45    6.86
   1  -3   2  241.36    6.38
   1   3   2  246.65    7.26
  -1   3  -2  236.55    6.45
  -1   3  -2  242.47    6.65
   1   3   2  242.41    6.60
   1   3   2  242.56    6.85
   1   3   2  247.95    6.45
  -1   3  -2  246.24    7.13
   1   3   2  222.36    6.80
  -1   3  -2  243.66    6.39
  -1   3  -2  245.08    6.62
   1   3   2  240.48    6.15
   2  -3   2   11.42    0.81
  -2  -3  -2   12.42    0.88
   2  -3   2   11.21    0.41
  -2  -3  -2   12.20    0.84
  -2  -3  -2    8.77    0.76
  -2  -3  -2   11.00    0.62
   2  -3   2   12.59    0.72
   2  -3   2   12.32    0.70
  -2  -3  -2   10.33    0.67
  -2   3  -2   10.08    0.82
  -2   3  -2    9.24    0.76
  -2   3  -2   11.54    0.72
   2   3   2   10.70    0.80
   2   3   2   11.15    0.60
  -2   3  -2   13.25    0.97
   2   3   2   12.57    0.79
   2   3   2   12.07    0.91
   2   3   2   11.33    0.75
  -3  -3  -2  119.43    3.74
  -3  -3  -2  122.74    4.09
   3  -3   2  119.46    3.57
  -3  -3  -2  112.56    3.56
  -3  -3  -2  120.35    3.70
   3  -3   2  125.67    3.63
  -3  -3  -2  118.55    3.33
   3  -3   2  117.06    3.88
  -3   3  -2  113.91    3.55
   3   3   2  118.54    3.68
  -3   3  -2  124.48    3.91
  -3   3  -2  114.71    3.59
   3   3   2  121.12    3.40
   3   3   2  117.12    4.08
   3   3   2  125.75    3.71
   3   3   2  125.80    3.61
   3   3   2  119.57    3.32
  -4  -3  -2    0.49    0.48
   4  -3   2    0.09    0.53
  -4  -3  -2   -0.17    0.51
   4  -3   2    0.46    0.40
  -4  -3  -2    0.14    0.38
  -4  -3  -2    0.28    0.61
   4  -3   2   -0.02    0.14
   4  -3   2    0.54    0.57
  -4  -3  -2   -0.14    0.65
   4   3   2    0.17    0.43
  -4   3  -2    0.39    0.54
   4   3   2   -0.78    0.62
   4   3   2    0.46    0.37
  -4   3  -2    0.60    0.54
   4   3   2    0.04    0.25
   4   3   2   -0.58    0.33
   4   3   2    0.15    0.49
  -4   3  -2   -0.20    0.52
  -4   3  -2   -0.45    0.48
   5  -3   2    0.34    0.24
  -5  -3  -2   -0.45    0.70
  -5  -3  -2    0.58    0.60
   5  -3   2    0.22    0.61
   5  -3   2    0.17    0.63
   5  -3   2    0.08    0.21
   5  -3   2   -0.13    0.41
  -5  -3  -2    0.38    0.46
   5   3   2   -0.85    0.46
   5   3   2    0.07    0.35
   5   3   2   -0.94    0.78
  -5   3  -2   -0.01    0.82
   5   3   2    0.04    0.43
   5   3   2    0.23    0.55
  -5   3  -2   -0.49    0.52
  -5   3  -2   -0.33    0.58
   5   3   2    0.16    0.42
  -5   3  -2   -0.19    0.43
   6  -3   2    0.42    0.31
  -6  -3  -2   -0.72    0.91
  -6  -3  -2   -0.20    0.73
   6  -3   2    0.01    0.71
   6  -3   2    0.18    0.27
   6   3   2   -0.29    0.72
   6   3   2   -0.11    0.50
   6   3   2    0.26    0.46
  -6   3  -2   -0.73    0.59
  -6   3  -2    0.53    0.76
  -6   3  -2   -0.10    0.72
   6   3   2   -0.11    0.59
   7  -3   2   27.72    1.14
  -7  -3  -2   25.91    1.82
  -7  -3  -2   27.21    1.89
   7  -3   2   27.06    1.85
  -7   3  -2   27.49    1.74
   7   3   2   27.45    2.09
  -7   3  -2   25.40    1.84
  -7   3  -2   26.63    1.94
   7   3   2   28.46    1.59
   7   3   2   26.00    1.44
  -8  -3  -2    3.76    1.04
   8  -3   2    3.13    0.96
   8  -3   2    3.41    0.43
  -8  -3  -2    1.43    1.16
   8  -3   2    3.09    0.51
  -8   3  -2    2.22    1.07
   8   3   2    3.42    0.70
  -8   3  -2    3.50    0.87
   8   3   2    0.79    0.76
  -9  -3  -2   23.96    2.06
   9  -3   2   24.89    1.91
  -9  -3  -2   26.00    2.29
  -9   3  -2   27.00    2.06
  -9   3  -2   26.49    2.15
   9   3   2   23.03    1.49
 -10  -3  -2    2.15    1.16
 -10  -3  -2    0.59    1.02
  10  -3   2   -0.33    0.91
 -10   3  -2    1.72    0.93
 -10   3  -2    0.61    0.90
  11  -3   2   69.51    3.33
 -11  -3  -2   62.62    3.30
 -11  -3  -2   64.66    3.51
 -11   3  -2   73.92    3.69
 -11   3  -2   72.29    3.44
 -12  -3  -2    6.01    1.83
 -12  -3  -2    8.75    1.73
 -12   3  -2    7.30    1.67
 -12   3  -2    6.37    1.75
  13  -4  -2   -2.94    1.27
 -13  -4   2    0.58    0.95
 -13  -4   2    0.45    1.40
  13   4  -2   -3.11    1.19
 -13   4   2    3.32    1.16
 -12  -4   2    2.45    1.41
 -12  -4   2    1.72    1.25
  12  -4  -2    0.13    1.24
  12   4  -2    2.14    1.18
 -12   4   2    3.78    1.35
  12   4  -2    0.93    1.28
 -11  -4   2   21.68    2.16
  11  -4  -2   22.43    2.21
 -11  -4   2   21.58    2.12
  11   4  -2   23.63    1.99
 -11   4   2   22.57    2.03
 -11   4   2   26.11    1.42
  11   4  -2   21.13    2.49
 -10  -4   2    2.71    0.90
  10  -4  -2    1.63    1.17
 -10  -4   2    2.47    0.94
  10   4  -2    2.22    0.95
  10   4  -2    3.27    1.53
 -10   4   2    2.25    1.09
  -9  -4   2   13.43    1.41
  -9  -4   2   12.36    1.43
   9  -4  -2   13.37    1.64
   9   4  -2   11.49    1.23
  -9   4   2   12.16    1.37
   9   4  -2   13.98    1.71
  -8  -4   2   55.58    2.38
   8  -4  -2   55.79    2.91
  -8  -4   2   59.36    2.77
   8  -4  -2   56.21    2.88
  -8  -4   2   57.05    2.62
  -8   4   2   60.81    2.65
   8   4  -2   52.57    2.91
   8   4  -2   55.02    2.45
   7  -4  -2   17.97    1.48
  -7  -4   2   14.22    1.39
  -7  -4   2   13.85    1.36
  -7  -4   2   15.62    1.19
   7  -4  -2   14.49    1.47
   7  -4  -2   14.70    1.44
  -7  -4   2   13.84    1.32
  -7   4   2   16.37    0.91
   7   4  -2   14.02    1.60
  -7   4   2   15.75    1.41
   7   4  -2   16.04    1.24
   7   4  -2   17.65    1.47
   7   4  -2   15.84    1.41
  -6  -4   2   -0.14    0.38
   6  -4  -2    0.60    0.64
  -6  -4   2   -0.15    0.61
   6  -4  -2    0.68    0.80
  -6  -4   2    0.72    0.70
   6  -4  -2    0.20    0.79
  -6  -4   2    0.18    0.64
  -6  -4   2   -1.30    0.61
   6  -4  -2   -0.50    0.63
  -6   4   2   -0.36    0.64
  -6   4   2    0.12    0.49
   6   4  -2    0.20    0.55
   6   4  -2    0.25    0.67
   6   4  -2   -0.24    0.45
  -6   4   2   -0.10    0.66
  -6   4   2   -0.41    0.28
   6   4  -2    0.67    0.59
   6   4  -2    0.17    0.62
   6   4  -2   -0.46    0.56
  -5  -4   2   91.89    2.97
  -5  -4   2   95.38    3.55
   5  -4  -2   91.06    3.10
   5  -4  -2  100.97    3.14
   5  -4  -2   95.08    3.18
  -5  -4   2  101.64    3.07
  -5  -4   2   91.35    3.12
  -5  -4   2   90.82    3.05
   5  -4  -2   90.53    3.45
   5  -4  -2   88.93    3.36
   5   4  -2  102.41    3.03
   5   4  -2   95.81    3.25
  -5   4   2   91.79    3.06
   5   4  -2   91.52    3.19
   5   4  -2   97.07    3.15
   5   4  -2   91.76    3.58
   5   4  -2   94.82    3.07
  -5   4   2   93.75    2.72
  -5   4   2   92.31    3.44
  -5   4   2   97.38    3.38
   5   4  -2   93.85    3.08
  -4  -4   2   32.12    1.58
   4  -4  -2   29.01    1.46
   4  -4  -2   27.51    1.31
  -4  -4   2   30.68    1.31
  -4  -4   2   25.86    1.31
  -4  -4   2   28.23    1.26
   4  -4  -2   27.30    1.57
   4  -4  -2   29.16    1.28
  -4  -4   2   30.15    1.35
  -4   4   2   30.05    1.44
  -4   4   2   31.46    1.54
   4   4  -2   28.70    1.26
   4   4  -2   29.94    1.27
  -4   4   2   29.97    1.00
   4   4  -2   27.93    1.33
   4   4  -2   30.66    1.33
   4   4  -2   29.54    1.61
  -4   4   2   28.67    1.28
   4   4  -2   28.56    1.45
  -3  -4   2   14.86    1.04
   3  -4  -2   14.19    0.95
   3  -4  -2   14.80    0.62
   3  -4  -2   16.11    1.18
  -3  -4   2   15.57    0.92
   3  -4  -2   14.12    0.94
  -3  -4   2   15.97    0.84
  -3  -4   2   13.75    0.81
  -3  -4   2   14.29    0.90
   3  -4  -2   14.39    0.82
  -3   4   2   14.59    1.07
   3   4  -2   15.27    0.85
   3   4  -2   15.82    0.83
  -3   4   2   14.88    0.91
   3   4  -2   15.27    0.91
   3   4  -2   13.93    0.83
  -3   4   2   15.23    0.92
   3   4  -2   14.04    1.11
   3   4  -2   15.45    0.95
  -3   4   2   14.34    0.62
   2  -4  -2    0.65    0.43
   2  -4  -2    1.67    0.61
   2  -4  -2    2.36    0.34
  -2  -4   2    0.91    0.38
  -2  -4   2    0.75    0.33
  -2  -4   2    1.16    0.37
  -2  -4   2    0.60    0.34
  -2  -4   2    0.92    0.45
   2  -4  -2    1.39    0.54
  -2   4   2    1.04    0.30
   2   4  -2    1.15    0.40
  -2   4   2    1.08    0.37
   2   4  -2    1.37    0.35
  -2   4   2    1.33    0.44
   2   4  -2    1.54    0.57
  -2   4   2    1.68    0.53
  -2   4   2    1.16    0.30
   2   4  -2    0.33    0.51
   2   4  -2    1.07    0.43
   2   4  -2    0.87    0.36
  -1  -4   2   89.51    2.88
  -1  -4   2   97.97    2.83
   1  -4  -2   94.75    2.71
   1  -4  -2   94.09    2.96
  -1  -4   2   93.96    2.65
   1  -4  -2   93.59    2.72
  -1  -4   2   93.21    2.49
  -1  -4   2   92.77    2.69
   1  -4  -2   92.34    2.98
   1   4  -2   91.32    2.85
   1   4  -2   92.25    2.72
   1   4  -2   92.57    2.68
  -1   4   2   94.28    2.92
   1   4  -2   97.16    2.94
  -1   4   2   92.84    2.71
   1   4  -2   92.85    2.49
   1   4  -2   91.02    3.14
  -1   4   2   91.09    2.96
   0  -4  -2  360.74   10.22
   0  -4  -2  366.65    9.60
   0  -4   2  377.25    9.88
   0  -4  -2  363.27    9.74
   0  -4   2  367.33    9.59
   0  -4  -2  361.85   10.88
   0  -4   2  362.64   10.08
   0  -4  -2  363.63    9.25
   0  -4   2  373.15    9.60
   0  -4  -2  365.22   10.37
   0  -4  -2  377.52    9.83
   0  -4   2  366.02    9.31
   0   4   2  380.67   10.23
   0   4  -2  354.18    9.59
   0   4   2  358.70   10.88
   0   4  -2  355.20    9.85
   0   4   2  373.36    9.60
   0   4  -2  363.17   10.08
   0   4   2  369.65   10.36
   1  -4   2  148.86    4.07
   1  -4   2  145.34    3.89
   1  -4   2  144.70    4.10
  -1  -4  -2  139.20    4.35
   1  -4   2  147.80    4.20
  -1  -4  -2  141.34    4.15
  -1  -4  -2  138.39    4.03
  -1  -4  -2  147.00    4.44
  -1  -4  -2  139.64    3.83
  -1  -4  -2  149.54    4.20
  -1   4  -2  141.83    3.88
   1   4   2  146.91    4.35
   1   4   2  147.19    4.06
   1   4   2  144.65    4.16
   1   4   2  146.77    3.84
   1   4   2  138.63    4.15
  -1   4  -2  143.01    4.20
  -1   4  -2  142.37    4.06
   1   4   2  143.12    4.45
  -1   4  -2  147.12    4.53
  -1   4  -2  150.01    4.11
   2  -4   2    1.27    0.46
  -2  -4  -2    1.14    0.44
  -2  -4  -2    0.58    0.54
  -2  -4  -2    0.76    0.40
   2  -4   2    0.99    0.59
  -2  -4  -2    0.70    0.34
  -2  -4  -2    0.92    0.58
   2  -4   2    0.69    0.24
   2  -4   2    1.33    0.36
  -2  -4  -2    0.25    0.36
  -2   4  -2    0.71    0.44
   2   4   2    0.84    0.49
  -2   4  -2    0.68    0.47
  -2   4  -2    0.99    0.23
   2   4   2    0.88    0.49
  -2   4  -2    0.96    0.33
   2   4   2    0.66    0.46
   2   4   2    1.18    0.14
  -2   4  -2    0.53    0.36
   2   4   2    0.56    0.32
   2   4   2    0.89    0.37
   3  -4   2    0.50    0.48
  -3  -4  -2   -0.28    0.33
  -3  -4  -2    0.48    0.48
   3  -4   2    0.21    0.18
  -3  -4  -2    0.09    0.56
  -3  -4  -2    0.25    0.34
   3  -4   2   -0.32    0.42
  -3  -4  -2    0.12    0.52
   3  -4   2    0.21    0.57
   3   4   2   -0.20    0.41
  -3   4  -2    0.09    0.35
  -3   4  -2   -0.25    0.38
   3   4   2   -0.40    0.30
   3   4   2   -0.23    0.38
  -3   4  -2   -0.44    0.41
   3   4   2    0.03    0.45
   3   4   2   -0.14    0.49
  -3   4  -2    0.18    0.56
   3   4   2    0.08    0.11
  -4  -4  -2   56.67    2.20
   4  -4   2   56.46    2.11
  -4  -4  -2   54.91    2.33
   4  -4   2   59.28    2.14
   4  -4   2   56.89    1.66
  -4  -4  -2   58.53    2.46
  -4  -4  -2   57.34    2.17
  -4  -4  -2   55.35    1.93
   4  -4   2   54.89    2.34
   4   4   2   54.98    1.74
  -4   4  -2   55.76    2.17
  -4   4  -2   61.46    2.64
   4   4   2   59.37    2.19
  -4   4  -2   56.29    2.10
  -4   4  -2   57.90    2.35
   4   4   2   56.10    2.20
   4   4   2   57.01    2.10
   4   4   2   56.10    1.94
   4   4   2   56.35    2.39
  -5  -4  -2  164.01    5.15
   5  -4   2  167.77    5.57
   5  -4   2  170.33    5.19
  -5  -4  -2  168.61    5.28
  -5  -4  -2  171.35    4.84
  -5  -4  -2  166.59    5.32
   5  -4   2  166.08    4.73
  -5  -4  -2  181.55    5.91
   5   4   2  169.86    5.88
   5   4   2  181.48    5.35
  -5   4  -2  181.85    6.07
  -5   4  -2  166.30    5.16
   5   4   2  173.12    4.98
  -5   4  -2  170.97    5.58
   5   4   2  173.15    4.83
  -5   4  -2  161.25    5.14
  -6  -4  -2   51.94    2.28
   6  -4   2   54.26    1.69
   6  -4   2   53.42    1.67
  -6  -4  -2   53.68    2.64
   6  -4   2   50.93    2.48
  -6   4  -2   55.97    2.47
   6   4   2   55.17    2.29
  -6   4  -2   54.08    2.40
   6   4   2   54.74    1.92
   6   4   2   51.98    2.66
  -6   4  -2   53.87    2.41
   6   4   2   53.71    2.08
   7  -4   2    1.12    0.40
  -7  -4  -2    0.59    0.92
   7  -4   2    1.43    0.34
   7  -4   2    2.89    1.00
  -7  -4  -2    2.35    0.96
  -7   4  -2    2.86    0.82
   7   4   2    1.67    0.57
   7   4   2    0.92    0.93
  -7   4  -2    2.85    1.03
   7   4   2   -0.40    0.72
  -8  -4  -2   23.08    1.64
   8  -4   2   18.28    1.70
   8  -4   2   23.94    0.99
  -8  -4  -2   23.35    2.07
   8  -4   2   21.33    0.92
  -8   4  -2   23.46    1.65
   8   4   2   18.49    1.92
   8   4   2   23.99    1.31
   8   4   2   23.10    1.66
  -8   4  -2   20.81    1.82
  -9  -4  -2    4.49    1.05
  -9  -4  -2    5.92    1.47
   9  -4   2    7.34    1.34
   9   4   2    5.43    0.78
  -9   4  -2    5.18    1.28
  -9   4  -2    5.46    1.30
 -10  -4  -2    3.33    1.49
  10  -4   2    2.76    1.21
 -10  -4  -2    0.71    1.11
 -10   4  -2    1.33    0.91
 -10   4  -2    2.69    1.23
 -11  -4  -2   12.24    1.83
  11  -4   2   12.59    1.72
 -11  -4  -2   12.73    2.00
 -11   4  -2   11.34    1.83
 -11   4  -2   13.85    1.92
 -12  -4  -2   25.42    2.57
 -12  -4  -2   22.33    2.42
 -12   4  -2   21.99    2.43
 -13  -5   2    8.53    1.66
 -13  -5   2   12.38    1.76
  13  -5  -2   10.36    2.00
 -13   5   2    9.07    1.78
  13   5  -2    6.57    2.25
 -12  -5   2    4.89    1.20
 -12  -5   2    4.02    1.49
  12  -5  -2    1.54    1.42
  12   5  -2    0.99    1.74
 -12   5   2    5.91    1.29
  11  -5  -2   -1.60    1.17
  11  -5  -2    0.29    0.63
 -11  -5   2    0.78    1.22
 -11  -5   2   -0.46    0.71
 -11   5   2    1.13    1.11
  11   5  -2   -2.00    0.79
  11   5  -2   -0.79    1.50
 -10  -5   2    1.99    0.87
  10  -5  -2    0.69    1.18
 -10  -5   2    3.11    1.20
  10  -5  -2    2.52    0.76
 -10   5   2    0.51    1.01
  10   5  -2    1.08    1.51
  10   5  -2    1.78    0.90
 -10   5   2    1.94    0.55
  -9  -5   2    5.64    1.08
   9  -5  -2    5.87    1.39
  -9  -5   2    6.07    1.06
   9  -5  -2    7.23    0.97
  -9   5   2    6.25    0.71
   9   5  -2    5.31    0.93
  -9   5   2    7.30    1.26
   9   5  -2    8.72    1.64
   8  -5  -2    1.13    1.15
  -8  -5   2    0.40    0.66
  -8  -5   2   -0.47    1.00
   8  -5  -2   -0.28    0.65
  -8  -5   2   -0.40    0.86
   8   5  -2    0.93    0.97
  -8   5   2    0.16    0.67
  -8   5   2   -0.08    0.45
   8   5  -2    0.45    0.69
   7  -5  -2   10.44    1.42
  -7  -5   2   11.44    1.17
  -7  -5   2   11.45    1.31
  -7  -5   2   12.87    1.17
  -7  -5   2   12.29    1.17
   7  -5  -2   10.31    1.00
  -7   5   2   12.31    0.83
  -7   5   2   11.71    1.28
   7   5  -2   12.07    1.38
   7   5  -2   10.34    1.07
   6  -5  -2   20.14    1.31
   6  -5  -2   20.76    1.50
  -6  -5   2   20.96    1.28
  -6  -5   2   20.15    1.30
   6  -5  -2   21.20    1.29
  -6  -5   2   20.60    1.60
  -6  -5   2   19.10    1.45
  -6  -5   2   20.48    1.24
   6  -5  -2   17.87    1.20
  -6   5   2   22.23    1.43
  -6   5   2   21.41    0.96
   6   5  -2   22.53    1.46
   6   5  -2   22.93    1.26
   6   5  -2   22.29    1.42
  -6   5   2   19.41    1.39
  -6   5   2   22.12    1.44
   6   5  -2   22.83    1.59
   6   5  -2   20.10    1.26
   6   5  -2   19.79    1.34
   5  -5  -2   28.82    1.43
  -5  -5   2   32.25    1.46
  -5  -5   2   29.09    1.54
   5  -5  -2   32.75    1.50
   5  -5  -2   33.58    1.62
  -5  -5   2   31.18    1.46
   5  -5  -2   27.91    1.79
  -5  -5   2   34.00    1.54
  -5  -5   2   32.77    1.78
   5   5  -2   31.45    1.46
  -5   5   2   29.74    1.61
   5   5  -2   32.63    1.56
   5   5  -2   28.82    1.68
   5   5  -2   34.41    1.73
  -5   5   2   30.97    1.15
   5   5  -2   31.06    1.51
  -5   5   2   34.64    1.71
  -5   5   2   30.47    1.56
   5   5  -2   34.26    1.59
  -4  -5   2   22.64    1.22
   4  -5  -2   24.08    1.52
   4  -5  -2   22.42    1.20
  -4  -5   2   23.24    1.31
   4  -5  -2   23.72    1.16
  -4  -5   2   21.65    1.14
  -4  -5   2   21.77    1.20
  -4  -5   2   23.62    1.23
   4   5  -2   25.56    1.19
   4   5  -2   22.49    1.26
   4   5  -2   23.24    1.48
  -4   5   2   23.22    1.17
  -4   5   2   22.78    1.30
  -4   5   2   23.78    1.26
   4   5  -2   23.47    1.19
   4   5  -2   23.95    1.13
  -4   5   2   22.08    0.90
   4   5  -2   23.61    1.28
  -3  -5   2   21.62    1.15
   3  -5  -2   21.46    0.85
  -3  -5   2   20.87    1.01
  -3  -5   2   21.79    1.04
   3  -5  -2   19.35    1.20
  -3  -5   2   23.08    1.18
   3  -5  -2   22.22    1.04
  -3  -5   2   19.99    1.02
   3  -5  -2   20.38    1.14
   3   5  -2   20.24    1.01
  -3   5   2   21.55    1.18
  -3   5   2   19.92    1.10
  -3   5   2   22.99    1.14
   3   5  -2   20.26    1.26
  -3   5   2   22.80    1.09
   3   5  -2   20.06    1.17
   3   5  -2   19.93    1.02
  -3   5   2   22.22    0.86
   3   5  -2   22.04    1.11
   3   5  -2   19.73    1.16
  -2  -5   2    6.01    0.49
   2  -5  -2    5.39    0.69
  -2  -5   2    6.00    0.67
  -2  -5   2    5.61    0.61
   2  -5  -2    5.67    0.48
  -2  -5   2    5.58    0.63
  -2  -5   2    5.76    0.65
  -2  -5   2    5.20    0.64
   2  -5  -2    5.43    0.77
   2  -5  -2    7.40    0.63
   2   5  -2    6.25    0.63
   2   5  -2    5.79    0.47
   2   5  -2    4.87    0.68
   2   5  -2    7.24    0.68
   2   5  -2    7.06    0.78
  -2   5   2    5.62    0.64
  -2   5   2    6.78    0.53
  -2   5   2    6.34    0.52
   2   5  -2    5.59    0.65
  -2   5   2    5.99    0.61
  -2   5   2    5.60    0.56
   1  -5  -2    0.85    0.51
  -1  -5   2    0.35    0.45
  -1  -5   2    0.16    0.41
  -1  -5   2    0.54    0.19
   1  -5  -2    0.32    0.36
   1  -5  -2    0.39    0.32
   1  -5  -2    0.40    0.34
  -1  -5   2    0.12    0.32
  -1  -5   2    0.33    0.38
   1  -5  -2    0.38    0.41
  -1   5   2    0.32    0.38
  -1   5   2    0.73    0.45
   1   5  -2    0.38    0.18
   1   5  -2    0.30    0.41
  -1   5   2    0.38    0.49
   1   5  -2    0.45    0.51
   1   5  -2    0.35    0.42
   1   5  -2    0.61    0.47
   1   5  -2    0.93    0.51
   0  -5  -2   75.12    2.48
   0  -5  -2   78.70    2.32
   0  -5   2   80.51    2.43
   0  -5   2   83.12    2.53
   0  -5  -2   78.83    2.54
   0  -5   2   81.98    2.45
   0  -5  -2   76.97    2.62
   0  -5  -2   80.00    2.39
   0  -5   2   75.61    2.34
   0  -5  -2   79.02    2.44
   0  -5   2   76.12    2.51
   0  -5  -2   79.76    2.46
   0   5   2   77.78    2.40
   0   5   2   77.12    2.40
   0   5   2   78.08    2.50
   0   5   2   79.06    2.55
   0   5   2   81.88    2.64
   0   5  -2   77.07    2.52
   0   5  -2   78.60    2.55
  -1  -5  -2    2.64    0.66
  -1  -5  -2    2.98    0.50
  -1  -5  -2    2.22    0.43
   1  -5   2    2.04    0.39
  -1  -5  -2    2.08    0.51
  -1  -5  -2    2.02    0.57
   1  -5   2    1.76    0.47
   1  -5   2    1.96    0.29
   1  -5   2    1.97    0.51
  -1  -5  -2    2.15    0.37
   1   5   2    2.31    0.39
  -1   5  -2    1.61    0.39
  -1   5  -2    1.55    0.53
   1   5   2    2.18    0.37
   1   5   2    2.31    0.52
  -1   5  -2    2.17    0.43
   1   5   2    1.91    0.46
   1   5   2    1.20    0.44
   1   5   2    2.18    0.39
  -1   5  -2    2.26    0.66
  -2  -5  -2   86.30    2.65
   2  -5   2   91.92    2.70
   2  -5   2   91.95    2.73
  -2  -5  -2   93.00    3.10
  -2  -5  -2   90.91    3.00
   2  -5   2   93.38    2.89
  -2  -5  -2   87.97    2.84
  -2  -5  -2   87.61    3.08
  -2  -5  -2   90.12    2.99
  -2   5  -2   94.67    2.73
  -2   5  -2   97.14    3.22
   2   5   2   95.90    2.70
   2   5   2   91.27    2.95
  -2   5  -2   88.93    2.87
  -2   5  -2   91.12    2.95
   2   5   2   94.06    2.72
   2   5   2   94.62    2.86
   2   5   2   91.77    3.12
   2   5   2   92.05    3.08
   3  -5   2   62.86    1.93
  -3  -5  -2   63.89    2.45
   3  -5   2   62.04    2.13
  -3  -5  -2   59.26    2.19
  -3  -5  -2   67.37    2.41
  -3  -5  -2   62.79    2.32
   3  -5   2   65.72    2.55
  -3  -5  -2   63.36    2.05
  -3  -5  -2   62.77    2.40
   3  -5   2   66.28    2.28
   3   5   2   62.55    1.88
  -3   5  -2   63.26    2.23
   3   5   2   62.26    1.87
  -3   5  -2   61.49    2.22
  -3   5  -2   60.13    2.10
   3   5   2   63.55    2.37
   3   5   2   65.32    2.36
   3   5   2   63.23    2.03
   3   5   2   61.83    2.47
   3   5   2   63.53    2.21
  -3   5  -2   66.67    2.55
  -4  -5  -2   27.57    1.64
  -4  -5  -2   27.70    1.59
   4  -5   2   26.65    1.36
  -4  -5  -2   26.25    1.24
  -4  -5  -2   28.13    1.56
   4  -5   2   24.58    1.61
   4  -5   2   29.05    1.38
  -4  -5  -2   26.75    1.53
   4  -5   2   26.81    0.96
  -4  -5  -2   25.32    1.33
  -4   5  -2   26.37    1.39
  -4   5  -2   27.67    1.64
   4   5   2   27.27    1.68
  -4   5  -2   27.61    1.36
  -4   5  -2   25.91    1.36
   4   5   2   31.12    1.52
   4   5   2   29.04    1.37
   4   5   2   27.51    1.23
   4   5   2   26.17    0.92
   4   5   2   27.15    1.42
  -5  -5  -2   20.30    1.20
   5  -5   2   20.25    0.82
  -5  -5  -2   19.32    1.41
   5  -5   2   22.83    1.43
   5  -5   2   20.99    1.63
  -5  -5  -2   23.21    1.65
  -5  -5  -2   21.16    1.44
  -5  -5  -2   18.45    1.55
   5   5   2   21.37    0.88
   5   5   2   21.08    1.18
   5   5   2   22.08    1.41
   5   5   2   23.16    1.77
  -5   5  -2   20.97    1.38
  -5   5  -2   22.48    1.34
  -5   5  -2   21.52    1.32
  -5   5  -2   22.93    1.59
  -6  -5  -2    2.57    1.08
   6  -5   2    0.41    0.28
   6  -5   2   -1.21    0.80
  -6  -5  -2   -0.34    0.54
  -6  -5  -2    0.79    0.65
  -6   5  -2    1.03    0.78
   6   5   2   -0.07    0.71
   6   5   2    1.26    0.59
   6   5   2    0.59    0.38
  -6   5  -2    0.11    0.62
  -6   5  -2    1.42    0.88
  -6   5  -2    1.34    0.66
   6   5   2    0.65    1.02
   7  -5   2   55.97    2.83
  -7  -5  -2   58.63    2.74
   7  -5   2   62.06    1.86
   7  -5   2   59.34    1.85
  -7  -5  -2   63.66    3.06
  -7   5  -2   57.56    2.51
   7   5   2   57.94    3.04
  -7   5  -2   55.24    2.68
  -7   5  -2   56.06    2.71
   7   5   2   64.12    2.66
   7   5   2   59.35    2.10
  -8  -5  -2    0.23    0.65
   8  -5   2   -0.14    0.88
   8  -5   2    0.49    0.31
  -8  -5  -2    1.36    1.21
   8  -5   2    0.59    0.28
  -8   5  -2    1.26    0.68
   8   5   2   -0.18    0.46
  -8   5  -2    1.26    0.95
   8   5   2    0.30    1.12
  -8   5  -2    0.23    0.86
  -9  -5  -2    0.95    1.28
  -9  -5  -2    1.58    0.85
   9  -5   2    1.71    1.10
  -9   5  -2    2.47    0.84
  -9   5  -2    2.57    1.17
  -9   5  -2    3.67    1.00
 -10  -5  -2    9.88    1.59
 -10  -5  -2    8.20    1.73
  10  -5   2    7.84    1.44
 -10   5  -2    9.93    1.45
 -10   5  -2    6.90    1.40
 -10   5  -2    8.25    1.14
  11  -5   2    8.97    1.55
 -11  -5  -2    9.06    1.97
 -11  -5  -2    7.71    1.44
 -11   5  -2    7.87    1.26
 -11   5  -2   10.01    1.76
 -13  -6   2    0.84    1.41
 -13  -6   2    1.02    1.36
  13  -6  -2   -3.17    1.44
  13   6  -2    0.27    1.91
 -13   6   2    2.93    1.48
 -12  -6   2   12.02    1.73
 -12  -6   2   15.75    1.99
  12  -6  -2   14.07    2.11
  12   6  -2   12.31    2.05
 -12   6   2   14.58    1.76
  11  -6  -2   -0.79    0.90
  11  -6  -2    1.91    0.71
 -11  -6   2   -0.54    1.01
 -11  -6   2    0.90    1.26
 -11   6   2    0.90    1.09
  11   6  -2    0.17    1.12
  11   6  -2   -2.66    0.74
  10  -6  -2    2.80    0.80
 -10  -6   2    3.18    1.21
  10  -6  -2    4.49    1.37
 -10  -6   2    2.91    1.24
  10   6  -2    0.94    1.43
 -10   6   2    4.68    1.26
  10   6  -2    2.25    0.84
 -10   6   2    4.23    0.67
  -9  -6   2   14.01    1.40
  -9  -6   2   12.66    1.57
   9  -6  -2   10.89    1.09
  -9  -6   2   11.38    1.48
   9  -6  -2   11.05    1.61
  -9   6   2   13.60    0.98
   9   6  -2    9.90    1.73
  -9   6   2   12.70    1.52
   9   6  -2   12.53    1.21
  -8  -6   2   -0.06    0.65
   8  -6  -2    0.43    0.64
   8  -6  -2    0.73    0.92
  -8  -6   2    0.18    0.67
  -8  -6   2   -0.30    1.00
   8   6  -2    0.44    0.73
   8   6  -2    0.12    0.96
  -8   6   2    0.06    0.44
  -8   6   2    0.43    0.67
   7  -6  -2    9.19    1.45
  -7  -6   2   12.84    1.17
  -7  -6   2   10.64    1.31
   7  -6  -2   10.59    1.02
  -7  -6   2   10.04    1.12
  -7   6   2   11.42    1.19
   7   6  -2   10.19    1.48
  -7   6   2    8.86    0.74
   7   6  -2    8.86    0.97
  -6  -6   2    3.20    0.83
  -6  -6   2    1.97    0.65
   6  -6  -2    2.37    0.80
   6  -6  -2    4.02    0.70
  -6  -6   2    2.81    0.67
  -6  -6   2    2.17    0.77
   6  -6  -2    2.69    0.85
   6  -6  -2    3.33    0.83
   6   6  -2    2.82    0.89
   6   6  -2    2.10    0.79
   6   6  -2    0.08    0.66
   6   6  -2    2.42    0.79
   6   6  -2    2.37    0.67
  -6   6   2    1.85    0.44
  -6   6   2    3.73    0.88
  -6   6   2    3.14    0.85
  -5  -6   2    3.70    0.70
  -5  -6   2    2.64    0.71
  -5  -6   2    2.21    0.70
  -5  -6   2    3.78    0.74
   5  -6  -2    3.08    0.92
  -5  -6   2    3.01    0.62
   5  -6  -2    2.68    0.62
   5  -6  -2    3.98    0.79
   5  -6  -2    2.99    0.71
  -5   6   2    3.19    0.82
   5   6  -2    4.58    0.80
  -5   6   2    3.04    0.64
  -5   6   2    3.07    0.44
  -5   6   2    3.12    0.70
   5   6  -2    4.00    0.75
   5   6  -2    4.40    0.75
   5   6  -2    4.01    0.73
   5   6  -2    3.39    0.72
   5   6  -2    3.84    0.78
  -4  -6   2  215.35    6.14
  -4  -6   2  231.56    7.21
  -4  -6   2  217.71    6.36
   4  -6  -2  214.68    6.97
  -4  -6   2  233.58    6.50
   4  -6  -2  236.67    6.40
   4  -6  -2  217.58    6.58
   4  -6  -2  227.51    6.13
  -4  -6   2  215.34    6.29
  -4   6   2  225.67    7.01
   4   6  -2  232.03    6.81
   4   6  -2  226.09    6.31
  -4   6   2  222.41    6.12
   4   6  -2  230.84    6.39
   4   6  -2  228.43    6.19
  -4   6   2  216.40    6.33
  -4   6   2  222.64    7.00
   4   6  -2  214.45    7.18
   4   6  -2  220.39    6.46
   3  -6  -2    8.69    0.88
  -3  -6   2    9.62    0.89
   3  -6  -2    9.77    0.86
  -3  -6   2   10.48    0.77
  -3  -6   2    9.47    0.74
   3  -6  -2   11.15    0.79
   3  -6  -2    9.76    0.60
  -3  -6   2   10.91    0.90
  -3  -6   2    8.71    0.84
  -3   6   2    9.64    0.78
   3   6  -2   10.43    0.77
  -3   6   2   10.45    0.86
   3   6  -2   10.57    0.88
   3   6  -2    9.55    0.91
  -3   6   2   10.26    0.77
  -3   6   2    9.56    0.98
  -3   6   2   10.42    0.63
   3   6  -2   10.14    0.90
   3   6  -2   10.25    0.99
   3   6  -2   10.32    0.76
  -2  -6   2   43.94    1.72
  -2  -6   2   46.84    1.74
  -2  -6   2   44.60    1.82
   2  -6  -2   43.74    1.77
  -2  -6   2   46.36    1.71
  -2  -6   2   47.24    1.91
   2  -6  -2   45.19    1.57
   2  -6  -2   43.75    1.95
   2  -6  -2   49.78    1.75
  -2  -6   2   45.42    1.50
   2   6  -2   43.85    1.81
   2   6  -2   47.70    1.71
   2   6  -2   45.88    1.93
   2   6  -2   44.69    1.70
  -2   6   2   46.63    1.60
  -2   6   2   46.46    1.72
   2   6  -2   46.17    1.48
   2   6  -2   45.26    1.90
  -2   6   2   44.50    1.84
  -2   6   2   47.11    1.60
  -2   6   2   45.14    1.81
   1  -6  -2    3.00    0.66
   1  -6  -2    3.17    0.61
   1  -6  -2    3.49    0.59
   1  -6  -2    2.69    0.50
  -1  -6   2    2.98    0.58
  -1  -6   2    3.02    0.59
  -1  -6   2    3.40    0.58
  -1  -6   2    2.96    0.29
   1  -6  -2    2.92    0.46
  -1  -6   2    2.69    0.63
   1   6  -2    2.42    0.55
   1   6  -2    2.87    0.61
  -1   6   2    2.96    0.59
   1   6  -2    2.39    0.56
  -1   6   2    2.37    0.52
   1   6  -2    2.64    0.63
  -1   6   2    3.14    0.28
   1   6  -2    3.22    0.49
  -1   6   2    3.02    0.51
   0  -6   2   -0.24    0.45
   0  -6  -2   -0.69    0.43
   0  -6  -2   -0.66    0.59
   0  -6  -2   -0.07    0.45
   0  -6   2    0.18    0.47
   0  -6   2   -0.25    0.45
   0  -6  -2   -0.09    0.34
   0  -6   2    0.16    0.46
   0  -6   2   -0.26    0.30
   0  -6  -2   -0.32    0.39
   0  -6  -2   -0.02    0.39
   0  -6   2   -0.08    0.13
   0   6   2    0.07    0.49
   0   6  -2    0.56    0.45
   0   6   2   -0.09    0.21
   0   6  -2    0.13    0.43
   0   6  -2   -0.17    0.49
   0   6   2    0.15    0.32
   0   6   2    0.26    0.44
   0   6   2   -0.77    0.50
  -1  -6  -2   55.87    1.91
   1  -6   2   54.51    1.92
  -1  -6  -2   55.04    1.82
   1  -6   2   57.43    1.98
  -1  -6  -2   54.00    1.91
   1  -6   2   55.57    1.63
  -1  -6  -2   53.12    2.00
  -1  -6  -2   50.25    2.15
  -1  -6  -2   54.45    2.04
   1  -6   2   58.69    1.97
   1   6   2   57.39    2.00
   1   6   2   53.78    2.08
  -1   6  -2   55.41    1.97
   1   6   2   55.28    1.81
  -1   6  -2   53.31    1.96
   1   6   2   55.26    1.89
   1   6   2   55.75    1.92
   1   6   2   56.13    1.94
  -1   6  -2   55.91    1.93
  -1   6  -2   54.01    2.24
  -2  -6  -2   49.34    1.93
   2  -6   2   46.86    1.58
  -2  -6  -2   45.60    1.63
   2  -6   2   46.84    1.64
  -2  -6  -2   44.39    1.80
  -2  -6  -2   43.08    1.78
   2  -6   2   45.97    1.82
   2  -6   2   45.77    1.74
  -2  -6  -2   46.17    2.01
  -2  -6  -2   47.57    1.81
   2   6   2   49.62    1.87
   2   6   2   47.48    1.64
   2   6   2   48.13    1.76
  -2   6  -2   47.56    2.01
   2   6   2   47.42    1.91
  -2   6  -2   46.13    1.82
  -2   6  -2   48.35    1.63
   2   6   2   47.63    1.88
   2   6   2   46.61    1.58
  -2   6  -2   46.28    1.84
  -3  -6  -2    4.17    0.72
  -3  -6  -2    3.29    0.76
   3  -6   2    3.04    0.43
  -3  -6  -2    4.20    0.71
   3  -6   2    4.68    0.65
  -3  -6  -2    3.05    0.57
   3  -6   2    3.33    0.55
  -3  -6  -2    4.59    0.69
  -3  -6  -2    2.74    0.60
   3  -6   2    4.35    0.86
  -3   6  -2    2.40    0.79
   3   6   2    3.03    0.68
   3   6   2    3.45    0.70
   3   6   2    5.01    0.81
  -3   6  -2    3.27    0.58
  -3   6  -2    3.56    0.41
   3   6   2    3.84    0.56
   3   6   2    3.55    0.35
  -3   6  -2    4.23    0.67
   3   6   2    2.73    0.64
  -4  -6  -2   45.24    2.13
   4  -6   2   44.30    1.52
  -4  -6  -2   47.70    2.14
   4  -6   2   45.53    1.97
   4  -6   2   43.10    1.80
  -4  -6  -2   43.78    1.96
  -4  -6  -2   45.19    2.11
  -4  -6  -2   48.31    2.11
   4  -6   2   44.06    2.22
  -4  -6  -2   45.46    1.76
   4   6   2   49.57    2.08
   4   6   2   44.57    1.44
   4   6   2   45.02    1.97
  -4   6  -2   44.20    1.90
   4   6   2   49.71    1.77
  -4   6  -2   45.48    2.24
  -4   6  -2   41.73    1.88
   4   6   2   47.28    2.19
   4   6   2   46.04    1.96
  -5  -6  -2   20.10    1.23
   5  -6   2   19.70    0.86
  -5  -6  -2   20.41    1.59
  -5  -6  -2   19.61    1.47
  -5  -6  -2   16.57    1.39
   5  -6   2   21.12    1.39
  -5  -6  -2   21.96    1.58
   5  -6   2   19.89    1.72
  -5   6  -2   18.39    1.32
  -5   6  -2   18.43    1.60
  -5   6  -2   20.91    1.34
   5   6   2   19.08    1.16
   5   6   2   19.00    1.46
   5   6   2   20.15    1.73
   5   6   2   19.17    0.81
  -5   6  -2   19.18    1.32
   6  -6   2   29.10    1.86
  -6  -6  -2   25.63    1.62
  -6  -6  -2   28.41    1.87
  -6  -6  -2   30.60    1.59
   6  -6   2   31.32    1.09
   6   6   2   27.93    1.14
  -6   6  -2   29.02    1.87
  -6   6  -2   26.45    1.62
   6   6   2   30.20    1.84
  -6   6  -2   27.10    1.72
   6   6   2   29.53    1.54
   6   6   2   29.87    2.20
  -7  -6  -2    0.82    1.17
   7  -6   2   -0.23    0.29
  -7  -6  -2   -0.69    0.85
  -7  -6  -2   -0.04    0.68
   7  -6   2   -0.40    0.94
   7   6   2   -0.73    0.38
  -7   6  -2   -0.10    0.67
  -7   6  -2    0.23    0.65
  -7   6  -2   -0.29    0.82
  -8  -6  -2   18.48    1.79
  -8  -6  -2   19.61    1.95
   8  -6   2   18.68    0.75
   8  -6   2   18.62    1.78
   8   6   2   18.43    2.04
   8   6   2   20.20    1.05
  -8   6  -2   20.32    1.49
  -8   6  -2   20.05    1.85
  -9  -6  -2   -0.59    0.86
  -9  -6  -2    0.46    1.04
   9  -6   2   -0.55    1.04
  -9   6  -2   -0.05    0.63
   9   6   2    0.98    1.04
  -9   6  -2   -0.29    0.99
 -10  -6  -2    1.41    1.12
 -10  -6  -2    0.48    0.81
  10  -6   2   -0.57    1.05
 -10   6  -2   -0.16    0.67
 -10   6  -2   -0.11    1.06
 -11  -6  -2   -0.77    0.82
  11  -6   2   -0.14    1.13
 -11  -6  -2    1.09    1.51
 -11   6  -2   -0.10    0.88
 -11   6  -2    0.96    0.78
 -12  -7   2    1.18    1.27
 -12  -7   2    0.51    1.33
  12  -7  -2   -0.52    1.44
 -12   7   2   -0.44    1.17
  12   7  -2   -2.28    1.61
 -11  -7   2    1.35    1.18
  11  -7  -2    0.05    1.31
 -11  -7   2    0.31    1.21
  11   7  -2    0.60    0.88
 -11   7   2    1.33    1.20
  11   7  -2   -0.47    1.54
  10  -7  -2   11.28    1.19
  10  -7  -2    9.91    1.76
 -10  -7   2   14.48    1.60
 -10  -7   2   12.52    1.68
 -10   7   2   14.76    1.81
  10   7  -2    9.68    1.90
  10   7  -2   13.14    1.35
 -10   7   2   13.33    1.01
  -9  -7   2    4.39    1.12
  -9  -7   2    2.64    0.89
   9  -7  -2    3.77    0.84
  -9  -7   2    4.67    1.24
   9  -7  -2    1.56    1.26
   9   7  -2    3.84    0.80
  -9   7   2    2.95    0.90
   9   7  -2    2.13    1.12
  -9   7   2    4.02    0.64
  -8  -7   2   13.24    1.39
  -8  -7   2   13.39    1.45
   8  -7  -2   11.81    1.19
   8  -7  -2   13.87    1.79
  -8  -7   2   14.12    1.45
   8   7  -2   14.00    1.30
  -8   7   2   15.01    1.59
  -8   7   2   13.27    0.93
   8   7  -2   12.84    1.78
  -7  -7   2   13.06    1.31
   7  -7  -2   15.28    1.27
  -7  -7   2   16.07    1.43
   7  -7  -2   12.73    1.47
  -7  -7   2   15.32    1.48
   7   7  -2   13.01    1.65
   7   7  -2   12.59    1.17
  -7   7   2   13.99    1.48
  -7   7   2   16.00    0.98
   6  -7  -2    6.80    0.94
  -6  -7   2    6.90    1.04
   6  -7  -2    5.69    1.05
  -6  -7   2    5.64    0.87
   6  -7  -2    8.22    1.07
   6  -7  -2    5.62    0.82
  -6  -7   2    6.00    0.87
  -6  -7   2    7.96    0.94
   6   7  -2    8.36    1.06
   6   7  -2    6.98    0.93
   6   7  -2    7.24    1.21
  -6   7   2    6.94    0.93
  -6   7   2    6.42    1.04
   6   7  -2    5.89    0.88
   6   7  -2    5.93    0.83
  -6   7   2    6.34    0.63
  -5  -7   2   53.92    2.21
  -5  -7   2   56.77    2.45
  -5  -7   2   54.94    2.19
  -5  -7   2   52.98    2.19
  -5  -7   2   57.55    2.30
   5  -7  -2   53.10    2.48
   5  -7  -2   58.35    2.31
   5  -7  -2   57.57    2.28
   5  -7  -2   60.26    2.28
   5   7  -2   59.38    2.23
  -5   7   2   56.10    2.46
  -5   7   2   52.34    1.85
   5   7  -2   51.59    2.44
   5   7  -2   51.35    2.28
   5   7  -2   56.70    2.18
   5   7  -2   53.66    2.24
   5   7  -2   51.73    2.56
  -5   7   2   53.35    2.34
  -5   7   2   52.27    2.25
  -4  -7   2   57.09    2.24
   4  -7  -2   53.78    2.55
  -4  -7   2   57.77    2.46
  -4  -7   2   51.93    2.06
  -4  -7   2   54.17    2.09
  -4  -7   2   58.96    2.22
   4  -7  -2   60.30    2.20
   4  -7  -2   55.36    2.23
   4  -7  -2   59.86    1.93
   4   7  -2   60.57    2.20
   4   7  -2   59.14    2.38
   4   7  -2   57.34    2.52
  -4   7   2   57.06    1.91
   4   7  -2   59.80    2.25
  -4   7   2   57.11    2.26
  -4   7   2   58.05    2.18
   4   7  -2   58.10    2.30
  -4   7   2   60.37    2.45
   4   7  -2   59.85    2.10
  -3  -7   2   37.28    1.56
   3  -7  -2   36.73    1.39
  -3  -7   2   34.86    1.46
  -3  -7   2   37.49    1.61
  -3  -7   2   35.01    1.51
   3  -7  -2   34.23    1.67
   3  -7  -2   36.73    1.56
  -3  -7   2   37.25    1.76
   3  -7  -2   37.78    1.93
  -3  -7   2   35.32    1.71
  -3   7   2   39.46    1.68
   3   7  -2   37.33    1.72
  -3   7   2   36.77    1.42
   3   7  -2   38.71    1.61
  -3   7   2   35.58    1.61
   3   7  -2   38.89    1.58
  -3   7   2   36.17    1.52
   3   7  -2   39.00    1.43
   3   7  -2   35.85    1.79
   3   7  -2   38.53    1.73
  -3   7   2   38.19    1.77
   2  -7  -2   50.76    2.19
   2  -7  -2   52.40    1.94
  -2  -7   2   49.61    2.11
  -2  -7   2   50.79    1.68
  -2  -7   2   52.69    2.02
  -2  -7   2   47.79    1.89
   2  -7  -2   54.62    1.85
   2  -7  -2   47.98    1.99
  -2  -7   2   54.42    1.97
  -2   7   2   53.59    1.80
   2   7  -2   53.06    1.66
   2   7  -2   53.88    1.87
  -2   7   2   50.92    2.15
   2   7  -2   54.13    2.07
   2   7  -2   48.50    2.11
  -2   7   2   52.17    2.05
  -2   7   2   49.29    1.92
   2   7  -2   50.87    1.96
  -2   7   2   51.41    1.80
   2   7  -2   53.84    1.95
  -1  -7   2   54.38    2.01
  -1  -7   2   53.85    1.60
  -1  -7   2   50.61    2.03
   1  -7  -2   51.50    1.92
   1  -7  -2   55.42    1.94
   1  -7  -2   51.81    2.13
  -1  -7   2   52.55    1.88
  -1  -7   2   56.86    1.95
   1  -7  -2   58.13    1.96
   1  -7  -2   54.45    2.10
   1   7  -2   55.82    1.99
   1   7  -2   55.89    1.90
  -1   7   2   53.79    1.89
  -1   7   2   59.32    2.16
  -1   7   2   52.84    1.73
   1   7  -2   54.78    2.06
   1   7  -2   53.43    2.00
  -1   7   2   56.46    2.15
   1   7  -2   52.93    2.14
   0  -7  -2   12.16    0.98
   0  -7   2   13.03    0.51
   0  -7  -2   12.90    0.94
   0  -7   2   13.32    0.99
   0  -7   2   14.15    0.96
   0  -7  -2   13.56    0.90
   0  -7   2   13.24    0.98
   0  -7   2   14.20    0.96
   0  -7  -2   14.14    0.86
   0  -7  -2   12.96    0.93
   0  -7  -2   12.72    0.95
   0  -7   2   12.77    0.81
   0   7   2   12.41    0.94
   0   7   2   13.67    0.93
   0   7   2   13.21    0.63
   0   7  -2   12.99    1.02
   0   7  -2   13.81    1.16
   0   7   2   12.92    0.98
   0   7  -2   14.40    0.99
   1  -7   2    6.18    0.76
  -1  -7  -2    5.71    0.75
  -1  -7  -2    6.15    0.54
  -1  -7  -2    5.71    0.68
   1  -7   2    7.09    0.47
   1  -7   2    6.23    0.66
  -1  -7  -2    6.94    0.70
   1  -7   2    6.37    0.67
  -1  -7  -2    7.11    0.71
  -1  -7  -2    5.44    0.88
   1  -7   2    6.66    0.75
  -1   7  -2    6.36    0.79
   1   7   2    6.64    0.86
   1   7   2    6.68    0.64
   1   7   2    6.52    0.75
  -1   7  -2    5.83    0.66
   1   7   2    6.90    0.73
  -1   7  -2    5.75    0.65
   1   7   2    5.73    0.54
  -1   7  -2    6.11    0.68
  -2  -7  -2    9.28    0.93
  -2  -7  -2    8.31    1.03
  -2  -7  -2    9.20    0.82
   2  -7   2    9.65    0.88
   2  -7   2    8.51    0.73
   2  -7   2    9.47    0.68
  -2  -7  -2    9.09    0.80
  -2  -7  -2    9.94    0.99
  -2  -7  -2   10.30    0.77
   2  -7   2    8.85    0.81
   2   7   2    8.91    0.79
  -2   7  -2    9.50    0.89
   2   7   2    9.26    0.88
  -2   7  -2    9.62    1.10
   2   7   2   10.12    1.02
  -2   7  -2    8.44    0.69
  -2   7  -2    9.00    0.91
   2   7   2    9.67    0.71
   2   7   2   10.07    0.81
   2   7   2    8.49    0.87
   3  -7   2   29.27    1.25
   3  -7   2   28.65    1.65
   3  -7   2   33.26    1.35
  -3  -7  -2   28.91    1.53
  -3  -7  -2   31.17    1.37
   3  -7   2   33.93    1.56
  -3  -7  -2   26.17    1.55
  -3  -7  -2   28.71    1.62
  -3  -7  -2   31.33    1.65
  -3  -7  -2   32.72    1.53
   3   7   2   30.26    1.57
   3   7   2   28.72    1.33
  -3   7  -2   30.25    1.21
   3   7   2   31.89    1.70
   3   7   2   27.35    1.47
   3   7   2   31.67    1.58
   3   7   2   29.98    1.15
  -3   7  -2   29.90    1.45
  -3   7  -2   28.97    1.50
  -3   7  -2   30.86    1.82
  -4  -7  -2   13.48    1.31
   4  -7   2   14.78    1.41
  -4  -7  -2   16.22    1.26
  -4  -7  -2   14.01    1.03
   4  -7   2   13.86    0.83
  -4  -7  -2   12.56    1.29
   4  -7   2   15.89    1.07
  -4  -7  -2   11.74    1.17
   4   7   2   15.60    1.04
  -4   7  -2   15.08    1.11
   4   7   2   14.39    0.68
   4   7   2   15.28    1.27
   4   7   2   14.32    1.30
   4   7   2   12.45    1.20
  -4   7  -2   14.58    1.32
   4   7   2   15.18    0.73
  -4   7  -2   15.05    1.16
   5  -7   2   58.48    1.93
  -5  -7  -2   57.15    2.54
   5  -7   2   60.42    2.85
  -5  -7  -2   57.67    2.23
   5  -7   2   61.10    2.35
  -5  -7  -2   60.83    2.53
  -5  -7  -2   61.94    2.72
  -5  -7  -2   55.70    2.62
   5   7   2   59.51    2.80
  -5   7  -2   54.81    2.48
  -5   7  -2   56.42    2.36
   5   7   2   59.86    2.61
   5   7   2   56.89    1.85
   5   7   2   53.81    2.15
   6  -7   2    5.24    1.03
  -6  -7  -2    5.08    1.07
  -6  -7  -2    6.39    1.00
  -6  -7  -2    4.11    0.88
   6  -7   2    5.26    0.51
  -6  -7  -2    5.42    1.17
   6   7   2    4.88    0.45
   6   7   2    5.81    1.08
  -6   7  -2    5.72    0.93
  -6   7  -2    3.45    1.05
  -7  -7  -2    3.82    1.32
  -7  -7  -2    3.68    0.89
   7  -7   2    2.44    0.38
   7  -7   2    3.47    1.16
  -7  -7  -2    3.51    0.86
   7   7   2    2.67    0.42
  -7   7  -2    3.30    0.87
   7   7   2   -0.14    1.10
  -7   7  -2    2.64    1.05
   8  -7   2    1.34    1.05
  -8  -7  -2    1.59    1.01
  -8  -7  -2    3.55    1.09
  -8   7  -2    2.75    0.88
  -8   7  -2    5.22    1.24
   8   7   2    1.55    1.22
  -9  -7  -2   25.62    1.93
   9  -7   2   22.91    2.15
  -9  -7  -2   25.13    2.42
  -9   7  -2   28.08    2.33
  -9   7  -2   25.74    1.83
   9   7   2   23.38    2.40
 -10  -7  -2    0.14    1.40
 -10  -7  -2   -0.01    1.07
  10  -7   2    0.43    1.20
 -10   7  -2    0.94    1.21
 -10   7  -2    0.47    0.72
 -11  -7  -2   -0.08    1.51
  11  -7   2   -0.80    1.14
 -11  -7  -2   -0.62    1.19
 -11   7  -2   -0.77    1.16
 -11   7  -2    1.76    0.93
 -12  -8   2   -2.02    1.06
 -12  -8   2   -0.30    1.01
  12  -8  -2   -2.01    1.34
  12   8  -2   -1.53    1.24
 -12   8   2   -1.82    1.15
 -11  -8   2    1.07    0.91
  11  -8  -2   -1.40    1.31
 -11  -8   2   -0.96    1.16
 -11   8   2    0.73    1.12
  11   8  -2   -2.71    1.34
  10  -8  -2   11.15    1.19
 -10  -8   2   11.45    1.57
 -10  -8   2   14.24    1.64
  10  -8  -2    9.08    1.80
 -10  -8   2   10.25    1.65
 -10   8   2   11.53    1.00
 -10   8   2   11.24    1.65
  10   8  -2   12.54    2.09
  10   8  -2   11.80    1.28
   9  -8  -2    5.17    0.91
   9  -8  -2    4.61    1.45
  -9  -8   2    5.89    1.33
  -9  -8   2    6.17    1.27
  -9  -8   2    4.41    1.12
  -9   8   2    7.19    1.23
   9   8  -2    1.68    1.37
  -9   8   2    5.29    0.71
   9   8  -2    5.66    0.93
  -8  -8   2   48.99    2.58
  -8  -8   2   53.52    2.58
  -8  -8   2   49.75    2.43
   8  -8  -2   45.02    2.14
   8  -8  -2   49.42    2.74
   8   8  -2   42.57    2.94
  -8   8   2   47.71    2.53
   8   8  -2   49.57    2.27
  -8   8   2   48.93    1.87
   7  -8  -2   58.10    2.45
  -7  -8   2   60.67    2.73
   7  -8  -2   55.91    3.14
  -7  -8   2   62.48    2.76
  -7  -8   2   64.05    2.67
   7   8  -2   56.91    2.47
  -7   8   2   58.00    2.58
  -7   8   2   57.17    2.10
   7   8  -2   62.35    3.21
   6  -8  -2    1.55    1.12
   6  -8  -2   -0.55    0.61
  -6  -8   2   -1.21    0.73
  -6  -8   2   -0.13    0.56
  -6  -8   2    0.10    0.57
  -6   8   2    0.88    0.45
   6   8  -2    0.50    0.66
   6   8  -2    0.22    0.98
  -6   8   2   -0.27    0.73
  -6   8   2    0.64    0.82
   6   8  -2    0.70    0.71
  -5  -8   2    1.68    0.73
  -5  -8   2    1.11    0.71
  -5  -8   2    0.21    0.72
  -5  -8   2    0.82    0.60
   5  -8  -2    1.40    0.58
   5  -8  -2    0.98    0.64
   5  -8  -2    0.68    0.74
  -5  -8   2    0.77    0.57
   5   8  -2    1.14    0.85
   5   8  -2    1.01    0.56
  -5   8   2    1.75    0.48
  -5   8   2    0.89    0.65
  -5   8   2    1.94    0.63
   5   8  -2    1.28    0.67
   5   8  -2    0.86    0.63
   4  -8  -2    2.82    0.75
   4  -8  -2    2.72    0.47
  -4  -8   2    2.12    0.61
  -4  -8   2    2.80    0.70
   4  -8  -2    2.21    0.69
  -4  -8   2    2.24    0.71
   4  -8  -2    2.53    0.93
  -4  -8   2    2.48    0.62
  -4  -8   2    2.96    0.64
   4   8  -2    2.17    0.57
  -4   8   2    3.15    0.69
   4   8  -2    3.45    0.65
   4   8  -2    2.71    0.71
  -4   8   2    1.14    0.67
   4   8  -2    2.35    0.64
  -4   8   2    2.20    0.61
  -4   8   2    1.61    0.67
   4   8  -2    1.87    0.63
  -4   8   2    2.91    0.48
   4   8  -2    3.00    0.62
  -3  -8   2    5.35    0.76
  -3  -8   2    4.69    0.77
  -3  -8   2    7.70    0.84
   3  -8  -2    5.40    0.60
   3  -8  -2    5.32    0.83
   3  -8  -2    5.63    0.73
   3  -8  -2    4.06    0.78
  -3  -8   2    5.16    0.61
  -3  -8   2    4.54    0.79
  -3  -8   2    4.29    0.78
   3   8  -2    5.67    0.80
   3   8  -2    6.34    0.84
  -3   8   2    5.21    0.64
  -3   8   2    5.28    0.71
  -3   8   2    5.36    0.81
  -3   8   2    5.41    0.77
   3   8  -2    4.79    0.83
   3   8  -2    4.56    0.79
   3   8  -2    5.54    0.58
   3   8  -2    3.95    0.88
  -3   8   2    4.98    0.59
  -2  -8   2   53.35    1.78
   2  -8  -2   52.87    2.32
  -2  -8   2   52.97    2.05
   2  -8  -2   55.53    2.04
   2  -8  -2   54.46    1.96
   2  -8  -2   53.15    2.24
  -2  -8   2   55.05    2.10
  -2  -8   2   56.54    2.12
  -2  -8   2   51.59    2.27
   2   8  -2   55.60    1.77
  -2   8   2   52.34    1.94
  -2   8   2   55.81    2.21
   2   8  -2   51.48    2.24
   2   8  -2   59.63    2.32
   2   8  -2   58.05    2.08
   2   8  -2   53.47    2.07
   2   8  -2   51.43    2.09
  -2   8   2   56.66    2.25
   1  -8  -2    0.01    0.41
  -1  -8   2   -0.21    0.38
  -1  -8   2   -0.31    0.61
  -1  -8   2    0.01    0.26
   1  -8  -2   -0.19    0.47
  -1  -8   2    0.04    0.40
   1  -8  -2    0.79    0.42
   1  -8  -2   -0.31    0.42
  -1  -8   2   -0.56    0.36
   1  -8  -2    0.85    0.50
  -1  -8   2    0.32    0.39
  -1   8   2   -0.33    0.55
   1   8  -2   -0.18    0.50
  -1   8   2    0.04    0.22
   1   8  -2    0.54    0.48
   1   8  -2   -0.06    0.47
   1   8  -2    0.59    0.52
   1   8  -2   -0.02    0.42
  -1   8   2   -0.07    0.57
  -1   8   2   -0.36    0.48
   0  -8  -2    4.86    0.69
   0  -8   2    3.42    0.60
   0  -8  -2    5.34    0.66
   0  -8   2    4.66    0.72
   0  -8   2    4.65    0.63
   0  -8  -2    4.16    0.65
   0  -8  -2    4.24    0.66
   0  -8  -2    4.90    0.89
   0  -8   2    4.95    0.39
   0  -8   2    4.55    0.63
   0  -8  -2    4.36    0.71
   0  -8   2    4.09    0.71
   0   8   2    5.37    0.74
   0   8   2    4.32    0.72
   0   8  -2    3.92    0.76
   0   8   2    4.60    0.41
   0   8   2    5.71    0.72
   0   8  -2    5.87    0.80
   0   8  -2    5.57    0.67
  -1  -8  -2   18.42    1.09
   1  -8   2   19.59    0.79
   1  -8   2   18.80    1.07
  -1  -8  -2   18.22    1.19
  -1  -8  -2   19.00    0.95
  -1  -8  -2   18.64    1.25
  -1  -8  -2   20.26    1.23
   1  -8   2   17.68    1.13
   1  -8   2   20.79    1.23
  -1  -8  -2   19.43    1.46
   1  -8   2   21.29    1.20
  -1   8  -2   19.22    1.24
   1   8   2   17.67    1.15
  -1   8  -2   18.25    1.08
   1   8   2   19.39    1.12
  -1   8  -2   19.48    1.14
   1   8   2   19.86    1.00
   1   8   2   20.34    1.40
  -1   8  -2   21.78    1.35
   1   8   2   19.46    1.08
   2  -8   2  129.99    4.06
   2  -8   2  137.23    4.12
   2  -8   2  135.05    3.74
   2  -8   2  134.78    4.15
  -2  -8  -2  132.41    4.28
  -2  -8  -2  129.86    3.84
  -2  -8  -2  131.53    4.18
  -2  -8  -2  125.92    4.11
  -2  -8  -2  125.36    4.34
  -2  -8  -2  124.64    4.08
  -2   8  -2  127.18    4.13
   2   8   2  135.63    4.06
   2   8   2  132.42    4.31
   2   8   2  131.89    3.86
   2   8   2  132.52    4.07
   2   8   2  132.22    4.10
  -2   8  -2  134.91    4.61
   2   8   2  131.07    4.35
  -2   8  -2  137.66    4.06
  -2   8  -2  122.72    4.04
  -3  -8  -2   13.82    1.05
   3  -8   2   15.82    0.99
  -3  -8  -2   15.45    1.08
  -3  -8  -2   14.65    1.14
   3  -8   2   15.25    1.03
  -3  -8  -2   15.04    1.14
   3  -8   2   13.23    1.26
   3  -8   2   15.43    1.06
   3  -8   2   15.00    0.96
  -3  -8  -2   14.57    1.26
  -3  -8  -2   14.89    1.08
   3   8   2   15.16    1.21
   3   8   2   12.68    0.98
  -3   8  -2   14.38    1.42
  -3   8  -2   12.63    1.18
  -3   8  -2   14.94    0.92
   3   8   2   14.27    1.19
   3   8   2   16.01    1.19
  -3   8  -2   14.80    1.16
   3   8   2   15.60    1.18
   3   8   2   16.14    0.90
  -4  -8  -2    0.91    0.61
  -4  -8  -2    1.69    0.63
   4  -8   2    1.09    0.62
   4  -8   2    1.16    0.50
   4  -8   2    0.56    0.96
  -4  -8  -2    2.65    0.89
  -4  -8  -2    1.28    0.73
  -4  -8  -2    2.73    1.00
  -4   8  -2    1.31    0.66
   4   8   2    0.73    0.74
  -4   8  -2   -0.06    0.73
   4   8   2    1.27    0.40
   4   8   2    1.04    0.59
  -5  -8  -2    5.70    0.88
  -5  -8  -2    6.76    1.28
   5  -8   2    5.12    1.26
  -5  -8  -2    7.73    1.00
  -5  -8  -2    6.22    1.04
   5  -8   2    5.50    0.87
   5  -8   2    6.71    0.66
  -5  -8  -2    5.94    1.03
  -5   8  -2    7.01    1.15
   5   8   2    5.27    0.47
  -5   8  -2    5.18    0.90
   5   8   2    7.71    0.63
   5   8   2    7.05    0.92
   5   8   2    6.15    1.18
   6  -8   2   20.50    1.03
  -6  -8  -2   18.49    1.85
  -6  -8  -2   19.71    1.47
   6  -8   2   20.60    1.77
  -6  -8  -2   23.14    1.88
  -6  -8  -2   21.58    1.76
   6   8   2   21.26    0.91
  -6   8  -2   20.37    1.50
  -6   8  -2   20.38    1.77
   6   8   2   20.78    1.86
  -7  -8  -2   -0.20    1.05
  -7  -8  -2   -0.30    0.85
   7  -8   2   -0.64    0.31
   7  -8   2   -0.76    0.97
  -7  -8  -2   -0.26    0.65
   7   8   2   -0.23    0.29
  -7   8  -2   -0.11    0.63
  -7   8  -2   -1.00    0.87
   7   8   2   -0.51    1.01
  -8  -8  -2    4.95    1.24
  -8  -8  -2    5.78    1.06
   8  -8   2    5.68    1.38
  -8  -8  -2    5.39    1.47
  -8   8  -2    5.52    1.14
   8   8   2    3.81    1.40
  -8   8  -2    6.29    1.01
   9  -8   2   19.29    2.05
  -9  -8  -2   21.64    2.26
  -9  -8  -2   19.41    1.91
   9   8   2   17.80    2.20
  -9   8  -2   25.13    2.25
  -9   8  -2   23.12    1.69
 -10  -8  -2   30.52    2.63
  10  -8   2   30.81    2.57
 -10  -8  -2   31.77    2.45
 -10   8  -2   25.67    1.95
 -10   8  -2   30.12    2.56
 -11  -8  -2    0.21    1.26
 -11  -8  -2    1.11    1.53
  11  -8   2    1.17    1.35
 -11   8  -2    0.68    1.32
 -12  -9   2    2.79    1.14
  12  -9  -2   -1.17    1.50
 -12  -9   2    1.49    1.47
 -12   9   2   -1.04    0.84
  12   9  -2   -3.55    1.65
 -11  -9   2   44.22    2.97
 -11  -9   2   43.45    2.66
  11  -9  -2   44.95    3.30
 -11   9   2   43.00    2.66
  11   9  -2   40.00    3.53
  10  -9  -2    1.81    0.81
 -10  -9   2    1.81    1.07
 -10  -9   2    3.31    1.35
  10  -9  -2   -0.31    1.36
 -10  -9   2    0.24    1.09
  10   9  -2    2.61    0.84
 -10   9   2    2.49    1.23
  10   9  -2   -2.39    1.29
   9  -9  -2   24.56    1.67
   9  -9  -2   26.10    2.20
  -9  -9   2   29.61    2.24
  -9  -9   2   27.15    1.90
  -9  -9   2   28.25    2.01
  -9   9   2   24.38    1.84
  -9   9   2   25.06    1.33
   9   9  -2   24.70    1.69
   9   9  -2   23.13    2.34
   8  -9  -2   17.51    1.99
  -8  -9   2   15.43    1.65
  -8  -9   2   16.39    1.65
  -8  -9   2   18.88    1.69
   8  -9  -2   16.44    1.34
  -8   9   2   16.64    1.12
  -8   9   2   20.25    1.73
   8   9  -2   17.59    1.97
   8   9  -2   18.20    1.44
   7  -9  -2    1.37    0.75
  -7  -9   2    1.19    0.76
   7  -9  -2    3.29    1.38
  -7  -9   2    0.20    0.91
  -7  -9   2    0.44    0.71
   7   9  -2    1.85    0.69
   7   9  -2    1.48    1.21
  -7   9   2    2.09    0.81
  -7   9   2    1.42    0.57
  -6  -9   2    2.50    0.93
  -6  -9   2    0.80    0.70
   6  -9  -2    3.26    1.26
   6  -9  -2    1.54    0.74
  -6  -9   2    2.35    0.92
  -6   9   2    2.31    0.84
   6   9  -2    2.31    0.87
  -6   9   2    1.66    0.56
   6   9  -2    1.52    1.03
  -6   9   2    3.09    0.84
   5  -9  -2   20.67    1.35
   5  -9  -2   19.54    1.41
  -5  -9   2   20.04    1.56
  -5  -9   2   16.41    1.40
  -5  -9   2   18.91    1.39
   5  -9  -2   16.73    1.70
  -5  -9   2   18.64    1.33
   5  -9  -2   19.50    1.11
   5   9  -2   17.47    1.52
   5   9  -2   21.40    1.50
  -5   9   2   17.35    1.04
   5   9  -2   19.72    1.72
  -5   9   2   17.78    1.50
  -5   9   2   18.56    1.39
   5   9  -2   19.64    1.31
   4  -9  -2   -0.95    0.61
  -4  -9   2    0.19    0.44
  -4  -9   2   -0.28    0.68
   4  -9  -2   -0.38    0.46
  -4  -9   2   -0.27    0.67
  -4  -9   2    0.59    0.57
  -4  -9   2   -1.04    0.80
   4  -9  -2   -0.18    0.45
   4  -9  -2    0.68    0.94
   4   9  -2   -0.62    0.47
  -4   9   2   -0.55    0.54
  -4   9   2    0.11    0.50
   4   9  -2    0.38    0.68
  -4   9   2   -0.12    0.54
   4   9  -2    0.14    0.74
  -4   9   2    0.53    0.51
   4   9  -2   -0.19    0.56
  -3  -9   2    8.84    0.95
  -3  -9   2    9.50    0.96
  -3  -9   2    8.36    0.76
   3  -9  -2    8.91    0.92
   3  -9  -2    8.35    1.01
   3  -9  -2    8.42    0.78
   3  -9  -2    9.70    1.07
  -3  -9   2    7.29    1.08
  -3  -9   2    6.48    0.90
  -3  -9   2    8.62    1.01
   3   9  -2    7.57    0.95
   3   9  -2    8.83    0.95
   3   9  -2    6.83    0.84
  -3   9   2    8.63    0.88
  -3   9   2    8.59    1.13
   3   9  -2    8.18    0.72
  -3   9   2    6.37    0.76
  -3   9   2    9.67    0.83
   3   9  -2    8.19    1.10
   3   9  -2    8.51    0.86
  -3   9   2    8.76    0.91
   2  -9  -2   37.22    1.71
   2  -9  -2   36.16    1.86
  -2  -9   2   35.51    1.78
  -2  -9   2   34.76    1.57
   2  -9  -2   35.30    1.80
   2  -9  -2   38.45    1.60
  -2  -9   2   34.21    1.60
  -2  -9   2   37.94    1.80
  -2  -9   2   35.03    1.37
   2   9  -2   35.66    1.61
   2   9  -2   35.55    1.33
  -2   9   2   37.06    1.90
   2   9  -2   34.93    1.78
   2   9  -2   36.40    1.90
  -2   9   2   34.53    1.55
  -2   9   2   38.55    1.82
   2   9  -2   37.16    1.60
   2   9  -2   36.70    1.83
  -1  -9   2  123.03    3.88
   1  -9  -2  121.55    3.75
   1  -9  -2  128.46    3.89
  -1  -9   2  128.43    3.99
  -1  -9   2  120.41    3.78
   1  -9  -2  124.95    3.90
   1  -9  -2  117.61    3.83
   1  -9  -2  121.14    4.17
   1  -9  -2  121.04    4.13
  -1  -9   2  120.50    3.43
  -1  -9   2  121.95    4.07
  -1  -9   2  129.15    3.88
  -1   9   2  121.99    3.80
  -1   9   2  117.44    3.84
   1   9  -2  116.28    3.97
   1   9  -2  125.62    4.28
   1   9  -2  119.35    4.23
  -1   9   2  127.92    4.21
  -1   9   2  128.70    4.18
   1   9  -2  125.70    4.08
   0  -9  -2    1.52    0.51
   0  -9  -2    1.28    0.52
   0  -9   2    1.64    0.50
   0  -9  -2    1.25    0.49
   0  -9  -2    1.79    0.64
   0  -9   2    2.22    0.68
   0  -9  -2    1.46    0.57
   0  -9  -2    1.40    0.60
   0  -9   2    1.77    0.67
   0  -9   2    1.49    0.29
   0  -9   2    1.45    0.64
   0  -9   2    0.83    0.67
   0   9   2    1.02    0.51
   0   9  -2    1.57    0.63
   0   9  -2    1.39    0.67
   0   9   2    1.91    0.67
   0   9   2    1.52    0.34
   0   9  -2    0.44    0.64
   0   9   2    1.27    0.59
   1  -9   2  128.41    3.97
  -1  -9  -2  127.02    3.90
  -1  -9  -2  138.69    4.21
   1  -9   2  130.55    4.21
  -1  -9  -2  128.56    4.44
  -1  -9  -2  137.83    4.27
   1  -9   2  138.86    4.14
  -1  -9  -2  129.77    4.11
   1  -9   2  130.91    4.11
  -1  -9  -2  130.52    4.11
   1  -9   2  125.35    4.20
   1   9   2  136.22    4.27
   1   9   2  137.24    4.16
   1   9   2  125.08    4.18
  -1   9  -2  135.64    4.65
   1   9   2  137.12    4.44
   1   9   2  132.28    4.21
  -1   9  -2  127.09    4.20
  -1   9  -2  136.43    4.24
  -2  -9  -2    3.66    0.71
  -2  -9  -2    4.06    0.74
   2  -9   2    5.50    0.82
   2  -9   2    4.36    0.51
   2  -9   2    3.72    0.66
   2  -9   2    3.21    0.75
  -2  -9  -2    2.12    0.94
  -2  -9  -2    3.49    0.68
  -2  -9  -2    4.34    0.60
  -2  -9  -2    5.09    0.84
  -2   9  -2    4.01    0.70
   2   9   2    3.20    0.72
   2   9   2    4.41    0.71
  -2   9  -2    3.92    0.66
   2   9   2    5.22    0.78
   2   9   2    4.29    0.97
   2   9   2    4.02    0.62
   2   9   2    4.31    0.68
  -2   9  -2    5.71    0.94
   2   9   2    3.17    0.66
  -2   9  -2    3.43    0.64
  -3  -9  -2   86.47    3.14
  -3  -9  -2   85.26    2.83
   3  -9   2   83.05    2.89
   3  -9   2   86.57    3.07
   3  -9   2   90.72    2.76
  -3  -9  -2   80.74    3.12
  -3  -9  -2   84.22    3.04
  -3  -9  -2   83.66    3.29
   3   9   2   84.03    3.17
   3   9   2   86.83    3.09
  -3   9  -2   83.75    3.04
  -3   9  -2   81.03    2.99
   3   9   2   88.30    2.86
  -3   9  -2   89.40    2.90
   3   9   2   88.67    2.89
   4  -9   2    3.56    0.74
  -4  -9  -2    3.24    0.80
   4  -9   2    4.60    0.70
  -4  -9  -2    2.98    1.01
   4  -9   2    2.77    1.14
  -4  -9  -2    4.54    0.84
  -4  -9  -2    2.64    0.92
  -4  -9  -2    3.83    1.14
   4   9   2    2.70    0.84
   4   9   2    2.76    0.52
   4   9   2    3.64    0.75
  -4   9  -2    3.62    0.61
  -4   9  -2    3.45    0.78
  -4   9  -2    3.12    0.83
  -5  -9  -2    0.72    0.79
   5  -9   2   -0.29    0.50
  -5  -9  -2   -0.62    0.98
   5  -9   2    0.30    0.66
  -5  -9  -2    0.89    0.73
  -5  -9  -2   -0.28    1.06
   5  -9   2   -0.05    1.12
  -5  -9  -2    0.01    0.87
  -5   9  -2    1.35    0.76
   5   9   2    0.48    0.37
   5   9   2    0.42    0.42
  -5   9  -2    0.11    0.90
   5   9   2    0.73    0.91
  -6  -9  -2   34.76    1.87
  -6  -9  -2   36.54    2.33
   6  -9   2   36.28    1.50
  -6  -9  -2   36.87    2.18
  -6  -9  -2   34.80    1.98
   6  -9   2   36.10    2.51
   6   9   2   36.71    2.40
  -6   9  -2   34.60    2.00
   6   9   2   35.66    1.31
   6   9   2   37.51    1.34
  -6   9  -2   36.55    1.95
  -7  -9  -2   -0.22    0.65
  -7  -9  -2   -1.23    1.04
   7  -9   2   -0.51    0.37
   7  -9   2   -0.32    1.06
  -7  -9  -2    0.02    0.74
  -7   9  -2   -0.40    0.59
   7   9   2   -0.69    1.00
  -7   9  -2   -0.04    0.94
   7   9   2   -0.47    0.25
   8  -9   2    0.11    1.17
  -8  -9  -2    1.45    0.92
  -8  -9  -2    0.57    1.21
  -8  -9  -2   -0.08    0.73
  -8   9  -2    0.30    0.71
  -8   9  -2   -0.42    0.77
   8   9   2   -0.06    1.18
   9  -9   2   53.46    3.24
  -9  -9  -2   58.32    3.12
  -9  -9  -2   57.18    3.38
  -9   9  -2   54.32    2.62
   9   9   2   55.14    3.52
  -9   9  -2   54.52    3.08
  10  -9   2    5.44    1.55
 -10  -9  -2    3.48    1.66
 -10  -9  -2    3.49    1.14
  10   9   2    4.32    1.68
 -10   9  -2    2.64    1.10
 -10   9  -2    5.26    1.05
 -11  -9  -2    4.54    1.57
 -11  -9  -2    3.79    1.82
  11  -9   2    2.38    1.46
 -11   9  -2    5.07    1.36
  12 -10  -2   10.14    2.18
 -12 -10   2    9.18    1.90
 -12 -10   2    8.18    1.55
 -12  10   2   10.68    1.95
  12  10  -2    9.23    2.28
 -11 -10   2   15.18    1.85
  11 -10  -2   16.60    2.30
 -11 -10   2   14.53    1.94
 -11 -10   2   12.59    1.74
  11  10  -2   12.35    2.00
 -11  10   2   13.78    1.79
 -10 -10   2   -0.59    0.68
 -10 -10   2    0.63    1.14
 -10 -10   2   -0.06    1.16
  10 -10  -2    0.04    0.72
  10 -10  -2   -0.15    1.04
 -10  10   2   -0.08    0.86
  10  10  -2   -2.12    1.28
  10  10  -2    0.41    0.72
   9 -10  -2    6.35    1.06
  -9 -10   2    6.07    1.16
  -9 -10   2    4.50    1.28
   9 -10  -2    8.61    1.73
  -9 -10   2    8.19    1.32
   9  10  -2    6.06    1.00
  -9  10   2    5.87    0.79
   9  10  -2    7.01    1.72
  -9  10   2    6.07    1.21
  -8 -10   2   45.50    2.37
  -8 -10   2   46.07    2.28
   8 -10  -2   43.77    2.70
   8 -10  -2   41.06    2.12
  -8 -10   2   46.48    2.52
  -8  10   2   49.24    2.44
  -8  10   2   43.74    1.87
   8  10  -2   42.25    2.88
   8  10  -2   43.97    2.18
   7 -10  -2    1.79    1.02
   7 -10  -2    1.16    0.85
  -7 -10   2    1.00    0.71
  -7 -10   2    2.30    0.82
  -7 -10   2    2.17    1.02
  -7  10   2    1.19    0.98
   7  10  -2    1.51    0.90
  -7  10   2    0.58    0.53
  -6 -10   2    6.94    1.14
   6 -10  -2    6.73    1.05
   6 -10  -2    7.13    1.29
  -6 -10   2    7.66    1.21
  -6 -10   2    6.94    1.24
   6  10  -2    7.74    1.16
  -6  10   2    7.66    0.84
  -6  10   2    9.60    1.18
  -6  10   2    7.74    1.15
   6  10  -2    8.54    1.37
   5 -10  -2    2.88    0.87
   5 -10  -2    2.17    0.55
   5 -10  -2    2.20    1.19
  -5 -10   2    1.64    0.78
  -5 -10   2    1.63    0.72
  -5 -10   2    1.77    0.88
  -5  10   2    1.80    0.81
  -5  10   2    2.08    0.57
   5  10  -2    1.89    0.99
  -5  10   2    1.97    0.90
   5  10  -2   -0.07    0.63
   5  10  -2    1.73    1.03
   4 -10  -2   16.85    1.64
  -4 -10   2   13.27    1.36
   4 -10  -2   14.22    1.32
  -4 -10   2   16.08    1.38
   4 -10  -2   17.60    1.15
  -4 -10   2   14.54    1.15
  -4 -10   2   14.16    1.38
   4 -10  -2   15.12    1.38
  -4 -10   2   14.79    1.31
  -4  10   2   14.49    1.29
  -4  10   2   14.44    1.06
  -4  10   2   16.37    1.27
   4  10  -2   14.92    1.40
   4  10  -2   15.97    1.15
   4  10  -2   16.07    1.36
  -4  10   2   15.59    1.31
   4  10  -2   16.70    1.41
  -3 -10   2    0.23    0.56
  -3 -10   2    0.45    0.56
   3 -10  -2    0.61    0.77
  -3 -10   2    1.18    0.55
   3 -10  -2    0.54    0.52
   3 -10  -2    0.34    0.90
   3 -10  -2    0.49    0.71
  -3 -10   2    1.32    0.72
  -3 -10   2    0.72    0.57
   3  10  -2    0.44    0.63
  -3  10   2    1.02    0.63
   3  10  -2    0.79    0.71
  -3  10   2   -0.23    0.63
  -3  10   2    0.27    0.67
  -3  10   2    0.65    0.49
   3  10  -2    0.97    0.47
   3  10  -2    0.42    0.61
   2 -10  -2   57.00    2.29
   2 -10  -2   51.95    2.49
   2 -10  -2   60.28    2.64
  -2 -10   2   59.14    2.39
  -2 -10   2   58.18    2.29
  -2 -10   2   59.03    1.97
  -2 -10   2   56.37    2.57
  -2 -10   2   55.75    2.30
   2 -10  -2   61.77    2.26
   2 -10  -2   64.44    2.41
   2  10  -2   57.68    2.34
   2  10  -2   53.69    2.42
  -2  10   2   56.66    2.48
   2  10  -2   60.10    2.32
  -2  10   2   55.97    2.21
  -2  10   2   62.13    2.43
   2  10  -2   60.15    2.49
   2  10  -2   58.75    2.49
  -1 -10   2    9.70    1.14
  -1 -10   2    8.57    0.89
  -1 -10   2    9.08    1.03
  -1 -10   2    8.97    0.92
   1 -10  -2    8.13    0.94
   1 -10  -2    9.92    1.08
   1 -10  -2    8.54    0.85
  -1 -10   2    8.09    0.64
   1 -10  -2    8.46    0.90
   1 -10  -2    6.70    0.85
   1 -10  -2    7.37    1.01
  -1 -10   2    8.83    1.01
   1  10  -2    7.83    1.07
  -1  10   2    7.80    0.61
   1  10  -2    7.76    1.05
  -1  10   2    8.56    0.96
  -1  10   2    6.35    1.02
   1  10  -2    6.76    0.88
  -1  10   2    8.43    1.03
   1  10  -2    8.95    1.00
   0 -10  -2   11.63    1.00
   0 -10  -2   12.56    1.13
   0 -10   2   13.04    1.15
   0 -10   2   12.32    1.11
   0 -10   2   12.41    1.18
   0 -10  -2   13.01    1.16
   0 -10   2   13.32    1.20
   0 -10   2   12.96    1.17
   0 -10  -2   11.92    1.13
   0 -10  -2   12.00    1.06
   0 -10   2   14.36    0.69
   0 -10  -2    9.86    1.10
   0  10   2   12.28    0.77
   0  10  -2   11.64    1.27
   0  10  -2   10.19    1.03
   0  10   2   12.04    1.11
   0  10  -2   13.83    1.21
   0  10   2   13.81    1.22
   0  10   2   12.06    1.13
   1 -10   2   -0.11    0.45
   1 -10   2   -0.21    0.61
  -1 -10  -2   -0.05    0.50
   1 -10   2    0.14    0.44
   1 -10   2    0.14    0.67
  -1 -10  -2    0.49    0.65
  -1 -10  -2    0.37    0.56
  -1 -10  -2    0.11    0.69
  -1 -10  -2   -0.04    0.44
  -1  10  -2    0.24    0.62
   1  10   2   -0.15    0.38
   1  10   2    1.18    0.78
   1  10   2    0.11    0.62
  -1  10  -2    0.35    0.68
  -2 -10  -2   89.30    3.03
   2 -10   2   92.51    2.72
  -2 -10  -2   87.12    3.17
  -2 -10  -2   88.40    3.42
   2 -10   2   88.60    3.20
   2 -10   2   90.55    3.18
  -2 -10  -2   91.03    3.13
  -2 -10  -2   83.00    3.11
  -2  10  -2   92.28    3.13
   2  10   2   82.05    3.30
   2  10   2   91.90    3.13
   2  10   2   90.14    3.18
  -2  10  -2   88.02    3.21
  -2  10  -2   86.89    3.13
   2  10   2   91.81    2.97
  -3 -10  -2   24.66    1.45
  -3 -10  -2   21.62    1.44
   3 -10   2   23.74    1.20
  -3 -10  -2   22.85    1.70
   3 -10   2   25.38    1.53
   3 -10   2   25.33    1.37
  -3 -10  -2   24.48    1.69
  -3 -10  -2   21.35    1.41
   3  10   2   23.44    1.41
   3  10   2   21.77    1.26
   3  10   2   21.48    1.44
  -3  10  -2   25.81    1.59
  -3  10  -2   24.67    1.37
  -3  10  -2   19.19    1.39
  -4 -10  -2   -0.37    0.58
  -4 -10  -2   -1.32    0.87
  -4 -10  -2   -1.03    1.00
   4 -10   2   -0.45    0.58
   4 -10   2    0.55    0.63
  -4 -10  -2    0.48    0.71
  -4 -10  -2    0.10    0.84
  -4  10  -2    0.12    0.50
  -4  10  -2    0.07    0.64
   4  10   2   -1.36    0.80
  -4  10  -2    0.69    0.66
   4  10   2    0.48    0.50
  -5 -10  -2   22.74    1.56
  -5 -10  -2   24.58    1.85
   5 -10   2   24.33    1.57
  -5 -10  -2   24.18    2.03
   5 -10   2   18.61    1.96
  -5 -10  -2   20.51    1.84
   5 -10   2   22.96    1.33
   5  10   2   22.63    1.87
  -5  10  -2   22.20    1.61
  -5  10  -2   20.51    1.78
   5  10   2   24.26    1.17
  -6 -10  -2   24.45    2.04
  -6 -10  -2   23.99    1.62
   6 -10   2   24.75    1.25
  -6 -10  -2   21.80    1.63
   6 -10   2   21.96    2.09
  -6 -10  -2   21.99    1.94
   6  10   2   24.16    1.08
   6  10   2   24.70    1.99
  -6  10  -2   27.95    1.70
   6  10   2   23.43    1.03
  -6  10  -2   22.16    1.67
  -7 -10  -2   13.94    1.36
   7 -10   2   14.85    1.82
  -7 -10  -2   15.36    1.80
  -7 -10  -2   15.67    1.56
   7 -10   2   13.10    0.92
  -7  10  -2   14.13    1.37
  -7  10  -2   13.50    1.63
   7  10   2   12.50    1.66
   8 -10   2    1.28    1.28
  -8 -10  -2    2.54    0.97
  -8 -10  -2    2.64    1.37
  -8 -10  -2    2.05    0.91
   8  10   2    0.93    1.26
  -8  10  -2    1.94    0.89
  -8  10  -2    2.58    1.18
   9 -10   2    3.85    1.45
  -9 -10  -2    5.96    1.38
  -9 -10  -2    4.31    1.14
  -9 -10  -2    4.97    1.39
  -9  10  -2    6.44    1.29
  -9  10  -2    3.95    0.98
   9  10   2    3.38    1.25
 -10 -10  -2   15.50    1.92
 -10 -10  -2   15.06    2.16
  10 -10   2   14.16    2.00
 -10  10  -2   18.22    2.05
 -10  10  -2   15.49    1.58
  10  10   2   13.18    2.17
  11 -11  -2    9.85    2.07
 -11 -11   2   10.54    1.64
 -11 -11   2   10.68    1.84
 -11 -11   2   10.81    1.70
 -11  11   2   15.30    2.09
  11  11  -2    6.08    1.98
 -10 -11   2    1.78    1.25
 -10 -11   2    2.39    0.96
 -10 -11   2   -0.46    1.11
  10 -11  -2    0.26    1.07
  10  11  -2   -1.17    1.42
 -10  11   2    0.12    0.84
  -9 -11   2    0.26    0.77
  -9 -11   2    0.64    0.83
   9 -11  -2   -1.01    0.75
   9 -11  -2   -1.55    1.31
  -9 -11   2    1.06    1.16
  -9  11   2   -0.64    1.00
   9  11  -2   -2.22    1.23
   9  11  -2    0.31    0.69
  -9  11   2   -0.32    0.52
  -8 -11   2    0.74    0.94
   8 -11  -2    0.89    0.84
  -8 -11   2    0.31    0.71
  -8 -11   2    0.60    0.76
   8 -11  -2    1.63    1.36
  -8  11   2   -0.24    0.71
   8  11  -2    1.05    0.65
   8  11  -2   -0.63    1.17
  -8  11   2   -0.31    0.53
  -7 -11   2    4.93    1.12
   7 -11  -2    5.25    0.99
  -7 -11   2    6.49    1.10
  -7 -11   2    5.58    1.13
   7 -11  -2    2.59    1.35
  -7  11   2    4.14    0.72
  -7  11   2    6.09    1.24
   7  11  -2    3.49    1.26
  -6 -11   2    9.55    1.38
  -6 -11   2    8.40    1.29
   6 -11  -2    7.48    1.59
  -6 -11   2    7.69    1.17
   6 -11  -2    8.46    1.16
   6  11  -2    9.76    1.45
  -6  11   2   10.23    1.26
  -6  11   2    8.91    0.95
  -6  11   2    8.57    1.17
   6  11  -2   10.49    1.51
   5 -11  -2   85.81    3.30
  -5 -11   2   81.74    3.06
  -5 -11   2   82.26    3.20
  -5 -11   2   80.87    3.19
   5 -11  -2   85.64    2.93
   5 -11  -2   82.05    3.63
  -5  11   2   79.85    3.29
   5  11  -2   82.86    3.46
   5  11  -2   80.47    3.60
  -5  11   2   84.56    3.28
   5  11  -2   86.76    3.03
  -5  11   2   81.33    2.90
   4 -11  -2    1.00    0.87
  -4 -11   2   -0.06    1.06
   4 -11  -2    1.06    0.59
   4 -11  -2    1.82    0.87
  -4 -11   2    0.29    0.71
  -4 -11   2    0.98    0.85
  -4 -11   2    0.58    0.68
  -4 -11   2    2.36    0.76
  -4  11   2    1.42    0.71
  -4  11   2    2.20    0.90
   4  11  -2    0.49    0.73
  -4  11   2    2.31    0.70
   4  11  -2    1.53    0.87
   4  11  -2    0.96    0.61
  -3 -11   2  110.76    3.52
   3 -11  -2  110.33    4.08
  -3 -11   2  112.99    4.25
   3 -11  -2  112.66    3.83
   3 -11  -2  109.61    4.33
  -3 -11   2  111.98    3.79
  -3 -11   2  112.36    3.92
   3 -11  -2  118.09    3.73
   3  11  -2  116.39    3.86
   3  11  -2  113.18    4.05
   3  11  -2  119.87    3.52
   3  11  -2  108.43    4.17
  -3  11   2  116.04    3.85
  -3  11   2  109.36    3.67
   2 -11  -2    1.45    0.80
  -2 -11   2    2.15    0.85
   2 -11  -2    1.74    0.86
  -2 -11   2    1.45    0.50
  -2 -11   2    1.52    0.63
   2 -11  -2    2.38    0.76
   2 -11  -2    1.84    0.68
  -2 -11   2    1.95    0.99
   2 -11  -2    1.79    0.97
   2  11  -2    0.53    0.67
  -2  11   2    1.90    0.72
   2  11  -2    3.30    0.91
   2  11  -2    1.63    0.64
   2  11  -2    1.67    0.70
  -2  11   2    2.58    0.97
   1 -11  -2   37.59    1.84
  -1 -11   2   36.00    1.37
   1 -11  -2   38.75    2.17
  -1 -11   2   37.75    1.79
   1 -11  -2   35.67    2.03
   1 -11  -2   34.11    1.75
   1 -11  -2   35.41    1.82
   1 -11  -2   36.20    1.77
   1 -11  -2   41.19    1.94
  -1 -11   2   36.67    2.09
  -1 -11   2   36.92    1.75
   1  11  -2   35.52    2.00
   1  11  -2   38.02    1.91
  -1  11   2   36.53    1.45
  -1  11   2   37.90    2.05
   1  11  -2   37.90    2.14
   1  11  -2   36.32    1.90
  -1  11   2   34.16    1.82
   0 -11  -2   -0.96    0.65
   0 -11  -2    0.36    0.75
   0 -11  -2    0.72    0.72
   0 -11   2   -0.17    0.54
   0 -11   2    0.19    0.76
   0 -11  -2    0.22    0.63
   0 -11   2    0.05    0.55
   0 -11  -2    0.23    0.56
   0 -11   2    0.20    0.33
   0 -11  -2   -0.61    0.64
   0  11  -2    0.38    0.78
   0  11   2    0.05    0.76
   0  11  -2    0.34    0.65
   0  11  -2    0.55    0.76
   0  11   2    0.34    0.69
   0  11   2   -0.07    0.35
  -1 -11  -2    0.66    0.99
   1 -11   2    1.13    0.81
   1 -11   2    0.09    0.57
   1 -11   2   -1.04    0.67
  -1 -11  -2    0.65    0.73
  -1 -11  -2    1.27    0.64
  -1 -11  -2    0.24    0.69
   1  11   2    0.94    0.69
   1  11   2    1.49    0.87
   1  11   2    0.35    0.47
  -1  11  -2    0.29    0.56
  -1  11  -2    0.74    0.71
  -2 -11  -2    7.79    0.81
  -2 -11  -2    8.91    1.12
  -2 -11  -2    9.44    1.20
   2 -11   2   10.70    0.83
   2 -11   2   10.10    1.18
   2 -11   2   10.64    1.11
  -2 -11  -2   11.86    1.46
  -2 -11  -2   11.06    1.13
  -2  11  -2    9.88    1.22
   2  11   2    9.86    1.01
  -2  11  -2    9.65    1.09
  -2  11  -2   10.92    1.20
   2  11   2   11.21    0.95
   2  11   2    9.05    1.12
   3 -11   2   24.44    1.49
  -3 -11  -2   21.90    1.73
  -3 -11  -2   24.38    1.76
  -3 -11  -2   29.81    1.67
  -3 -11  -2   24.07    1.43
   3 -11   2   24.07    1.25
  -3 -11  -2   23.48    2.00
   3  11   2   26.52    1.67
   3  11   2   26.84    1.45
  -3  11  -2   27.98    1.53
  -3  11  -2   26.01    1.60
  -3  11  -2   24.39    1.68
  -4 -11  -2   14.71    1.53
   4 -11   2   14.62    1.14
  -4 -11  -2   16.40    1.33
  -4 -11  -2   17.36    1.43
   4 -11   2   14.15    1.19
  -4 -11  -2   15.87    1.58
  -4 -11  -2   10.85    1.63
  -4  11  -2   14.94    1.44
  -4  11  -2   17.26    1.26
   4  11   2   14.59    1.17
   4  11   2   13.51    1.35
  -4  11  -2   13.59    1.36
  -5 -11  -2   24.44    1.88
  -5 -11  -2   23.05    2.04
   5 -11   2   24.04    1.52
  -5 -11  -2   23.89    1.94
   5 -11   2   23.48    1.41
  -5 -11  -2   24.42    1.64
   5  11   2   21.08    1.82
   5  11   2   23.72    1.25
  -5  11  -2   25.85    1.71
  -5  11  -2   25.42    1.69
   6 -11   2   -0.92    0.49
  -6 -11  -2    1.05    0.79
  -6 -11  -2   -0.10    0.65
   6 -11   2   -0.27    1.10
  -6 -11  -2   -0.28    0.77
  -6 -11  -2    0.08    1.05
  -6  11  -2   -0.69    0.65
   6  11   2    0.19    0.32
  -6  11  -2    0.54    0.70
   6  11   2   -0.23    0.90
  -7 -11  -2   19.27    1.64
  -7 -11  -2   20.18    1.82
  -7 -11  -2   18.55    1.99
  -7 -11  -2   19.72    1.99
   7 -11   2   18.93    2.08
  -7  11  -2   17.43    1.89
   7  11   2   17.51    1.91
  -7  11  -2   20.42    1.60
  -8 -11  -2    1.40    1.34
  -8 -11  -2    1.12    0.89
  -8 -11  -2    0.51    0.90
   8 -11   2   -0.31    1.19
  -8  11  -2    1.77    0.84
  -8  11  -2    1.08    1.17
   8  11   2   -0.14    1.13
  -9 -11  -2   -0.13    1.36
   9 -11   2    1.80    1.38
  -9 -11  -2    1.21    1.00
  -9 -11  -2    1.70    1.19
  -9  11  -2    1.04    0.91
   9  11   2   -0.39    1.31
  -9  11  -2    1.07    0.90
 -10 -11  -2    0.70    1.04
 -10 -11  -2    0.72    1.20
  10 -11   2    0.67    1.33
 -10  11  -2   -2.62    1.12
  10  11   2   -0.52    1.45
 -11 -12   2    0.26    1.35
  11 -12  -2   -0.07    1.53
 -11 -12   2    0.60    1.19
 -11 -12   2    1.32    1.06
 -11  12   2   -1.04    0.87
  11  12  -2   -0.86    1.71
  10 -12  -2    6.32    1.79
 -10 -12   2   10.95    1.49
 -10 -12   2    9.60    1.65
 -10 -12   2   10.99    1.78
  10  12  -2    7.12    1.91
 -10  12   2   11.27    1.82
  -9 -12   2    1.73    0.92
  -9 -12   2   -0.48    1.08
   9 -12  -2    1.96    0.86
   9 -12  -2    2.68    1.21
  -9 -12   2    2.33    0.93
   9  12  -2    0.47    1.07
  -9  12   2   -0.07    1.10
   9  12  -2    1.11    0.70
  -8 -12   2   22.00    1.93
  -8 -12   2   18.31    1.72
  -8 -12   2   17.52    1.79
   8 -12  -2   19.86    2.25
   8 -12  -2   18.96    1.61
   8  12  -2   19.08    1.54
   8  12  -2   13.94    1.92
  -8  12   2   18.87    1.99
  -8  12   2   17.16    1.32
   7 -12  -2    9.83    1.74
   7 -12  -2   12.70    1.41
  -7 -12   2   11.14    1.38
  -7 -12   2   14.74    1.48
  -7 -12   2   13.29    1.54
  -7  12   2   13.44    1.13
   7  12  -2   12.07    1.66
  -7  12   2   13.52    1.52
   6 -12  -2    2.80    1.02
  -6 -12   2    5.99    1.19
  -6 -12   2    2.72    0.88
   6 -12  -2    4.01    1.12
  -6 -12   2    2.20    0.96
  -6  12   2    4.22    0.96
   6  12  -2    4.86    1.30
  -6  12   2    6.19    1.06
   6  12  -2    2.95    1.13
  -6  12   2    2.58    0.72
   5 -12  -2    7.60    0.92
   5 -12  -2    8.58    1.25
  -5 -12   2   10.07    1.20
  -5 -12   2    8.43    1.16
   5 -12  -2    5.59    1.52
  -5 -12   2    7.23    1.13
  -5  12   2    7.99    1.31
  -5  12   2    8.53    1.13
   5  12  -2    9.31    1.39
   5  12  -2    9.88    1.52
   5  12  -2   10.21    1.11
  -5  12   2    9.01    1.04
   4 -12  -2   47.72    2.92
  -4 -12   2   53.40    2.24
  -4 -12   2   51.98    2.33
  -4 -12   2   56.38    2.60
   4 -12  -2   54.16    2.22
   4 -12  -2   52.24    2.60
  -4 -12   2   50.06    2.84
   4  12  -2   51.56    2.52
   4  12  -2   53.48    2.69
  -4  12   2   55.07    2.56
   4  12  -2   55.61    2.17
  -4  12   2   53.14    2.33
  -4  12   2   52.81    2.22
  -3 -12   2   24.68    1.72
   3 -12  -2   25.40    1.54
   3 -12  -2   25.30    1.86
  -3 -12   2   26.44    2.09
  -3 -12   2   26.44    1.40
   3 -12  -2   24.32    1.61
  -3 -12   2   26.39    1.62
   3 -12  -2   25.40    1.92
   3  12  -2   24.02    1.76
   3  12  -2   23.43    1.66
  -3  12   2   24.53    1.52
  -2 -12   2    6.71    0.98
   2 -12  -2    8.48    1.04
  -2 -12   2    8.44    0.77
   2 -12  -2    8.59    1.30
   2 -12  -2    7.90    1.05
   2 -12  -2    7.93    0.98
  -2 -12   2    6.89    1.11
  -2 -12   2    7.11    1.32
   2 -12  -2    7.61    1.10
  -2  12   2    9.83    1.10
   2  12  -2    8.34    1.06
  -2  12   2    6.68    0.67
   2  12  -2    7.29    1.04
   1 -12  -2    2.47    0.74
   1 -12  -2    1.76    0.94
   1 -12  -2    3.21    0.77
  -1 -12   2    2.33    0.92
   1 -12  -2    2.38    0.76
   1 -12  -2    3.61    1.13
   1 -12  -2    2.67    0.88
  -1 -12   2    2.10    0.91
  -1 -12   2    2.12    0.48
  -1 -12   2    1.56    0.99
   1  12  -2    2.04    0.74
  -1  12   2    2.11    0.46
   1  12  -2    1.92    0.96
  -1  12   2    1.46    0.65
   0 -12   2    2.98    0.75
   0 -12   2    2.45    0.94
   0 -12  -2    3.28    0.74
   0 -12   2    1.87    0.43
   0 -12  -2    2.94    0.98
   0 -12  -2    2.26    0.88
   0 -12  -2    2.72    0.80
   0 -12  -2    3.00    0.93
   0 -12   2    1.44    0.87
   0  12  -2    3.34    1.01
   0  12   2    3.03    0.95
   0  12   2    2.04    0.49
   0  12   2    2.66    0.94
   0  12  -2    2.51    0.80
   1 -12   2   11.76    0.75
   1 -12   2   11.45    1.17
   1 -12   2   10.65    1.13
  -1 -12  -2   12.82    1.58
  -1 -12  -2   11.56    1.15
   1 -12   2   10.46    1.25
  -1 -12  -2   12.09    1.25
  -1 -12  -2   10.16    1.15
   1  12   2   11.78    1.19
   1  12   2   11.97    1.38
   1  12   2    9.59    0.85
  -1  12  -2   12.23    1.26
  -1  12  -2   11.00    1.27
   2 -12   2   79.63    2.47
   2 -12   2   75.75    3.00
   2 -12   2   72.60    2.99
  -2 -12  -2   79.36    3.02
   2 -12   2   73.10    2.95
  -2 -12  -2   80.55    2.95
  -2 -12  -2   77.59    2.84
  -2 -12  -2   79.88    3.15
  -2 -12  -2   75.76    3.30
   2  12   2   75.45    2.94
   2  12   2   77.55    2.89
  -2  12  -2   78.82    3.02
  -2  12  -2   72.64    2.95
   2  12   2   73.21    3.07
  -3 -12  -2    1.64    0.94
  -3 -12  -2    0.43    0.63
  -3 -12  -2    0.21    1.16
  -3 -12  -2    0.39    0.59
   3 -12   2    0.35    0.56
   3 -12   2    0.24    0.80
  -3 -12  -2   -0.08    0.67
  -3  12  -2    0.69    0.87
   3  12   2    0.52    0.73
   3  12   2   -0.23    0.68
  -3  12  -2    0.90    0.69
  -3  12  -2    0.36    0.88
  -4 -12  -2    0.64    0.71
  -4 -12  -2    0.21    1.21
   4 -12   2   -0.25    0.60
  -4 -12  -2    1.09    0.65
  -4 -12  -2   -1.04    0.77
   4 -12   2    0.70    0.72
  -4 -12  -2    0.55    0.96
  -4  12  -2    0.26    0.61
   4  12   2   -0.28    0.83
   4  12   2   -0.11    0.59
  -4  12  -2    0.75    0.70
  -4  12  -2    0.44    0.80
   5 -12   2    9.47    1.00
  -5 -12  -2   13.07    1.52
  -5 -12  -2    8.46    1.37
   5 -12   2   10.57    1.08
  -5 -12  -2   10.47    1.24
  -5 -12  -2   10.70    1.60
  -5  12  -2    9.96    1.20
   5  12   2    8.33    0.83
  -5  12  -2    9.56    1.41
   5  12   2    8.04    1.21
  -6 -12  -2   78.93    3.08
   6 -12   2   72.94    2.74
  -6 -12  -2   73.84    3.24
  -6 -12  -2   71.68    3.42
  -6 -12  -2   77.49    3.51
  -6  12  -2   76.20    3.27
   6  12   2   76.47    3.52
  -6  12  -2   77.82    3.16
   6  12   2   73.91    2.59
  -7 -12  -2    5.50    1.12
  -7 -12  -2    6.30    1.51
  -7 -12  -2    5.89    1.17
  -7 -12  -2    7.18    1.35
   7 -12   2    7.41    1.36
   7  12   2    5.26    1.36
  -7  12  -2    7.54    1.51
  -7  12  -2    5.48    1.08
  -8 -12  -2   -0.23    1.30
  -8 -12  -2   -0.65    0.81
   8 -12   2    0.18    0.98
  -8 -12  -2   -0.23    0.78
   8  12   2   -0.44    1.26
  -8  12  -2    0.73    1.15
  -8  12  -2   -1.02    0.69
  -9 -12  -2    2.49    1.07
  -9 -12  -2   -0.05    1.45
  -9 -12  -2    4.58    1.48
   9  12   2   -1.92    1.27
  -9  12  -2    1.51    0.89
  -9  12  -2    2.31    1.36
 -10 -12  -2   -1.47    1.48
 -10 -12  -2   -0.88    1.21
 -10 -12  -2   -0.10    1.03
 -10  12  -2    0.11    1.35
  10  12   2    0.69    1.46
 -11 -13   2    0.52    1.39
  11 -13  -2   -0.71    1.19
 -11 -13   2    0.31    1.36
 -11 -13   2    0.55    1.18
 -11  13   2   -0.02    0.95
  11  13  -2   -3.32    1.54
 -10 -13   2    0.29    1.10
 -10 -13   2   -1.61    1.11
 -10 -13   2   -0.33    0.83
  10 -13  -2   -2.07    1.45
  10  13  -2   -1.37    1.48
 -10  13   2    1.72    1.36
   9 -13  -2    4.03    1.37
  -9 -13   2    6.10    1.30
   9 -13  -2    5.03    1.11
  -9 -13   2    6.79    1.40
  -9 -13   2    5.06    1.37
  -9  13   2    5.06    1.40
   9  13  -2    2.76    1.48
  -8 -13   2    0.53    1.09
   8 -13  -2    0.81    0.94
   8 -13  -2    0.03    1.01
  -8 -13   2   -0.90    0.98
  -8 -13   2   -0.77    0.96
   8  13  -2   -0.66    1.19
  -8  13   2   -0.46    0.62
   8  13  -2    0.51    0.70
  -8  13   2    0.35    1.09
   7 -13  -2    7.09    1.17
   7 -13  -2    7.58    1.46
  -7 -13   2    7.40    1.18
  -7 -13   2    6.88    1.36
  -7 -13   2    7.09    1.23
   7  13  -2    7.33    1.49
  -7  13   2    7.76    0.97
   7  13  -2    7.52    1.28
  -7  13   2    7.66    1.24
   6 -13  -2   10.87    1.69
   6 -13  -2    9.05    1.33
  -6 -13   2    9.69    1.30
  -6 -13   2   10.23    1.33
   6 -13  -2    8.70    0.96
  -6 -13   2    9.99    1.36
   6  13  -2    9.18    1.45
  -6  13   2    8.52    0.99
  -6  13   2    8.68    1.23
   6  13  -2   10.44    1.55
   5 -13  -2   37.85    2.45
  -5 -13   2   37.79    2.21
   5 -13  -2   40.33    1.89
  -5 -13   2   39.63    2.39
  -5 -13   2   36.16    2.25
  -5 -13   2   38.18    2.05
   5 -13  -2   39.47    2.25
   5  13  -2   41.04    2.51
  -5  13   2   37.04    1.84
  -5  13   2   37.24    2.08
  -5  13   2   38.72    2.08
   5  13  -2   42.99    2.46
   4 -13  -2    1.79    1.03
  -4 -13   2    1.47    0.79
  -4 -13   2    1.13    0.94
  -4 -13   2    0.21    0.86
  -4 -13   2   -0.22    0.69
   4 -13  -2    0.26    0.89
  -4  13   2    0.18    0.66
   4  13  -2    0.59    0.58
   4  13  -2    0.60    0.90
   4  13  -2    0.50    1.10
  -4  13   2    0.32    0.70
  -4  13   2    0.60    0.66
  -3 -13   2    1.71    0.77
   3 -13  -2    0.82    0.82
  -3 -13   2   -0.31    1.13
   3 -13  -2    1.15    1.01
   3 -13  -2    1.36    1.18
  -3 -13   2    1.77    0.79
  -3 -13   2    1.60    0.66
  -3  13   2    1.60    0.82
   3  13  -2    1.89    1.13
   3  13  -2    0.28    0.90
  -2 -13   2    3.37    1.22
   2 -13  -2    2.69    1.16
  -2 -13   2    4.40    0.68
  -2 -13   2    4.34    0.91
   2 -13  -2    2.47    0.97
   2 -13  -2    3.64    0.92
   2 -13  -2    4.61    1.04
  -2 -13   2    5.55    1.13
   2  13  -2    3.56    1.17
   2  13  -2    4.75    0.94
  -2  13   2    4.36    0.82
  -2  13   2    3.29    0.55
  -1 -13   2   45.10    2.37
  -1 -13   2   49.73    1.76
  -1 -13   2   50.39    2.27
   1 -13  -2   47.27    2.30
   1 -13  -2   49.84    2.28
  -1 -13   2   45.95    2.31
   1 -13  -2   46.31    2.16
   1 -13  -2   46.94    2.45
  -1  13   2   45.79    1.84
  -1  13   2   49.90    2.36
   1  13  -2   44.76    2.31
   1  13  -2   45.58    2.49
   0 -13   2    2.87    0.51
   0 -13   2    0.59    0.72
   0 -13  -2    2.59    0.94
   0 -13  -2    4.64    1.09
   0 -13  -2    1.80    0.85
   0 -13   2    2.66    1.09
   0 -13  -2    2.93    0.84
   0 -13   2    3.54    0.86
   0  13  -2    2.02    0.79
   0  13  -2    2.94    0.89
   0  13   2    1.46    0.98
   0  13   2    3.31    0.58
   1 -13   2    4.68    0.94
   1 -13   2    5.35    0.56
   1 -13   2    5.15    0.95
  -1 -13  -2    6.41    1.04
  -1 -13  -2    7.99    1.46
  -1 -13  -2    6.45    0.99
  -1 -13  -2    6.71    0.95
   1 -13   2    5.85    1.12
  -1  13  -2    4.73    1.10
   1  13   2    4.39    0.71
   1  13   2    6.98    1.10
   1  13   2    4.38    1.17
  -2 -13  -2   37.59    2.05
  -2 -13  -2   34.11    2.17
  -2 -13  -2   36.01    2.05
   2 -13   2   34.35    2.05
   2 -13   2   34.22    1.90
   2 -13   2   36.46    2.17
  -2 -13  -2   35.87    2.57
   2 -13   2   40.07    1.52
  -2  13  -2   36.09    2.14
   2  13   2   35.71    1.85
   2  13   2   34.22    2.31
   2  13   2   40.46    2.11
  -3 -13  -2   23.65    1.93
   3 -13   2   24.69    1.31
   3 -13   2   22.10    1.73
  -3 -13  -2   22.93    1.77
   3 -13   2   25.01    1.63
  -3 -13  -2   23.65    1.70
  -3 -13  -2   28.54    1.55
  -3 -13  -2   23.73    1.96
  -3  13  -2   25.10    1.59
  -3  13  -2   18.37    1.74
   3  13   2   22.07    1.58
  -3  13  -2   24.23    1.81
   3  13   2   22.14    1.61
  -4 -13  -2    6.45    1.22
   4 -13   2    7.17    1.02
  -4 -13  -2    8.82    1.34
   4 -13   2    7.67    0.88
  -4 -13  -2    5.76    1.41
  -4 -13  -2    7.14    0.96
  -4 -13  -2    7.18    0.99
   4  13   2    6.60    1.10
  -4  13  -2    6.26    1.11
   4  13   2    6.51    0.92
  -4  13  -2    4.64    1.14
  -4  13  -2    7.12    0.96
  -5 -13  -2   14.40    1.52
   5 -13   2   16.29    1.31
  -5 -13  -2   14.88    1.67
  -5 -13  -2   14.75    1.46
  -5 -13  -2   14.86    1.87
  -5  13  -2   13.37    1.32
  -5  13  -2   17.55    1.82
   5  13   2   14.80    1.52
  -6 -13  -2    7.29    1.19
  -6 -13  -2    7.27    1.53
  -6 -13  -2    8.42    1.52
   6 -13   2    6.72    0.95
  -6 -13  -2    9.13    1.35
   6  13   2    9.12    1.41
  -6  13  -2    9.44    1.53
  -6  13  -2    8.57    1.26
  -7 -13  -2    1.59    1.30
  -7 -13  -2    0.49    0.93
  -7 -13  -2    1.41    1.15
  -7 -13  -2    1.53    0.97
   7  13   2    1.94    1.16
  -7  13  -2    0.61    1.13
  -7  13  -2    1.19    0.88
  -8 -13  -2    4.66    1.21
  -8 -13  -2    2.27    1.02
  -8 -13  -2    1.11    1.37
  -8  13  -2    2.88    1.05
  -8  13  -2    0.95    0.94
   8  13   2    1.28    1.27
  -9 -13  -2    4.51    1.27
  -9 -13  -2    4.73    1.29
  -9 -13  -2    5.26    1.83
  -9  13  -2    3.96    1.54
  -9  13  -2    7.61    1.29
   9  13   2    4.57    1.68
 -10 -14   2   -0.77    0.85
  10 -14  -2   -2.27    1.58
 -10 -14   2    0.28    1.23
 -10 -14   2    0.21    1.32
 -10  14   2    1.23    1.08
  10  14  -2   -0.56    1.53
  -9 -14   2    1.72    1.21
  -9 -14   2    3.12    1.35
  -9 -14   2    2.81    1.24
   9 -14  -2   -0.58    1.44
  -9  14   2    2.60    1.03
   9  14  -2   -0.18    1.35
   8 -14  -2   18.81    2.36
  -8 -14   2   26.41    2.23
  -8 -14   2   26.01    2.12
  -8 -14   2   22.15    2.17
   8 -14  -2   22.93    1.92
  -8  14   2   25.76    2.01
  -8  14   2   20.70    1.61
   8  14  -2   19.81    2.23
   7 -14  -2    1.01    1.42
  -7 -14   2    3.48    1.26
   7 -14  -2   -0.05    0.90
  -7 -14   2    2.85    1.17
  -7 -14   2    1.89    1.01
   7  14  -2    0.13    1.17
   7  14  -2    0.28    0.90
  -7  14   2    1.47    1.12
  -7  14   2    1.67    0.70
  -6 -14   2    5.14    1.26
   6 -14  -2    2.37    1.14
  -6 -14   2    4.78    1.21
   6 -14  -2    4.79    1.54
  -6 -14   2    3.59    1.07
  -6  14   2    4.72    0.93
   6  14  -2    3.54    1.34
   6  14  -2    4.12    1.24
  -6  14   2    5.80    1.32
  -5 -14   2   11.67    1.51
   5 -14  -2   11.77    1.43
  -5 -14   2   12.95    1.33
   5 -14  -2   12.60    1.78
  -5 -14   2   14.14    1.43
  -5 -14   2   15.38    1.52
  -5  14   2   16.15    1.60
  -5  14   2   14.69    1.32
  -5  14   2   12.39    1.23
   5  14  -2   12.81    1.52
   5  14  -2   12.74    1.68
   4 -14  -2    6.35    1.44
  -4 -14   2    7.42    1.28
   4 -14  -2    7.38    1.29
  -4 -14   2    6.85    1.25
   4 -14  -2    5.94    1.09
  -4 -14   2    7.74    0.98
  -4 -14   2    8.81    1.34
  -4  14   2    8.58    0.98
  -4  14   2    6.79    1.03
   4  14  -2    6.87    1.17
   4  14  -2    7.41    1.19
  -3 -14   2   62.76    2.80
   3 -14  -2   63.26    3.10
  -3 -14   2   62.52    2.71
  -3 -14   2   68.29    2.44
  -3 -14   2   66.52    3.28
   3 -14  -2   69.22    3.18
   3 -14  -2   62.33    2.97
   3  14  -2   63.14    2.91
   3  14  -2   62.57    2.96
  -3  14   2   66.07    2.73
  -2 -14   2    1.54    0.99
   2 -14  -2   -1.56    0.87
   2 -14  -2    0.65    1.13
  -2 -14   2    1.70    0.78
  -2 -14   2    0.73    1.15
  -2 -14   2    0.86    0.58
   2 -14  -2   -0.10    0.65
   2 -14  -2   -0.18    0.71
   2 -14  -2   -0.26    1.03
  -2  14   2    0.63    0.47
   2  14  -2    0.36    1.05
  -2  14   2    0.11    0.84
   2  14  -2    0.30    0.78
   1 -14  -2    4.59    1.19
  -1 -14   2    5.93    1.02
  -1 -14   2    5.09    0.68
   1 -14  -2    5.99    1.17
   1 -14  -2    6.35    1.21
  -1 -14   2    5.82    1.22
   1 -14  -2    5.46    0.95
  -1 -14   2    4.10    1.27
   1  14  -2    4.16    0.94
   1  14  -2    5.75    1.29
  -1  14   2    4.54    1.09
  -1  14   2    5.47    0.63
   0 -14  -2   11.11    1.35
   0 -14   2   12.04    1.47
   0 -14  -2    9.65    1.18
   0 -14  -2   10.60    1.46
   0 -14  -2   11.22    1.46
   0 -14   2   12.24    0.88
   0 -14   2   12.36    1.30
   0 -14   2   11.27    1.49
   0  14  -2   11.97    1.27
   0  14   2   11.57    0.98
   0  14  -2   12.57    1.38
   0  14   2   12.48    1.34
  -1 -14  -2    6.20    1.26
   1 -14   2    3.52    1.13
   1 -14   2    3.52    0.53
  -1 -14  -2    3.70    1.08
   1 -14   2    4.49    0.98
  -1 -14  -2    4.83    1.16
  -1 -14  -2    3.71    0.92
   1 -14   2    3.63    1.10
   1  14   2    4.09    0.68
   1  14   2    5.23    1.23
  -1  14  -2    3.85    1.13
  -2 -14  -2   62.89    2.73
   2 -14   2   63.84    2.84
   2 -14   2   65.66    2.14
  -2 -14  -2   64.02    2.93
   2 -14   2   63.76    2.77
  -2 -14  -2   58.73    3.23
  -2 -14  -2   57.99    2.68
   2 -14   2   56.92    2.62
   2  14   2   64.65    2.57
   2  14   2   62.90    2.81
  -2  14  -2   62.45    2.88
   2  14   2   62.96    3.05
  -3 -14  -2    3.13    0.99
  -3 -14  -2    3.00    0.90
  -3 -14  -2    3.63    1.03
   3 -14   2    2.87    0.88
   3 -14   2    4.54    1.10
  -3 -14  -2    2.02    1.27
   3 -14   2    3.82    0.66
   3 -14   2    4.39    0.97
  -3 -14  -2    3.67    0.71
   3  14   2    2.30    0.80
  -3  14  -2    4.25    1.08
   3  14   2    1.22    0.85
  -4 -14  -2    0.29    0.83
  -4 -14  -2   -0.48    0.67
  -4 -14  -2   -0.29    0.92
   4 -14   2    1.42    0.85
  -4 -14  -2   -0.03    0.86
  -4 -14  -2    1.44    0.64
  -4  14  -2   -0.13    0.94
  -4  14  -2    1.38    0.91
   4  14   2   -0.05    0.82
   5 -14   2   -0.65    0.73
  -5 -14  -2    0.77    1.04
  -5 -14  -2   -0.05    1.02
  -5 -14  -2   -1.27    1.21
  -5 -14  -2    0.31    0.88
  -5  14  -2   -0.96    0.72
   5  14   2   -0.47    0.89
  -5  14  -2    0.45    0.77
  -6 -14  -2   16.91    1.66
  -6 -14  -2   14.25    1.79
  -6 -14  -2   13.98    1.84
   6 -14   2   15.36    1.33
  -6 -14  -2   15.90    2.01
  -6  14  -2   15.17    1.84
   6  14   2   15.62    1.69
  -6  14  -2   16.44    1.66
  -7 -14  -2    4.24    1.16
  -7 -14  -2    3.72    1.16
  -7 -14  -2    5.04    1.39
  -7 -14  -2    4.64    1.50
  -7  14  -2    2.97    1.01
   7  14   2    3.30    1.35
  -7  14  -2    4.10    1.14
  -8 -14  -2   -2.44    1.18
  -8 -14  -2    1.15    1.30
  -8 -14  -2   -0.05    0.92
  -8  14  -2   -1.21    0.76
   8  14   2   -1.78    1.24
  -8  14  -2    0.15    0.87
  -9 -14  -2    5.25    1.37
  -9 -14  -2    3.09    1.67
  -9 -14  -2    8.90    1.78
   9  14   2    1.26    1.46
  -9  14  -2    2.75    1.22
  10 -15  -2    5.20    2.02
 -10 -15   2    5.90    1.59
 -10 -15   2    3.83    1.50
 -10 -15   2    4.27    1.58
  10  15  -2    4.20    1.86
 -10  15   2    5.63    1.67
   9 -15  -2   28.56    2.99
  -9 -15   2   25.31    2.32
  -9 -15   2   27.88    2.34
  -9 -15   2   31.28    2.34
   9  15  -2   27.05    2.66
  -9  15   2   31.19    2.75
   8 -15  -2    1.17    1.09
  -8 -15   2    2.01    0.95
  -8 -15   2    1.73    1.11
  -8 -15   2    3.63    1.08
   8 -15  -2    2.54    1.63
   8  15  -2   -0.59    1.27
  -8  15   2    2.28    1.26
  -7 -15   2    1.06    0.87
   7 -15  -2    1.62    1.01
  -7 -15   2    0.86    1.05
   7 -15  -2   -0.56    1.40
  -7 -15   2    2.36    1.24
  -7  15   2   -0.75    1.01
   7  15  -2   -1.29    1.12
   7  15  -2    1.45    1.02
  -7  15   2    0.44    0.76
  -6 -15   2    2.43    1.04
   6 -15  -2    0.77    1.01
   6 -15  -2    4.12    1.29
  -6 -15   2    2.98    0.97
  -6 -15   2    4.47    1.12
  -6  15   2    2.71    0.85
  -6  15   2    3.38    1.00
   6  15  -2   -0.21    1.24
   6  15  -2    2.09    1.18
  -5 -15   2   13.73    1.61
  -5 -15   2   13.54    1.65
   5 -15  -2   14.47    1.91
  -5 -15   2   13.61    1.53
  -5 -15   2   11.72    1.33
   5 -15  -2   10.77    1.48
  -5  15   2   12.31    1.32
   5  15  -2   11.77    1.49
   5  15  -2   13.54    1.60
   4 -15  -2   -0.80    0.94
  -4 -15   2   -0.36    0.66
   4 -15  -2   -0.20    0.83
  -4 -15   2    0.15    0.90
  -4 -15   2    0.09    0.96
  -4 -15   2    1.58    0.93
   4 -15  -2    0.01    0.76
   4  15  -2    1.53    0.88
   4  15  -2    0.75    0.91
  -4  15   2    0.92    0.78
  -3 -15   2    9.71    0.97
   3 -15  -2   12.21    1.68
  -3 -15   2    9.79    1.30
   3 -15  -2   14.10    1.50
   3 -15  -2   11.33    1.33
  -3 -15   2   11.49    1.33
   3 -15  -2    9.48    1.31
  -3 -15   2    8.51    1.51
  -3  15   2   10.56    1.25
   3  15  -2    9.62    1.27
   3  15  -2    9.92    1.51
  -3  15   2   11.08    0.99
   2 -15  -2   30.04    1.76
   2 -15  -2   30.20    2.01
  -2 -15   2   24.40    1.93
  -2 -15   2   27.18    2.01
  -2 -15   2   29.32    1.44
  -2 -15   2   32.16    2.03
   2 -15  -2   31.45    2.30
   2 -15  -2   27.66    1.85
   2  15  -2   27.13    1.92
   2  15  -2   27.56    1.87
  -2  15   2   29.23    1.41
  -2  15   2   25.39    1.83
  -1 -15   2   86.63    2.76
   1 -15  -2   85.34    3.39
   1 -15  -2   82.93    3.13
  -1 -15   2   86.37    3.42
  -1 -15   2   80.65    3.35
  -1 -15   2   91.38    3.80
   1 -15  -2   87.30    3.70
   1 -15  -2   85.13    3.53
  -1  15   2   83.31    2.98
   1  15  -2   87.16    3.53
  -1  15   2   86.51    3.45
   1  15  -2   82.65    3.59
   0 -15  -2   12.83    1.44
   0 -15   2   15.58    1.59
   0 -15  -2   16.10    1.39
   0 -15   2   16.19    0.94
   0 -15   2   11.29    1.52
   0 -15  -2   15.27    1.54
   0 -15   2   17.85    1.70
   0 -15  -2   13.38    1.57
   0  15   2   14.38    1.06
   0  15  -2   15.17    1.41
   0  15   2   13.35    1.52
   0  15  -2   16.29    1.54
  -1 -15  -2   10.65    1.24
  -1 -15  -2   12.09    1.35
  -1 -15  -2   10.00    1.32
   1 -15   2   12.39    0.81
  -1 -15  -2   12.73    1.56
   1 -15   2    9.49    1.39
   1 -15   2   10.81    1.32
   1 -15   2    9.79    1.37
   1  15   2    9.91    0.90
   1  15   2   11.49    1.49
  -1  15  -2   11.60    1.28
  -1  15  -2    8.23    1.18
   2 -15   2    1.29    0.43
   2 -15   2    1.74    0.79
   2 -15   2    1.03    0.86
  -2 -15  -2   -0.07    0.85
   2 -15   2    0.82    0.76
  -2 -15  -2    0.70    0.87
  -2 -15  -2    2.34    1.07
  -2 -15  -2   -0.19    0.78
  -2  15  -2    0.50    0.87
   2  15   2    0.91    1.06
   2  15   2    0.31    0.60
  -3 -15  -2   27.22    2.14
  -3 -15  -2   26.98    1.92
   3 -15   2   28.58    1.89
   3 -15   2   28.12    2.02
   3 -15   2   26.16    1.85
  -3 -15  -2   25.24    1.85
  -3 -15  -2   31.16    1.96
   3  15   2   25.17    1.75
  -3  15  -2   25.65    1.76
   4 -15   2   -0.80    0.70
   4 -15   2   -0.56    0.84
  -4 -15  -2    1.67    1.36
  -4 -15  -2    0.87    1.06
  -4 -15  -2   -1.05    0.88
   4 -15   2   -0.11    0.91
  -4 -15  -2    0.08    0.89
   4  15   2   -0.84    0.78
  -4  15  -2   -0.49    0.86
  -4  15  -2    0.39    0.78
  -5 -15  -2   -1.16    1.21
  -5 -15  -2   -0.68    0.82
  -5 -15  -2    0.01    0.78
   5 -15   2   -1.28    0.76
  -5 -15  -2    0.51    1.19
   5  15   2    0.94    0.98
  -5  15  -2    0.17    1.01
  -5  15  -2   -0.51    0.85
  -6 -15  -2    0.32    0.95
  -6 -15  -2    0.37    0.86
  -6 -15  -2   -0.37    0.91
  -6 -15  -2    0.18    1.15
  -6  15  -2   -0.32    0.84
  -6  15  -2   -0.07    0.79
   6  15   2   -1.68    0.84
  -7 -15  -2    1.10    1.36
  -7 -15  -2   -0.31    1.19
  -7 -15  -2    1.55    1.05
  -7 -15  -2    0.20    0.87
  -7  15  -2   -0.82    0.83
  -7  15  -2    0.18    1.17
   7  15   2   -2.25    1.04
  -8 -15  -2    9.15    1.87
  -8 -15  -2   10.23    1.63
  -8 -15  -2   16.12    1.78
  -8  15  -2   11.65    2.00
   8  15   2    6.22    1.70
  -8  15  -2   11.81    1.54
  -9 -16   2   -0.04    1.21
  -9 -16   2   -1.49    1.20
  -9 -16   2    0.55    1.31
   9 -16  -2   -0.95    1.55
  -9  16   2    1.43    1.05
   9  16  -2   -2.49    1.34
  -8 -16   2   -0.99    1.09
  -8 -16   2    0.34    1.22
   8 -16  -2   -0.81    1.45
  -8 -16   2    0.63    1.06
   8 -16  -2   -0.64    1.04
   8  16  -2   -2.15    1.25
  -8  16   2    1.54    1.30
  -7 -16   2   12.06    1.62
   7 -16  -2   13.90    1.98
  -7 -16   2   10.07    1.53
   7 -16  -2   10.58    1.61
  -7 -16   2   12.50    1.72
   7  16  -2   10.85    1.77
   7  16  -2   12.87    1.76
  -7  16   2   14.39    1.70
  -7  16   2   10.68    1.29
   6 -16  -2    7.95    1.79
  -6 -16   2    7.48    1.27
  -6 -16   2    7.95    1.35
  -6 -16   2    5.63    1.37
   6 -16  -2    7.87    1.44
   6  16  -2    5.57    1.56
  -6  16   2    7.28    1.52
  -6  16   2    8.10    1.17
   6  16  -2    6.84    1.44
   5 -16  -2    1.54    1.10
   5 -16  -2    2.26    1.00
  -5 -16   2    2.27    0.91
   5 -16  -2    0.83    1.05
  -5 -16   2    2.76    1.19
  -5 -16   2    1.94    1.05
  -5 -16   2    3.57    1.25
  -5  16   2    1.07    0.89
   5  16  -2    2.59    1.07
   5  16  -2    1.85    1.09
   4 -16  -2    9.46    1.58
  -4 -16   2    9.64    1.13
   4 -16  -2    9.96    1.55
   4 -16  -2    7.38    1.42
  -4 -16   2    9.28    1.53
  -4 -16   2   10.81    1.74
  -4 -16   2    9.73    1.51
   4  16  -2    9.87    1.39
  -4  16   2   12.85    1.37
   4  16  -2   10.22    1.66
   3 -16  -2    5.68    1.08
  -3 -16   2    4.87    1.03
   3 -16  -2    6.36    1.17
  -3 -16   2    4.67    1.06
  -3 -16   2    5.01    1.42
   3 -16  -2    3.51    1.29
  -3 -16   2    3.34    0.78
  -3  16   2    4.41    0.66
   3  16  -2    3.30    0.98
   3  16  -2    4.39    1.12
  -3  16   2    6.67    1.15
  -2 -16   2   35.48    2.08
  -2 -16   2   36.24    2.57
   2 -16  -2   36.35    2.27
   2 -16  -2   37.73    2.57
   2 -16  -2   35.85    1.90
  -2 -16   2   36.53    1.66
  -2 -16   2   38.12    2.19
  -2  16   2   38.33    2.06
   2  16  -2   37.67    2.19
   2  16  -2   40.20    2.31
  -2  16   2   35.42    1.65
  -1 -16   2   -0.61    0.75
  -1 -16   2   -0.66    0.65
  -1 -16   2   -0.38    0.47
   1 -16  -2    0.14    1.00
   1 -16  -2   -0.11    0.92
  -1 -16   2   -0.44    0.95
   1 -16  -2   -0.99    1.08
   1 -16  -2   -0.47    0.69
   1  16  -2   -0.57    0.65
  -1  16   2   -0.58    0.41
  -1  16   2    1.79    0.96
   1  16  -2    0.79    1.07
   0 -16   2   22.95    1.69
   0 -16   2   23.90    1.15
   0 -16  -2   20.50    1.91
   0 -16  -2   21.86    2.02
   0 -16  -2   23.15    1.66
   0 -16  -2   24.71    1.63
   0 -16   2   23.69    2.04
   0 -16   2   23.38    1.72
   0  16  -2   22.99    1.80
   0  16   2   23.95    1.31
   0  16   2   22.76    1.94
   0  16  -2   20.06    1.94
   1 -16   2   -0.57    0.94
  -1 -16  -2    1.33    0.95
  -1 -16  -2    0.24    1.21
   1 -16   2   -0.89    0.91
  -1 -16  -2    1.04    0.80
  -1 -16  -2   -0.01    0.73
   1 -16   2    0.94    0.77
   1 -16   2    0.21    0.39
   1  16   2   -0.30    0.52
   1  16   2    0.17    1.00
  -1  16  -2   -0.11    0.71
  -1  16  -2    0.19    0.68
  -2 -16  -2    7.97    1.62
   2 -16   2    3.83    0.99
   2 -16   2    5.92    1.15
   2 -16   2    5.82    0.63
  -2 -16  -2    9.46    1.34
  -2 -16  -2    7.07    1.23
  -2 -16  -2    5.74    1.34
   2 -16   2    7.43    1.25
  -2  16  -2    5.39    1.25
   2  16   2    4.42    1.31
   2  16   2    5.63    0.88
  -3 -16  -2   97.15    3.77
  -3 -16  -2   96.66    4.41
   3 -16   2   90.57    3.78
   3 -16   2   93.26    3.94
  -3 -16  -2   98.72    3.91
   3 -16   2   94.46    3.79
  -3 -16  -2   92.21    3.69
   3  16   2   91.26    3.63
  -3  16  -2   91.60    3.86
  -4 -16  -2   22.89    2.39
  -4 -16  -2   28.26    2.00
   4 -16   2   20.68    1.97
   4 -16   2   23.36    1.92
  -4 -16  -2   26.63    2.09
   4 -16   2   25.73    1.94
  -4 -16  -2   26.44    2.27
   4  16   2   20.94    1.78
  -4  16  -2   19.27    1.83
  -5 -16  -2    4.31    1.34
  -5 -16  -2    1.34    1.18
   5 -16   2    3.30    1.02
   5 -16   2    2.51    0.98
  -5 -16  -2    2.36    1.09
  -5 -16  -2    2.77    1.18
  -5  16  -2    2.78    1.11
   5  16   2    1.45    1.01
  -5  16  -2    1.76    1.22
  -6 -16  -2    0.48    1.04
  -6 -16  -2    1.00    1.24
  -6 -16  -2    2.13    1.11
  -6 -16  -2    0.11    1.19
   6  16   2    0.47    0.98
  -6  16  -2    0.95    1.00
  -6  16  -2    2.43    1.28
  -7 -16  -2    0.99    1.44
  -7 -16  -2   -0.88    1.26
  -7 -16  -2    1.38    1.14
  -7 -16  -2   -0.70    1.16
  -7  16  -2   -1.00    0.89
   7  16   2   -0.90    1.09
  -7  16  -2    0.14    0.89
  -8 -16  -2   -1.57    1.34
  -8 -16  -2   -0.31    1.28
  -8 -16  -2    1.85    1.26
  -8  16  -2    1.00    1.14
  -8  16  -2    0.72    1.05
  -8 -17   2    9.32    1.74
  -8 -17   2    9.63    1.65
  -8 -17   2   10.70    1.92
   8 -17  -2    9.61    2.13
  -8  17   2    7.95    1.53
   8  17  -2    6.80    1.75
   7 -17  -2    5.64    1.35
  -7 -17   2    6.91    1.52
  -7 -17   2    7.64    1.35
  -7 -17   2    6.50    1.64
   7 -17  -2   10.07    1.80
   7  17  -2    6.99    1.61
  -7  17   2    7.83    1.63
   6 -17  -2    1.57    1.48
  -6 -17   2    2.82    1.27
   6 -17  -2    1.87    1.27
  -6 -17   2   -0.29    0.92
  -6 -17   2    0.11    1.13
  -6  17   2    0.69    0.89
   6  17  -2    2.16    1.19
   6  17  -2    2.11    1.14
   5 -17  -2    8.65    1.55
  -5 -17   2   10.01    1.25
  -5 -17   2   10.16    1.62
  -5 -17   2    9.38    1.59
  -5 -17   2   16.18    1.89
   5 -17  -2   10.39    1.86
   5 -17  -2    9.64    1.75
   5  17  -2   13.69    1.91
  -5  17   2   10.50    1.32
   5  17  -2    9.46    1.56
  -4 -17   2    9.73    1.61
   4 -17  -2    9.20    1.40
  -4 -17   2   11.48    1.84
  -4 -17   2    6.66    1.04
  -4 -17   2    9.88    1.53
   4 -17  -2    9.35    1.43
   4 -17  -2    9.40    1.61
   4  17  -2    6.99    1.31
   4  17  -2    8.68    1.48
  -4  17   2    8.49    1.25
  -3 -17   2   14.82    1.24
  -3 -17   2   13.24    1.70
  -3 -17   2   15.04    1.80
   3 -17  -2   15.38    1.87
   3 -17  -2   14.86    1.74
   3 -17  -2   16.67    1.45
  -3 -17   2   15.31    1.77
   3 -17  -2   17.32    1.97
  -3  17   2   13.97    1.52
   3  17  -2   19.32    1.88
   3  17  -2   14.71    1.56
   2 -17  -2    8.95    1.35
  -2 -17   2    6.34    1.20
  -2 -17   2    5.84    1.34
   2 -17  -2    6.06    0.99
   2 -17  -2    5.66    1.48
  -2 -17   2    4.35    1.39
   2 -17  -2    7.23    1.37
  -2 -17   2    6.66    0.83
   2  17  -2    6.27    1.50
  -2  17   2    6.74    1.25
   2  17  -2    5.37    1.05
   1 -17  -2    6.96    1.37
  -1 -17   2    7.47    1.52
   1 -17  -2    8.12    1.61
  -1 -17   2    7.83    1.43
   1 -17  -2    6.82    1.07
  -1 -17   2    6.16    1.17
   1 -17  -2    6.37    1.22
  -1 -17   2    9.04    0.86
   1  17  -2    6.54    1.15
   1  17  -2    7.49    1.48
  -1  17   2    7.92    1.39
   0 -17  -2   21.51    2.07
   0 -17   2   21.76    2.07
   0 -17   2   20.42    1.85
   0 -17   2   20.31    1.87
   0 -17  -2   19.59    1.99
   0 -17  -2   21.76    1.93
   0 -17  -2   25.03    1.69
   0  17  -2   22.03    1.72
   0  17   2   20.82    1.95
   0  17  -2   18.81    1.93
   1 -17   2    7.18    1.39
   1 -17   2    8.49    1.30
  -1 -17  -2   10.47    1.46
   1 -17   2    6.67    1.38
  -1 -17  -2    7.84    1.48
  -1 -17  -2    7.71    1.69
  -1 -17  -2    7.39    1.21
  -1  17  -2    7.10    1.18
   1  17   2    7.35    1.28
  -1  17  -2    7.39    1.45
   2 -17   2   -0.79    0.95
  -2 -17  -2   -1.33    1.24
   2 -17   2    0.73    1.07
   2 -17   2   -0.51    0.73
  -2 -17  -2   -0.24    0.76
  -2 -17  -2    0.66    0.99
  -2 -17  -2    0.58    0.87
  -2  17  -2   -1.13    0.99
   2  17   2   -0.49    0.79
  -2  17  -2    0.78    0.86
  -3 -17  -2    0.33    1.04
   3 -17   2    1.07    1.13
   3 -17   2    0.39    1.03
   3 -17   2    0.38    1.04
  -3 -17  -2    1.74    0.96
  -3 -17  -2   -1.09    1.25
  -3 -17  -2   -0.18    1.04
  -3  17  -2    1.10    0.82
   4 -17   2   -0.29    0.74
  -4 -17  -2    0.03    1.13
  -4 -17  -2    2.20    1.45
   4 -17   2    0.59    1.18
  -4 -17  -2    0.98    1.18
   4 -17   2    0.03    0.97
  -4 -17  -2    0.07    0.92
  -4  17  -2   -0.01    0.98
   5 -17   2   14.54    1.92
  -5 -17  -2   16.33    2.00
  -5 -17  -2   13.46    1.76
   5 -17   2   12.80    1.50
   5 -17   2   14.13    1.81
  -5 -17  -2   14.19    1.71
  -5 -17  -2    8.63    1.90
  -5  17  -2   11.97    1.62
  -6 -17  -2   -2.11    1.12
   6 -17   2    0.32    0.87
  -6 -17  -2   -0.46    1.20
  -6 -17  -2   -0.59    0.95
  -6 -17  -2   -1.81    1.26
  -6  17  -2    0.04    0.99
  -6  17  -2    0.17    0.92
  -7 -17  -2   11.13    1.87
  -7 -17  -2   12.25    2.15
  -7 -17  -2   11.33    1.71
  -7 -17  -2    7.33    1.75
  -7  17  -2    8.18    1.48
  -7  17  -2   12.52    1.98
  -8 -18   2   -0.34    0.90
  -8 -18   2    0.41    1.02
  -7 -18   2    8.65    1.47
   7 -18  -2    8.96    1.98
  -7 -18   2    7.41    1.73
   7 -18  -2    7.10    1.49
   7  18  -2    4.19    1.55
   6 -18  -2   19.40    2.42
  -6 -18   2   16.16    2.08
  -6 -18   2   18.50    2.09
   6 -18  -2   17.30    2.00
   6 -18  -2   21.69    2.19
  -6  18   2   15.18    1.59
   6  18  -2   14.07    1.86
   6  18  -2   19.45    2.13
  -5 -18   2    5.39    1.44
  -5 -18   2    6.80    1.44
   5 -18  -2    3.16    1.30
   5 -18  -2    7.62    1.54
   5 -18  -2    7.04    1.37
  -5  18   2    4.96    1.12
   5  18  -2    4.21    1.30
   5  18  -2    2.98    1.20
   4 -18  -2    5.78    1.31
  -4 -18   2    8.97    1.56
  -4 -18   2    8.39    1.72
   4 -18  -2    4.33    1.38
  -4 -18   2    3.47    1.36
   4 -18  -2    5.94    1.50
   4  18  -2    3.79    1.49
   4  18  -2    6.56    1.38
  -4  18   2    5.36    1.22
   3 -18  -2    2.46    1.33
  -3 -18   2    3.54    1.31
   3 -18  -2    3.70    1.42
  -3 -18   2    3.05    1.29
   3 -18  -2    3.18    0.88
  -3 -18   2    1.62    1.34
   3 -18  -2    3.66    1.31
   3  18  -2    1.23    1.38
   3  18  -2    1.84    0.98
  -3  18   2    2.17    1.03
  -2 -18   2   13.39    1.71
  -2 -18   2   11.44    1.63
   2 -18  -2   16.78    1.70
   2 -18  -2   15.32    1.81
   2 -18  -2   18.14    1.53
  -2 -18   2   12.66    1.74
   2 -18  -2   15.55    1.73
  -2  18   2   14.63    1.69
   2  18  -2   12.88    1.47
   2  18  -2   12.65    1.87
  -1 -18   2   14.35    1.81
   1 -18  -2   11.27    1.31
   1 -18  -2   10.16    1.83
   1 -18  -2   10.80    1.61
  -1 -18   2   13.40    1.56
  -1 -18   2   12.75    1.64
   1 -18  -2   13.75    1.65
   1  18  -2    8.15    1.61
  -1  18   2   11.80    1.48
   1  18  -2   11.10    1.41
   0 -18  -2   11.21    1.32
   0 -18  -2   14.08    2.01
   0 -18  -2   11.24    1.58
   0 -18   2   14.04    1.76
   0 -18   2   13.34    1.77
   0 -18   2   14.32    1.76
   0 -18  -2   13.26    1.68
   0  18  -2   10.11    1.67
   0  18  -2   14.34    1.51
   0  18   2   11.06    1.63
  -1 -18  -2    8.30    1.30
   1 -18   2    8.22    1.33
   1 -18   2    8.61    1.46
  -1 -18  -2    6.35    1.39
   1 -18   2    9.08    1.38
  -1 -18  -2    8.20    1.79
  -1 -18  -2    7.30    1.33
  -1  18  -2    8.51    1.25
  -1  18  -2    6.95    1.52
   1  18   2   10.29    1.67
  -2 -18  -2   -0.07    0.79
  -2 -18  -2    0.66    1.09
   2 -18   2    1.04    0.92
   2 -18   2    1.81    1.11
  -2 -18  -2    2.49    1.00
  -2 -18  -2    0.62    1.08
   2 -18   2    1.19    1.16
  -2  18  -2   -0.83    1.00
  -2  18  -2    2.43    0.94
   2  18   2    1.11    1.21
   3 -18   2    0.69    1.08
  -3 -18  -2   -0.24    0.93
   3 -18   2    1.53    1.15
  -3 -18  -2    0.32    1.34
   3 -18   2    1.17    0.93
  -3 -18  -2    1.71    1.07
  -3 -18  -2    1.46    1.22
  -3  18  -2   -1.16    1.03
   4 -18   2    5.06    1.26
  -4 -18  -2    5.55    1.30
  -4 -18  -2    2.78    1.55
   4 -18   2    1.21    1.07
  -4 -18  -2    4.82    1.31
   4 -18   2    5.75    1.24
  -4 -18  -2    3.20    1.38
  -4  18  -2    3.81    1.07
   5 -18   2   20.02    2.09
  -5 -18  -2   18.87    1.98
  -5 -18  -2   18.89    2.42
  -5 -18  -2   15.41    2.05
   5 -18   2   17.87    2.07
  -5 -18  -2   13.38    1.83
  -5  18  -2   14.03    1.78
  -6 -18  -2    1.60    1.17
   6 -18   2    5.10    1.63
  -6 -18  -2    5.70    1.64
   6 -18   2    5.03    1.43
  -6 -18  -2    2.19    1.68
  -6 -18  -2    3.45    1.47
  -6  18  -2    1.17    1.28
  -7 -19   2    6.97    1.79
   7 -19  -2    7.00    1.61
  -7 -19   2    7.49    1.48
   7 -19  -2    7.61    1.86
   6 -19  -2    4.29    1.68
  -6 -19   2    3.13    1.53
   6 -19  -2    7.07    1.71
  -6 -19   2    6.57    1.55
   6 -19  -2    6.47    1.46
   6  19  -2    3.43    1.43
   6  19  -2    6.26    1.86
   5 -19  -2    1.42    1.28
   5 -19  -2    1.64    1.07
  -5 -19   2    0.18    1.19
  -5 -19   2   -0.98    1.10
   5 -19  -2   -2.80    1.12
   5  19  -2   -2.06    1.11
   5  19  -2    1.23    1.51
  -5  19   2   -1.09    0.85
  -4 -19   2   20.10    2.22
   4 -19  -2   17.86    1.58
  -4 -19   2   23.95    2.22
   4 -19  -2   18.59    2.20
  -4 -19   2   16.92    1.95
   4 -19  -2   16.51    2.06
   4 -19  -2   21.61    2.22
   4  19  -2   15.70    1.96
   4  19  -2   16.87    1.85
  -4  19   2   18.91    1.85
  -3 -19   2   13.26    1.63
   3 -19  -2   14.83    1.43
  -3 -19   2   14.51    1.77
   3 -19  -2   12.19    1.74
   3 -19  -2   15.55    2.02
   3 -19  -2   14.57    1.87
  -3 -19   2   13.36    1.98
   3  19  -2   14.93    1.61
  -3  19   2   12.89    1.62
   3  19  -2   12.53    1.74
   2 -19  -2    0.86    0.80
   2 -19  -2    0.68    0.88
  -2 -19   2   -0.13    0.82
   2 -19  -2   -0.35    0.93
  -2 -19   2    0.29    1.26
   2 -19  -2    0.40    0.88
  -2 -19   2    0.17    1.10
  -2  19   2   -0.26    0.96
   2  19  -2    0.21    0.81
   2  19  -2   -0.04    0.91
   1 -19  -2   -0.60    1.08
  -1 -19   2   -1.11    1.04
   1 -19  -2    0.06    1.34
  -1 -19   2   -0.60    1.02
   1 -19  -2   -0.03    0.79
  -1 -19   2   -1.27    1.11
   1 -19  -2    0.72    0.91
   1  19  -2   -2.87    1.03
   1  19  -2    0.03    0.76
  -1  19   2   -0.24    1.07
   0 -19  -2   10.53    1.76
   0 -19   2   12.68    1.81
   0 -19  -2   12.91    1.99
   0 -19  -2   10.85    1.49
   0 -19   2   10.47    1.77
   0 -19   2   12.28    1.67
   0 -19  -2   10.65    1.36
   0  19  -2    9.82    1.74
   0  19   2    6.40    1.44
   0  19  -2   11.33    1.36
   1 -19   2    9.91    1.63
  -1 -19  -2    9.72    1.68
  -1 -19  -2   10.47    1.40
   1 -19   2   10.41    1.50
  -1 -19  -2    7.31    1.61
  -1 -19  -2    9.10    1.39
   1 -19   2   10.07    1.51
  -1  19  -2   10.12    1.64
  -1  19  -2    9.10    1.25
   1  19   2   11.19    1.72
  -2 -19  -2    4.57    1.67
  -2 -19  -2    5.89    1.21
   2 -19   2    5.03    1.46
  -2 -19  -2    6.15    1.23
   2 -19   2    6.92    1.48
  -2 -19  -2    3.48    1.39
   2 -19   2    6.29    1.40
   2  19   2    6.54    1.61
  -2  19  -2    6.72    1.15
  -2  19  -2    5.18    1.23
   3 -19   2    3.69    1.22
  -3 -19  -2    4.29    1.49
  -3 -19  -2    5.09    1.30
  -3 -19  -2    4.64    1.23
   3 -19   2    3.64    1.33
   3 -19   2    4.77    1.22
  -3 -19  -2    2.72    1.64
  -3  19  -2    6.84    1.24
  -3  19  -2    4.16    1.37
  -4 -19  -2   -0.23    1.46
  -4 -19  -2   -0.98    1.16
   4 -19   2    2.60    1.12
  -4 -19  -2   -0.05    1.25
  -4 -19  -2   -0.37    1.11
   4 -19   2    1.76    1.05
   4 -19   2    1.02    0.98
  -4  19  -2   -0.20    1.13
  -5 -19  -2   -0.73    1.17
  -5 -19  -2    0.54    1.24
   5 -19   2    1.30    1.42
  -5 -19  -2    0.29    1.21
  -5 -19  -2    0.85    1.38
   5 -19   2   -0.89    1.24
  -5  19  -2    0.79    1.21
   5 -20  -2   -2.40    1.16
  -5 -20   2   -0.06    0.93
  -5 -20   2   -0.45    1.24
   5 -20  -2   -1.05    1.32
   5 -20  -2   -1.76    0.81
   5  20  -2   -0.91    1.42
  -5  20   2   -0.89    0.96
  -4 -20   2    0.72    1.44
   4 -20  -2   -0.65    1.31
  -4 -20   2    0.36    0.95
   4 -20  -2   -0.30    1.27
   4 -20  -2   -1.34    1.25
  -4 -20   2    0.30    0.90
  -4  20   2   -0.32    1.04
   4  20  -2    0.19    1.49
  -3 -20   2    1.86    1.33
   3 -20  -2    2.19    1.31
  -3 -20   2    0.66    1.38
   3 -20  -2    1.32    1.37
  -3 -20   2   -0.03    1.23
   3 -20  -2   -0.44    1.31
   3  20  -2    0.70    1.39
  -3  20   2   -2.54    0.95
   2 -20  -2    4.82    1.61
  -2 -20   2    5.97    1.43
  -2 -20   2    7.30    1.55
   2 -20  -2    2.71    1.17
   2 -20  -2    5.28    1.28
  -2 -20   2    6.25    1.60
  -2  20   2    6.79    1.42
   2  20  -2    6.69    1.44
  -1 -20   2    1.40    1.03
   1 -20  -2    1.97    1.24
  -1 -20   2    1.08    1.02
   1 -20  -2    1.21    1.29
   1 -20  -2    0.75    1.45
  -1 -20   2    1.65    1.26
  -1  20   2    0.65    1.18
   1  20  -2    2.28    1.10
   0 -20   2   18.00    2.13
   0 -20  -2   17.36    1.71
   0 -20  -2   20.89    2.46
   0 -20   2   18.25    2.13
   0 -20   2   19.44    2.00
   0 -20  -2   17.50    2.00
   0 -20  -2   20.59    2.23
   0  20  -2   18.33    2.17
   0  20   2   18.54    2.11
  -1 -20  -2    1.89    1.21
   1 -20   2    6.05    1.51
  -1 -20  -2    3.54    1.21
  -1 -20  -2    3.28    1.07
   1 -20   2    5.94    1.50
   1 -20   2    5.80    1.55
  -1 -20  -2    4.14    1.41
  -1  20  -2    1.81    1.32
   1  20   2    3.49    1.49
   2 -20   2    2.18    1.36
  -2 -20  -2    1.05    1.21
  -2 -20  -2    0.29    1.51
  -2 -20  -2   -0.58    0.92
  -2 -20  -2    1.58    1.05
   2 -20   2    0.05    1.09
   2 -20   2    1.57    1.25
  -2  20  -2   -2.41    1.08
   2  20   2    0.82    1.02
   3 -20   2   -1.48    1.15
  -3 -20  -2   -1.06    1.11
  -3 -20  -2   -0.65    1.03
   3 -20   2    1.18    1.14
  -3 -20  -2   -1.53    1.06
  -3 -20  -2    1.24    1.39
   3 -20   2   -1.60    0.81
  -3  20  -2   -0.19    0.92
   4 -20   2    0.34    1.25
  -4 -20  -2    1.69    1.35
   4 -20   2    0.67    1.40
  -4 -20  -2    2.02    1.73
  -4 -20  -2    1.85    1.49
  -4 -20  -2    2.57    1.32
  -4  20  -2   -0.11    1.22
  -4 -21   2    7.44    1.69
  -4 -21   2    7.49    1.80
   4 -21  -2    6.32    1.77
   4 -21  -2    7.40    1.70
  -4 -21   2    6.43    1.80
   4 -21  -2    7.43    1.80
   4  21  -2    4.30    1.82
  -4  21   2    4.18    1.37
  -3 -21   2   17.74    2.39
  -3 -21   2   17.30    2.27
  -3 -21   2   19.21    2.25
   3 -21  -2   16.27    2.32
   3 -21  -2   17.93    2.30
   3 -21  -2   20.57    2.28
  -3  21   2   18.45    2.10
   3  21  -2   17.55    2.43
   2 -21  -2   -2.13    1.32
  -2 -21   2    0.80    1.47
  -2 -21   2   -1.35    1.13
   2 -21  -2    0.36    1.22
  -2 -21   2   -0.55    0.92
   2 -21  -2    1.53    1.10
   2  21  -2   -1.27    1.38
  -2  21   2   -1.63    1.13
  -1 -21   2    3.90    1.58
   1 -21  -2    2.23    1.09
  -1 -21   2    4.45    1.52
   1 -21  -2    4.24    1.72
  -1 -21   2    2.35    1.13
   1 -21  -2    1.16    1.46
   1  21  -2    1.68    1.17
  -1  21   2    1.50    1.06
   0 -21   2    2.81    1.18
   0 -21   2    2.22    1.41
   0 -21  -2    3.44    1.27
   0 -21  -2    4.84    1.77
   0 -21  -2    4.15    1.47
   0 -21   2    2.01    1.42
   0  21  -2    1.57    1.50
   0  21   2    0.74    1.37
   1 -21   2   37.53    2.84
   1 -21   2   36.05    2.90
  -1 -21  -2   39.02    2.95
   1 -21   2   37.26    2.84
  -1 -21  -2   29.82    2.62
  -1 -21  -2   40.53    3.34
   1  21   2   37.35    2.93
  -1  21  -2   30.37    2.73
   2 -21   2    1.87    1.37
   2 -21   2    1.95    1.32
  -2 -21  -2   -0.30    1.22
   2 -21   2    0.29    1.33
  -2 -21  -2    0.03    0.90
  -2 -21  -2    1.80    1.47
  -2  21  -2   -0.24    1.30
  13   0  -3    4.11    1.57
 -13   0   3    4.33    1.45
  13   0  -3    2.61    1.59
  12   0  -3    1.71    1.69
 -12   0   3    1.03    1.07
  12   0  -3   -2.29    1.02
 -11   0   3   91.81    3.85
  11   0  -3   89.44    4.59
  11   0  -3   87.95    3.94
 -10   0   3    0.16    0.87
  10   0  -3    0.16    0.93
  10   0  -3    0.31    0.95
 -10   0   3   -1.35    0.52
  -9   0   3   28.39    1.45
   9   0  -3   29.43    2.25
  -9   0   3   26.71    1.90
   9   0  -3   26.97    2.03
   8   0  -3   -1.44    0.79
  -8   0   3    0.32    0.77
  -8   0   3   -0.73    0.45
   8   0  -3    0.64    0.84
  -7   0   3    8.64    0.95
   7   0  -3    8.10    1.27
   7   0  -3   10.76    1.04
  -7   0   3    9.12    0.72
   7   0  -3    9.02    1.06
  -7   0   3    9.89    1.11
  -6   0   3    0.48    0.60
   6   0  -3    0.17    0.61
  -6   0   3   -0.02    0.49
   6   0  -3   -0.21    0.55
  -6   0   3    0.07    0.49
   6   0  -3    0.04    0.54
  -6   0   3    0.01    0.32
   6   0  -3    1.34    0.59
   6   0  -3   -1.44    0.57
   5   0  -3    1.18    0.55
  -5   0   3    0.15    0.27
  -5   0   3    0.04    0.55
  -5   0   3    0.12    0.34
  -5   0   3    0.44    0.37
   5   0  -3    0.65    0.43
   5   0  -3    0.77    0.49
   5   0  -3    0.96    0.52
   5   0  -3    1.19    0.68
   4   0  -3    0.72    0.51
   4   0  -3   -0.14    0.42
  -4   0   3   -0.01    0.22
   4   0  -3   -0.20    0.49
  -4   0   3   -0.34    0.31
   4   0  -3    0.43    0.57
   4   0  -3    0.34    0.42
  -4   0   3    0.32    0.49
  -4   0   3    0.41    0.43
  -3   0   3  277.11    8.24
  -3   0   3  273.10    7.15
   3   0  -3  266.86    8.24
   3   0  -3  270.37    7.19
   3   0  -3  271.05    7.15
   3   0  -3  260.68    7.95
  -3   0   3  277.60    7.97
   3   0  -3  273.06    7.04
  -3   0   3  273.06    7.18
   2   0  -3   -0.16    0.22
   2   0  -3   -0.06    0.32
   2   0  -3   -0.06    0.45
   2   0  -3   -1.29    0.46
   2   0  -3   -0.15    0.26
  -2   0   3   -0.42    0.28
  -2   0   3   -0.08    0.23
   0   0  -3   -0.06    0.39
   0   0   3    0.16    0.17
   0   0  -3   -0.38    0.34
   0   0  -3   -0.32    0.18
   0   0   3    0.02    0.09
   1   0   3   62.44    1.84
  -1   0  -3   62.40    2.03
  -1   0  -3   61.52    1.88
   1   0   3   61.51    1.87
   1   0   3   64.74    2.01
  -1   0  -3   61.46    1.86
  -2   0  -3    0.52    0.27
  -2   0  -3    0.27    0.33
   2   0   3   -0.39    0.30
   2   0   3   -0.14    0.40
  -2   0  -3   -0.50    0.49
   2   0   3    0.22    0.22
  -2   0  -3   -0.19    0.25
  -3   0  -3    5.81    0.62
  -3   0  -3    5.16    0.74
   3   0   3    6.61    0.66
   3   0   3    5.94    0.45
   3   0   3    4.84    0.47
  -3   0  -3    5.13    0.75
  -3   0  -3    6.18    0.48
  -3   0  -3    5.17    0.51
   3   0   3    5.46    0.64
   4   0   3   -0.01    0.42
  -4   0  -3    0.11    0.37
   4   0   3    0.29    0.49
  -4   0  -3    0.14    0.50
   4   0   3   -0.17    0.56
   4   0   3   -0.02    0.29
   4   0   3   -0.18    0.36
  -4   0  -3    0.53    0.73
  -4   0  -3   -0.39    0.34
  -5   0  -3   44.51    1.77
   5   0   3   45.62    1.81
  -5   0  -3   42.27    1.94
   5   0   3   43.66    1.57
   5   0   3   44.79    2.08
   5   0   3   45.84    1.69
  -5   0  -3   42.89    2.01
   6   0   3   -0.15    0.61
  -6   0  -3   -0.60    0.69
   6   0   3   -0.57    0.54
   6   0   3    0.39    0.43
  -6   0  -3   -1.08    0.46
  -6   0  -3    0.72    0.98
  -7   0  -3   52.00    2.17
   7   0   3   52.88    2.13
   7   0   3   48.78    2.23
  -7   0  -3   47.97    2.44
  -7   0  -3   46.22    2.67
   7   0   3   50.84    1.89
  -8   0  -3   -1.55    0.96
  -8   0  -3   -0.20    0.53
  -8   0  -3   -0.36    0.81
   8   0   3   -0.48    0.64
   8   0   3   -1.18    0.42
  -9   0  -3   71.57    3.52
  -9   0  -3   68.84    3.12
   9   0   3   69.54    2.88
 -10   0  -3   -0.31    1.13
 -10   0  -3   -0.90    0.96
 -11   0  -3   14.77    1.97
 -11   0  -3   14.64    2.06
  13  -1  -3    9.57    1.90
  13  -1  -3    6.35    1.75
 -13  -1   3   10.65    1.63
  13   1  -3    7.29    1.69
  13   1  -3    7.01    2.16
 -13   1   3   10.07    1.77
  12  -1  -3   44.40    3.49
 -12  -1   3   44.09    2.56
  12  -1  -3   40.91    2.81
 -12   1   3   47.79    2.79
  12   1  -3   45.55    3.57
  12   1  -3   40.24    2.72
 -11  -1   3    0.95    1.04
  11  -1  -3    0.67    1.08
  11  -1  -3    1.43    1.16
  11   1  -3    0.62    1.50
  11   1  -3    0.17    1.13
 -11   1   3    0.75    1.02
 -10  -1   3    6.38    1.18
  10  -1  -3    6.45    1.60
 -10  -1   3   10.41    1.43
  10  -1  -3    8.56    1.37
 -10  -1   3    8.24    1.00
  10   1  -3    7.34    1.24
 -10   1   3    9.35    1.38
  10   1  -3    8.21    1.64
 -10   1   3    8.81    0.90
  -9  -1   3    4.87    0.81
   9  -1  -3    3.35    1.47
  -9  -1   3    4.73    1.25
   9  -1  -3    2.73    1.13
  -9  -1   3    2.90    0.84
   9   1  -3    2.08    1.38
   9   1  -3    2.76    1.02
  -9   1   3    4.31    1.09
  -9   1   3    2.27    0.63
  -8  -1   3   38.28    1.66
   8  -1  -3   39.11    2.58
   8  -1  -3   36.46    2.19
  -8  -1   3   39.91    2.04
  -8  -1   3   37.13    1.99
  -8  -1   3   37.16    2.01
   8   1  -3   40.50    2.15
   8   1  -3   38.29    2.61
  -8   1   3   37.86    1.55
  -8   1   3   36.22    1.88
   7  -1  -3    7.52    1.06
  -7  -1   3    9.77    1.07
  -7  -1   3    7.89    0.97
  -7  -1   3    7.76    0.97
   7  -1  -3    7.85    1.24
  -7  -1   3    9.14    0.75
   7  -1  -3   10.49    1.05
  -7   1   3    7.80    0.65
   7   1  -3    9.00    0.97
  -7   1   3    9.81    1.11
  -7   1   3    8.04    0.93
   7   1  -3    6.51    0.97
   7   1  -3    6.83    1.06
  -7   1   3    9.19    1.05
   6  -1  -3   49.30    2.30
  -6  -1   3   58.29    2.30
  -6  -1   3   53.21    2.39
   6  -1  -3   58.71    2.14
  -6  -1   3   52.43    2.06
   6  -1  -3   57.42    2.29
   6  -1  -3   55.30    2.43
   6  -1  -3   55.64    2.07
  -6  -1   3   57.31    2.27
  -6  -1   3   53.81    1.84
  -6   1   3   56.02    1.74
  -6   1   3   54.89    2.31
   6   1  -3   56.16    2.12
   6   1  -3   51.99    2.42
   6   1  -3   51.01    2.18
  -6   1   3   50.53    2.05
  -6   1   3   55.97    2.47
   6   1  -3   59.16    2.14
   6   1  -3   54.83    2.27
   5  -1  -3    7.35    0.84
  -5  -1   3    6.15    0.54
   5  -1  -3    6.62    0.82
   5  -1  -3    8.06    0.81
  -5  -1   3    5.51    0.72
   5  -1  -3    7.43    0.70
  -5  -1   3    6.72    0.87
   5  -1  -3    6.68    0.79
  -5   1   3    5.85    0.72
  -5   1   3    6.38    0.44
   5   1  -3    7.37    0.71
   5   1  -3    5.44    0.75
  -5   1   3    7.27    0.86
  -5   1   3    6.51    0.77
   5   1  -3    6.73    0.79
   5   1  -3    5.24    0.75
   5   1  -3    8.18    0.81
  -4  -1   3  233.04    6.14
   4  -1  -3  235.06    6.39
  -4  -1   3  219.73    6.20
  -4  -1   3  217.90    6.07
   4  -1  -3  236.06    6.25
  -4  -1   3  232.91    7.13
   4  -1  -3  214.42    6.81
   4  -1  -3  217.51    7.07
   4   1  -3  229.56    6.09
  -4   1   3  233.26    6.85
  -4   1   3  223.35    6.21
   4   1  -3  230.99    6.34
   4   1  -3  220.44    6.13
  -4   1   3  231.00    7.06
  -4   1   3  230.03    5.96
   4   1  -3  229.36    6.22
   4   1  -3  224.02    7.12
   4   1  -3  227.51    6.82
   3  -1  -3  105.91    3.02
   3  -1  -3  104.23    3.47
   3  -1  -3  102.83    3.39
   3  -1  -3  104.36    2.79
  -3  -1   3  103.57    3.01
  -3  -1   3  105.71    3.01
  -3  -1   3  105.68    3.53
  -3  -1   3  108.47    2.97
   3   1  -3  104.58    3.55
   3   1  -3  109.60    3.11
   3   1  -3  105.79    3.02
   3   1  -3  104.06    3.39
   3   1  -3  104.64    2.99
  -3   1   3  108.96    3.47
   3   1  -3  105.60    2.98
  -3   1   3  104.68    3.00
  -3   1   3  105.99    3.39
   2  -1  -3   89.83    2.89
   2  -1  -3   89.86    2.91
   2  -1  -3   90.28    2.48
  -2  -1   3   88.61    2.51
  -2  -1   3   89.94    2.56
  -2  -1   3   89.41    2.96
  -2  -1   3   90.60    2.47
   2   1  -3   90.82    2.98
   2   1  -3   91.79    2.48
  -2   1   3   87.86    2.89
  -2   1   3   88.10    2.46
   2   1  -3   88.48    2.57
  -2   1   3   88.89    2.90
   2   1  -3   90.39    2.51
  -1  -1   3    1.72    0.19
   1  -1  -3    1.09    0.40
   1  -1  -3    1.35    0.19
  -1  -1   3    1.41    0.29
   1   1  -3    1.71    0.28
   1   1  -3    1.46    0.32
   1   1  -3    1.27    0.19
   0  -1  -3   11.54    0.73
   0  -1   3   11.42    0.47
   0  -1  -3    9.45    0.74
   0  -1  -3   10.35    0.49
   0  -1   3   11.73    0.50
   0   1   3   11.60    0.47
   0   1  -3   10.94    0.51
   0   1  -3   11.51    0.65
   0   1   3   11.61    0.70
   1  -1   3    0.54    0.29
  -1  -1  -3    0.71    0.52
  -1  -1  -3    1.00    0.39
   1  -1   3    0.38    0.34
  -1  -1  -3    0.84    0.31
  -1   1  -3    0.12    0.22
   1   1   3    0.42    0.34
  -1   1  -3    0.84    0.42
   1   1   3    0.64    0.31
   1   1   3    0.47    0.15
   1   1   3    0.24    0.30
  -1   1  -3    0.47    0.32
  -2  -1  -3   11.03    0.71
   2  -1   3   11.76    0.82
  -2  -1  -3   12.08    0.84
   2  -1   3   12.34    0.73
  -2  -1  -3   12.05    0.61
  -2  -1  -3   13.20    1.05
   2   1   3   11.89    0.56
   2   1   3   13.42    0.68
   2   1   3   12.70    0.79
  -2   1  -3   12.24    0.47
  -2   1  -3   12.37    0.83
   2   1   3   11.77    0.72
  -2   1  -3   12.04    0.89
  -2   1  -3   10.88    0.74
   3  -1   3    2.42    0.51
   3  -1   3    2.51    0.21
  -3  -1  -3    2.48    0.34
  -3  -1  -3    2.24    0.68
  -3  -1  -3    2.58    0.46
  -3  -1  -3    2.19    0.42
  -3  -1  -3    1.78    0.63
   3  -1   3    1.74    0.54
  -3   1  -3    2.26    0.50
  -3   1  -3    2.44    0.46
   3   1   3    2.49    0.39
   3   1   3    2.86    0.40
   3   1   3    3.36    0.54
  -3   1  -3    2.14    0.59
   3   1   3    2.96    0.62
  -3   1  -3    2.63    0.46
  -4  -1  -3   16.61    1.18
   4  -1   3   19.75    1.14
  -4  -1  -3   17.61    1.45
   4  -1   3   16.92    1.08
   4  -1   3   17.68    1.20
  -4  -1  -3   17.57    0.88
  -4  -1  -3   16.16    1.11
   4  -1   3   17.29    0.68
   4   1   3   17.81    0.89
   4   1   3   16.68    0.90
  -4   1  -3   18.59    1.52
   4   1   3   19.84    1.13
  -4   1  -3   16.11    1.01
   4   1   3   19.39    1.16
  -4   1  -3   16.43    1.27
  -4   1  -3   18.11    1.05
   5  -1   3    8.77    0.94
   5  -1   3    9.75    0.83
  -5  -1  -3    8.55    0.73
  -5  -1  -3    7.89    1.07
   5  -1   3    8.11    0.82
  -5  -1  -3    6.54    0.82
   5  -1   3    9.09    0.57
  -5  -1  -3    6.93    1.08
   5   1   3    7.56    0.70
  -5   1  -3    7.74    0.83
  -5   1  -3    8.68    0.99
   5   1   3    7.59    0.70
   5   1   3    8.95    0.80
  -5   1  -3    8.89    1.00
   5   1   3    7.21    0.91
   6  -1   3   46.26    1.55
  -6  -1  -3   44.87    1.78
  -6  -1  -3   43.02    2.19
   6  -1   3   40.67    1.79
   6  -1   3   40.09    1.99
  -6  -1  -3   43.75    2.12
   6   1   3   46.96    1.79
   6   1   3   44.76    1.86
  -6   1  -3   46.28    2.00
   6   1   3   42.94    1.84
  -6   1  -3   43.10    2.13
  -6   1  -3   43.92    2.30
  -7  -1  -3    2.79    0.65
   7  -1   3    3.26    0.88
  -7  -1  -3    4.07    1.27
   7  -1   3    3.05    0.51
  -7  -1  -3    3.49    0.83
  -7   1  -3    4.02    0.98
  -7   1  -3    4.51    0.90
   7   1   3    5.33    0.84
   7   1   3    2.20    0.66
  -7   1  -3    4.27    0.82
   7   1   3    3.36    0.76
  -8  -1  -3   11.53    1.62
  -8  -1  -3   11.74    0.98
   8  -1   3    9.14    1.15
  -8  -1  -3   10.57    1.40
   8   1   3   10.16    0.94
  -8   1  -3    8.80    1.28
   8   1   3    8.44    0.95
  -8   1  -3    9.26    1.21
  -8   1  -3    9.96    1.05
  -9  -1  -3    4.86    1.04
   9  -1   3    2.71    0.91
  -9  -1  -3    3.34    1.37
   9   1   3    4.10    0.85
  -9   1  -3    4.10    1.00
  -9   1  -3    4.28    1.36
 -10  -1  -3   30.23    2.34
  10  -1   3   31.72    2.06
 -10  -1  -3   33.91    2.44
 -10   1  -3   31.49    2.17
 -10   1  -3   34.02    2.61
 -11  -1  -3   14.82    2.11
 -11  -1  -3   12.31    1.67
 -11   1  -3   14.84    1.79
 -11   1  -3   14.96    2.01
  13  -2  -3    1.82    1.50
 -13  -2   3    3.28    1.38
 -13   2   3    2.03    1.05
  13   2  -3    1.41    1.94
  13   2  -3    1.28    1.40
  12  -2  -3    3.80    1.72
 -12  -2   3    2.69    1.18
  12  -2  -3   -0.04    1.18
  12   2  -3    0.00    1.17
 -12   2   3    2.78    0.97
  12   2  -3   -1.05    1.52
  11  -2  -3   27.01    2.57
 -11  -2   3   27.37    1.92
  11  -2  -3   25.60    2.20
 -11  -2   3   25.55    2.24
  11   2  -3   23.62    2.55
 -11   2   3   21.55    1.95
  11   2  -3   24.84    2.06
  10  -2  -3   27.12    2.16
 -10  -2   3   22.98    1.81
  10  -2  -3   22.72    2.29
 -10  -2   3   22.16    1.94
 -10  -2   3   26.39    1.53
  10   2  -3   26.19    1.91
  10   2  -3   23.51    2.36
 -10   2   3   24.87    1.31
 -10   2   3   24.94    1.91
  -9  -2   3    3.35    0.89
  -9  -2   3    3.03    1.16
   9  -2  -3    4.34    1.25
  -9  -2   3    3.44    0.81
   9  -2  -3    1.89    1.06
   9   2  -3    4.80    1.53
  -9   2   3    5.35    0.97
  -9   2   3    4.26    0.66
   9   2  -3    3.07    1.01
   8  -2  -3   11.20    1.55
  -8  -2   3   13.17    1.03
  -8  -2   3   10.72    1.34
   8  -2  -3   11.83    1.41
  -8  -2   3   11.89    1.19
   8   2  -3   11.37    1.44
  -8   2   3   10.06    1.27
   8   2  -3   12.64    1.27
  -8   2   3   12.50    0.87
  -7  -2   3   30.53    1.81
   7  -2  -3   30.37    1.74
  -7  -2   3   30.93    1.71
   7  -2  -3   31.42    1.61
   7  -2  -3   29.14    2.07
  -7  -2   3   31.45    1.41
  -7   2   3   33.36    1.99
  -7   2   3   31.25    1.21
  -7   2   3   30.58    1.79
   7   2  -3   31.72    2.18
  -7   2   3   32.12    1.72
   7   2  -3   31.54    1.75
   7   2  -3   30.77    1.59
   6  -2  -3    3.26    0.69
  -6  -2   3    3.91    0.74
   6  -2  -3    3.36    0.81
  -6  -2   3    3.19    0.77
  -6  -2   3    3.18    0.83
  -6  -2   3    4.06    0.55
   6  -2  -3    3.74    0.74
   6  -2  -3    4.20    0.90
   6   2  -3    3.78    0.62
   6   2  -3    4.26    0.67
  -6   2   3    3.46    0.37
   6   2  -3    2.81    0.78
   6   2  -3    2.71    0.75
  -6   2   3    2.76    0.77
   6   2  -3    5.32    0.71
  -6   2   3    1.88    0.53
  -6   2   3    3.29    0.74
   5  -2  -3  153.06    5.10
  -5  -2   3  156.66    4.71
  -5  -2   3  163.59    5.35
  -5  -2   3  157.57    4.64
   5  -2  -3  162.57    4.65
  -5  -2   3  160.07    4.52
  -5  -2   3  151.04    4.50
   5  -2  -3  155.15    5.25
   5  -2  -3  163.73    4.80
  -5   2   3  165.48    5.27
   5   2  -3  167.41    4.77
   5   2  -3  152.71    5.29
   5   2  -3  159.97    4.53
  -5   2   3  160.27    4.23
  -5   2   3  158.69    5.07
   5   2  -3  156.07    4.52
   5   2  -3  158.94    4.65
   5   2  -3  154.20    5.01
  -5   2   3  152.36    4.62
   4  -2  -3   22.31    1.32
   4  -2  -3   23.57    1.10
  -4  -2   3   20.19    1.01
   4  -2  -3   21.75    1.26
  -4  -2   3   21.44    1.21
  -4  -2   3   24.11    0.99
  -4  -2   3   21.96    1.07
  -4  -2   3   21.33    1.05
  -4   2   3   23.08    1.22
   4   2  -3   22.11    1.04
  -4   2   3   23.33    1.27
   4   2  -3   22.46    0.97
   4   2  -3   22.30    1.01
  -4   2   3   20.86    1.06
   4   2  -3   20.25    1.12
   4   2  -3   21.10    1.13
   4   2  -3   21.00    1.24
   3  -2  -3   63.94    2.38
  -3  -2   3   61.20    2.05
   3  -2  -3   66.95    2.05
  -3  -2   3   67.76    2.03
   3  -2  -3   67.65    2.34
  -3  -2   3   66.03    2.40
  -3  -2   3   63.90    2.03
   3   2  -3   67.68    2.11
  -3   2   3   65.24    2.28
   3   2  -3   65.61    2.06
   3   2  -3   69.88    2.05
  -3   2   3   69.09    2.33
   3   2  -3   65.02    2.47
  -3   2   3   64.92    2.03
   3   2  -3   64.19    2.04
   2  -2  -3   10.59    0.75
  -2  -2   3    9.24    0.64
   2  -2  -3    9.16    0.56
  -2  -2   3   10.60    0.69
  -2  -2   3    7.83    0.75
   2  -2  -3   10.05    0.64
  -2  -2   3    9.32    0.54
  -2   2   3   10.20    0.82
   2   2  -3    7.34    0.79
   2   2  -3    8.88    0.68
  -2   2   3    9.18    0.62
   2   2  -3    9.74    0.70
  -2   2   3    9.74    0.54
   2   2  -3   10.41    0.57
   1  -2  -3   21.66    0.76
   1  -2  -3   20.37    0.98
  -1  -2   3   21.67    0.75
   1  -2  -3   20.60    0.99
  -1  -2   3   20.85    0.82
  -1  -2   3   22.16    0.91
  -1   2   3   20.60    0.96
   1   2  -3   20.14    1.00
  -1   2   3   19.29    0.94
   1   2  -3   20.36    0.76
   1   2  -3   20.50    0.83
   0  -2   3   26.46    0.87
   0  -2  -3   26.14    1.16
   0  -2  -3   24.96    1.19
   0  -2  -3   25.27    0.95
   0  -2   3   24.86    0.87
   0  -2  -3   24.74    0.76
   0  -2  -3   23.91    0.86
   0   2   3   24.40    0.85
   0   2  -3   25.02    0.89
   0   2  -3   21.09    1.12
   0   2  -3   23.94    0.91
   0   2   3   25.33    1.09
  -1  -2  -3   30.97    0.93
  -1  -2  -3   30.02    1.11
  -1  -2  -3   31.71    1.26
  -1  -2  -3   31.18    1.37
  -1  -2  -3   30.91    1.00
   1  -2   3   32.24    1.12
   1  -2   3   32.59    1.16
   1   2   3   32.72    1.33
   1   2   3   32.35    1.23
   1   2   3   33.21    1.14
   1   2   3   30.19    0.93
  -1   2  -3   30.08    1.12
  -1   2  -3   31.19    1.15
  -2  -2  -3   -0.22    0.35
   2  -2   3    0.18    0.41
  -2  -2  -3    0.35    0.43
   2  -2   3   -0.08    0.35
  -2  -2  -3    0.24    0.42
  -2  -2  -3    0.24    0.48
  -2  -2  -3    0.30    0.25
  -2  -2  -3    0.63    0.15
  -2   2  -3    0.88    0.46
   2   2   3    0.31    0.38
  -2   2  -3    0.18    0.41
[truncated: 964,680 more chars]
