# Supplementary material for: Synthesis and crystal structure of bis­(tert-butyl isocyanide-κC)[5,10,15,20-tetra­kis­(4-chloro­phen­yl)porphyrinato-κ4 N]iron(II)
Source: Acta Crystallogr E Crystallogr Commun. 2023 Sep 26;79(Pt 10):931–5. doi: 10.1107/S2056989023008083 (PMC10561214; doi:10.1107/S2056989023008083)
Supplement: Supplementary file 2 [file e-79-00931-Isup2.hkl]

data_I                                                                          
_shelx_title ' job'                                                             
_shelx_refln_list_code          4                                               
_shelx_F_calc_maximum      210.91                                               
_exptl_crystal_F_000      1004.00                                               
_reflns_d_resolution_high  0.7689                                               
                                                                                
loop_                                                                           
 _space_group_symop_operation_xyz                                               
 'x, y, z'                                                                      
 '-x+1/2, y+1/2, -z+1/2'                                                        
 '-x, -y, -z'                                                                   
 'x-1/2, -y-1/2, z-1/2'                                                         
                                                                                
_cell_length_a    10.9680                                                       
_cell_length_b    16.9240                                                       
_cell_length_c    13.3540                                                       
_cell_angle_alpha  90.000                                                       
_cell_angle_beta  114.015                                                       
_cell_angle_gamma  90.000                                                       
                                                                                
_shelx_F_squared_multiplier     1.000                                           
                                                                                
loop_                                                                           
 _refln_index_h                                                                 
 _refln_index_k                                                                 
 _refln_index_l                                                                 
 _refln_F_squared_calc                                                          
 _refln_F_squared_meas                                                          
 _refln_F_squared_sigma                                                         
 _refln_observed_status                                                         
   2   0   0       1664.38       1874.68        22.69 o                         
   4   0   0       3042.02       3014.62        35.20 o                         
   6   0   0        338.74        358.77        12.84 o                         
   8   0   0       1267.05       1275.57        33.79 o                         
  10   0   0       1786.75       1931.93        65.68 o                         
  12   0   0        183.97        207.78        42.61 o                         
   2   1   0        112.37        108.51         4.13 o                         
   3   1   0      16751.03      17046.02       107.54 o                         
   4   1   0         24.28         44.12         4.85 o                         
   5   1   0       2880.17       3244.68        27.61 o                         
   6   1   0       1980.56       2076.81        20.95 o                         
   7   1   0       1233.57       1148.48        22.05 o                         
   8   1   0       1586.02       1628.63        26.61 o                         
   9   1   0        301.82        233.76        15.15 o                         
  10   1   0          9.83          3.78        16.15 o                         
  11   1   0       1538.01       1554.89        43.14 o                         
  12   1   0        460.95        482.58        35.04 o                         
  13   1   0        137.91        156.65        39.55 o                         
   1   2   0          9.26         -0.86         1.67 o                         
   2   2   0        669.23        645.30         8.41 o                         
   3   2   0         47.17         67.40         4.94 o                         
   4   2   0      11226.90      11714.23        76.81 o                         
   5   2   0       3125.60       3667.18        30.54 o                         
   6   2   0       2162.70       2310.46        23.72 o                         
   7   2   0        373.89        410.45        14.49 o                         
   8   2   0        431.60        449.80        18.99 o                         
   9   2   0       1188.81       1204.12        27.86 o                         
  10   2   0        702.39        754.14        31.13 o                         
  11   2   0         94.97        100.19        23.01 o                         
  12   2   0         44.22         15.77        27.35 o                         
   1   3   0        882.62        807.54         8.02 o                         
   2   3   0       7432.02       7385.15        46.72 o                         
   3   3   0       2399.52       2272.51        17.55 o                         
   4   3   0       1683.09       1900.68        17.98 o                         
   5   3   0       2562.02       2668.37        24.68 o                         
   6   3   0        628.87        544.07        12.43 o                         
   7   3   0       3962.64       4045.77        48.36 o                         
   8   3   0       1761.75       1644.74        34.18 o                         
   9   3   0        749.31        651.14        26.37 o                         
  10   3   0        164.22        161.96        20.39 o                         
  11   3   0          9.60        -14.98        16.55 o                         
  12   3   0         71.06         62.87        27.29 o                         
   0   4   0      10905.54      11052.44       114.36 o                         
   1   4   0         76.35         69.05         4.48 o                         
   2   4   0       3342.68       3334.57        23.78 o                         
   3   4   0       9145.23       9304.54        61.15 o                         
   4   4   0        846.83        715.63        10.43 o                         
   5   4   0        611.90        670.92        11.04 o                         
   6   4   0       3324.98       3541.76        31.18 o                         
   7   4   0       1414.78       1392.99        26.78 o                         
   8   4   0        197.03        158.86        17.64 o                         
   9   4   0        353.80        359.42        19.45 o                         
  10   4   0        251.29        253.82        19.72 o                         
  11   4   0          0.20        -19.13        19.13 o                         
  12   4   0         42.34         88.73        37.30 o                         
   1   5   0      24094.26      24521.77       147.17 o                         
   2   5   0       1172.14       1084.93        11.25 o                         
   3   5   0      10222.85      10651.27        67.65 o                         
   4   5   0       3462.34       3757.25        29.46 o                         
   5   5   0        515.48        475.56         9.97 o                         
   6   5   0          0.17          2.38         6.85 o                         
   7   5   0       3177.81       3105.28        39.66 o                         
   8   5   0       5519.38       5333.11        67.35 o                         
   9   5   0         51.26         52.35        12.01 o                         
  10   5   0        331.50        322.60        20.19 o                         
  11   5   0        337.07        342.53        27.25 o                         
  12   5   0         36.58        -23.69        23.69 o                         
   0   6   0        800.12        789.24        13.68 o                         
   1   6   0         44.15         32.00         4.24 o                         
   2   6   0       2722.70       2753.96        21.61 o                         
   3   6   0       1460.80       1483.62        14.47 o                         
   4   6   0       1353.14       1479.46        16.16 o                         
   5   6   0         40.27         57.29         6.13 o                         
   6   6   0        245.90        216.47        10.88 o                         
   7   6   0       3288.95       3264.45        43.56 o                         
   8   6   0        583.45        547.86        19.47 o                         
   9   6   0        375.22        289.45        17.09 o                         
  10   6   0       1764.53       1734.23        41.57 o                         
  11   6   0        508.00        549.74        31.85 o                         
  12   6   0        215.06        221.00        32.02 o                         
   1   7   0       5520.74       5584.39        40.52 o                         
   2   7   0       4894.13       5222.70        36.62 o                         
   3   7   0       3353.54       3382.31        25.84 o                         
   4   7   0        189.97        164.18         7.07 o                         
   5   7   0       2423.54       2440.42        24.37 o                         
   6   7   0       3535.67       3498.11        42.77 o                         
   7   7   0        231.36        252.13        14.84 o                         
   8   7   0       1043.94       1029.20        24.21 o                         
   9   7   0       1435.56       1475.48        32.61 o                         
  10   7   0        313.66        316.49        24.75 o                         
  11   7   0         58.42         41.92        25.73 o                         
  12   7   0        720.27        732.69        65.08 o                         
   0   8   0       1617.88       1943.90        26.92 o                         
   1   8   0      15089.57      16406.44       104.93 o                         
   2   8   0         87.66         71.61         5.49 o                         
   3   8   0       2877.79       3118.17        28.31 o                         
   4   8   0       2830.43       2897.19        23.91 o                         
   5   8   0        223.86        252.57        11.43 o                         
   6   8   0       2646.96       2666.15        35.88 o                         
   7   8   0       2247.25       2161.47        34.61 o                         
   8   8   0        738.19        715.05        21.54 o                         
   9   8   0         18.35          8.72        12.82 o                         
  10   8   0        248.11        234.73        22.57 o                         
  11   8   0          1.94        -21.42        21.42 o                         
  12   8   0        405.79        376.42        44.92 o                         
   1   9   0         78.65         86.97         6.42 o                         
   2   9   0       3324.28       3545.04        29.63 o                         
   3   9   0          6.63         16.49         5.72 o                         
   4   9   0       1525.37       1626.72        20.09 o                         
   5   9   0       3060.14       3058.45        36.28 o                         
   6   9   0        340.02        339.71        15.89 o                         
   7   9   0          4.16          5.09        10.68 o                         
   8   9   0         82.27         88.85        12.62 o                         
   9   9   0       1828.13       1777.18        41.79 o                         
  10   9   0        678.43        632.48        32.51 o                         
  11   9   0         60.35         22.89        23.54 o                         
   0  10   0        602.06        630.75        15.59 o                         
   1  10   0        431.24        462.11        12.00 o                         
   2  10   0       5704.87       5832.81        42.77 o                         
   3  10   0       2259.24       2270.11        28.25 o                         
   4  10   0        984.64        978.94        17.25 o                         
   5  10   0         55.33         62.38        10.66 o                         
   6  10   0         55.02         51.96        13.17 o                         
   7  10   0       1820.44       1628.49        30.61 o                         
   8  10   0       3634.55       3671.29        55.67 o                         
   9  10   0         12.19         -2.90        14.43 o                         
  10  10   0         44.82         40.15        23.57 o                         
  11  10   0         88.59         73.28        25.79 o                         
   1  11   0       1647.62       1684.78        21.71 o                         
   2  11   0       1171.64       1250.70        20.90 o                         
   3  11   0        122.54        100.77         8.94 o                         
   4  11   0         14.17         27.24         8.47 o                         
   5  11   0        747.36        777.80        20.42 o                         
   6  11   0        799.01        713.61        22.91 o                         
   7  11   0        211.49        261.07        15.48 o                         
   8  11   0        142.01        134.76        14.21 o                         
   9  11   0       1729.56       1634.84        41.31 o                         
  10  11   0         89.76         65.93        22.83 o                         
  11  11   0        562.76        577.78        47.60 o                         
   0  12   0        115.83        115.36        13.75 o                         
   1  12   0        625.84        630.59        15.47 o                         
   2  12   0      11865.36      11651.41       105.02 o                         
   3  12   0        767.99        786.89        17.60 o                         
   4  12   0        383.44        356.33        14.02 o                         
   5  12   0       1023.90        983.09        20.63 o                         
   6  12   0        286.22        266.13        16.79 o                         
   7  12   0         69.00         45.73        12.92 o                         
   8  12   0       1604.95       1644.90        37.77 o                         
   9  12   0        129.65        126.01        18.24 o                         
  10  12   0       1095.91       1058.74        48.69 o                         
   1  13   0         25.31         21.62         9.07 o                         
   2  13   0         17.54          6.41        11.57 o                         
   3  13   0        154.08        153.52        14.33 o                         
   4  13   0         80.32        100.07        11.16 o                         
   5  13   0       3108.45       3116.32        39.07 o                         
   6  13   0        748.36        718.90        24.32 o                         
   7  13   0         30.02         19.70        16.72 o                         
   8  13   0       1049.29       1036.22        35.49 o                         
   9  13   0        696.32        703.63        36.10 o                         
  10  13   0         33.39         20.17        24.88 o                         
   0  14   0       1237.69       1145.24        32.11 o                         
   1  14   0        246.91        254.31        13.04 o                         
   2  14   0        205.86        204.04        15.44 o                         
   3  14   0         68.91         32.46        12.15 o                         
   4  14   0         65.72         63.96        12.01 o                         
   5  14   0        235.88        226.90        15.02 o                         
   6  14   0       3377.42       3364.05        50.28 o                         
   7  14   0         52.65         32.43        15.24 o                         
   8  14   0         27.42        -13.17        14.62 o                         
   9  14   0        299.32        247.58        27.55 o                         
  10  14   0         18.67         40.74        26.33 o                         
   1  15   0         24.33         19.20         9.39 o                         
   2  15   0         62.07         58.28        10.98 o                         
   3  15   0        393.43        447.92        18.73 o                         
   4  15   0          7.17        -11.77        11.77 o                         
   5  15   0       1479.75       1426.38        31.16 o                         
   6  15   0        345.11        303.43        19.91 o                         
   7  15   0        190.22        159.55        18.76 o                         
   8  15   0         75.27         37.35        18.23 o                         
   9  15   0        343.76        338.14        29.82 o                         
   0  16   0        187.55        160.05        17.33 o                         
   1  16   0         52.58         30.23         9.82 o                         
   2  16   0          6.76        -10.71        10.71 o                         
   3  16   0        107.55         93.13        14.29 o                         
   4  16   0        252.00        255.65        17.35 o                         
   5  16   0         14.71          5.47        13.43 o                         
   6  16   0        768.25        756.05        34.17 o                         
   7  16   0          8.41        -17.58        17.58 o                         
   8  16   0         26.53          3.55        21.21 o                         
   1  17   0       1888.84       1921.05        30.65 o                         
   2  17   0         44.71         41.01        10.93 o                         
   3  17   0        259.53        223.76        16.21 o                         
   4  17   0          7.15        -10.21        13.19 o                         
   5  17   0        139.66        151.03        18.54 o                         
   6  17   0        826.02        832.88        34.79 o                         
   7  17   0        376.86        341.14        27.60 o                         
   8  17   0        323.77        314.19        33.34 o                         
   0  18   0        859.18        896.75        32.45 o                         
   1  18   0        146.96        136.09        13.23 o                         
   2  18   0        287.57        329.45        16.34 o                         
   3  18   0        522.64        523.04        20.64 o                         
   4  18   0         82.40         77.52        15.74 o                         
   5  18   0         96.90         64.13        17.25 o                         
   6  18   0        333.82        442.63        28.00 o                         
   7  18   0        344.19        406.91        39.14 o                         
   1  19   0        186.95        175.83        22.91 o                         
   2  19   0        586.08        592.01        39.15 o                         
   3  19   0        475.45        482.82        26.03 o                         
   4  19   0         64.37         46.20        17.08 o                         
   5  19   0         41.72         26.88        20.19 o                         
   6  19   0         11.58         14.62        31.27 o                         
   0  20   0        686.01        789.96        46.30 o                         
   1  20   0        567.65        610.71        30.40 o                         
   2  20   0         19.82         18.92        17.64 o                         
   3  20   0        636.85        665.39        31.21 o                         
   4  20   0        656.62        707.20        35.62 o                         
   5  20   0         90.07        105.45        23.33 o                         
   1  21   0        147.49        172.77        23.45 o                         
   2  21   0          0.08          2.90        19.47 o                         
   3  21   0         52.16         38.83        19.88 o                         
   0  22   0       1639.44       1694.18       143.20 o                         
 -13   0   1         68.93         93.08        48.33 o                         
 -11   0   1         61.02          6.79        48.85 o                         
  -9   0   1       2462.21       2527.87        48.61 o                         
  -7   0   1        246.25        220.69        18.27 o                         
  -5   0   1        614.00        423.52        13.08 o                         
  -3   0   1      34435.58      34455.63       312.91 o                         
   1   0   1      11496.83      10774.84       176.86 o                         
   3   0   1       9043.43       8965.86        81.01 o                         
   5   0   1       7463.22       7701.07        74.21 o                         
   7   0   1        153.90        131.99        13.92 o                         
   9   0   1       3664.69       3553.97        64.00 o                         
  11   0   1          9.54          3.34        27.35 o                         
 -13   1   1         38.73         36.18        35.04 o                         
 -12   1   1        240.49        278.16        51.61 o                         
 -11   1   1        433.37        378.93        25.67 o                         
 -10   1   1          6.65          6.95        15.38 o                         
  -9   1   1        192.39        227.24        22.47 o                         
  -8   1   1       1167.76       1206.53        23.06 o                         
  -7   1   1         52.10         72.46         9.06 o                         
  -6   1   1       2772.55       2873.14        25.55 o                         
  -5   1   1      10857.74      11795.00        81.50 o                         
  -4   1   1         31.14         26.29         4.48 o                         
  -3   1   1          5.41         -3.37         4.01 o                         
  -2   1   1         90.32         83.23         3.36 o                         
  -1   1   1         65.54         13.13         4.24 o                         
   1   1   1       2468.40       2484.24        23.68 o                         
   2   1   1      23487.87      23452.83       145.62 o                         
   3   1   1       1912.59       1904.59        17.23 o                         
   4   1   1       5604.49       5757.78        43.17 o                         
   5   1   1       1072.16       1042.15        13.61 o                         
   6   1   1       4725.46       4699.37        42.42 o                         
   7   1   1         61.85         49.44         9.11 o                         
   8   1   1        164.35        148.20        12.11 o                         
   9   1   1       1180.67       1175.91        26.26 o                         
  10   1   1        368.26        335.20        24.10 o                         
  11   1   1        219.84        133.63        24.44 o                         
  12   1   1       1624.06       1866.04        80.03 o                         
 -13   2   1        850.84        894.70        51.16 o                         
 -12   2   1         13.46        -11.40        26.58 o                         
 -11   2   1       1270.74       1223.59        40.16 o                         
 -10   2   1        137.84         77.78        18.12 o                         
  -9   2   1        135.67         85.00        14.95 o                         
  -8   2   1        110.13        130.05        13.64 o                         
  -7   2   1         22.95         17.76         9.75 o                         
  -6   2   1        421.96        455.32        13.68 o                         
  -5   2   1       3431.94       3171.71        26.29 o                         
  -4   2   1        995.80        889.22        11.23 o                         
  -3   2   1        296.91        342.78         7.17 o                         
  -2   2   1       9352.82       9252.05        60.39 o                         
  -1   2   1       1446.60       1487.28        21.78 o                         
   0   2   1       3155.00       3103.92        86.26 o                         
   1   2   1        337.86        344.25         4.94 o                         
   2   2   1       1214.72       1268.32        11.83 o                         
   3   2   1       3061.37       3198.72        24.15 o                         
   4   2   1       2467.59       2763.22        23.34 o                         
   5   2   1       6660.83       6737.24        51.14 o                         
   6   2   1        764.35        766.55        16.57 o                         
   7   2   1        199.69        211.65        11.78 o                         
   8   2   1          9.44         -9.28         9.46 o                         
   9   2   1       2852.93       2764.05        47.99 o                         
  10   2   1         28.85         34.42        18.44 o                         
  11   2   1          1.50          6.90        19.12 o                         
  12   2   1         36.02         35.17        28.66 o                         
 -13   3   1        251.24        340.95        84.47 o                         
 -12   3   1       1394.99       1487.30        59.46 o                         
 -11   3   1         10.17         13.67        19.18 o                         
 -10   3   1        702.90        768.84        31.96 o                         
  -9   3   1        858.58        825.84        30.94 o                         
  -8   3   1        196.07        202.73        16.12 o                         
  -7   3   1          0.74         -3.78         9.15 o                         
  -6   3   1         87.25        113.76         7.40 o                         
  -5   3   1       1366.12       1650.44        17.63 o                         
  -4   3   1       1392.89       1353.90        14.53 o                         
  -3   3   1          0.83          6.07         3.72 o                         
  -2   3   1       7034.63       7476.27        46.20 o                         
  -1   3   1       4773.93       4681.53        30.04 o                         
   0   3   1          2.51          6.05         2.30 o                         
   1   3   1       9246.72       9272.55        55.73 o                         
   2   3   1       7531.88       7541.42        47.74 o                         
   3   3   1       1317.91       1210.38        12.37 o                         
   4   3   1        580.68        710.84        10.37 o                         
   5   3   1        314.19        274.73         8.70 o                         
   6   3   1       8512.76       8602.64        80.18 o                         
   7   3   1        271.84        276.69        15.73 o                         
   8   3   1       1333.63       1310.63        27.80 o                         
   9   3   1        401.22        382.49        21.88 o                         
  10   3   1        548.05        529.52        28.57 o                         
  11   3   1          0.01         -3.69        21.11 o                         
  12   3   1         16.01         62.09        31.39 o                         
 -13   4   1        699.60        749.91        44.63 o                         
 -12   4   1         87.09         26.05        29.39 o                         
 -11   4   1         68.00         76.63        20.31 o                         
 -10   4   1        487.26        486.75        27.35 o                         
  -9   4   1        120.50         93.37        16.12 o                         
  -8   4   1        102.72         83.17        16.39 o                         
  -7   4   1       1798.67       1872.20        31.13 o                         
  -6   4   1       6381.46       6566.79        51.21 o                         
  -5   4   1       1510.13       1376.89        16.11 o                         
  -4   4   1          9.61         14.63         4.35 o                         
  -3   4   1        818.60        802.15        10.38 o                         
  -2   4   1       6881.29       6867.79        43.18 o                         
  -1   4   1      20598.97      20919.30       125.74 o                         
   0   4   1      10731.45      10481.90        66.17 o                         
   1   4   1          3.14          4.02         3.51 o                         
   2   4   1          0.64          9.39         3.83 o                         
   3   4   1       2904.94       2981.05        22.63 o                         
   4   4   1       3109.81       3438.59        25.94 o                         
   5   4   1       2110.47       2036.40        19.86 o                         
   6   4   1       1437.36       1398.78        23.63 o                         
   7   4   1       2935.18       2923.41        40.75 o                         
   8   4   1        198.23        137.93        13.18 o                         
   9   4   1        250.64        294.47        16.88 o                         
  10   4   1        798.02        800.54        35.18 o                         
  11   4   1         13.46         -0.96        18.99 o                         
  12   4   1         21.59         12.29        26.51 o                         
 -12   5   1         89.28         59.85        32.01 o                         
 -11   5   1        443.31        404.85        23.85 o                         
 -10   5   1         30.22         25.58        13.09 o                         
  -9   5   1         20.99         33.70        11.50 o                         
  -8   5   1       1157.81       1191.13        25.74 o                         
  -7   5   1         60.89         47.95        10.27 o                         
  -6   5   1        132.70        105.03         7.18 o                         
  -5   5   1       2555.56       2619.44        25.62 o                         
  -4   5   1       2977.57       3082.59        27.13 o                         
  -3   5   1        463.58        461.87         7.87 o                         
  -2   5   1        262.75        274.70         6.20 o                         
  -1   5   1       5900.90       5864.40        39.22 o                         
   0   5   1         16.16         19.77         4.16 o                         
   1   5   1        236.30        173.83         5.14 o                         
   2   5   1       9787.47       9855.53        62.33 o                         
   3   5   1       1739.01       1634.70        15.58 o                         
   4   5   1       1076.19       1006.51        12.43 o                         
   5   5   1       2926.32       2868.69        24.10 o                         
   6   5   1       3761.09       3769.49        36.79 o                         
   7   5   1         16.21         18.36        10.33 o                         
   8   5   1        735.31        699.67        20.52 o                         
   9   5   1        390.35        349.75        17.54 o                         
  10   5   1        450.40        484.24        29.08 o                         
  11   5   1        176.48        199.55        24.73 o                         
  12   5   1        134.45        120.60        34.36 o                         
 -12   6   1         31.52         -6.91        21.76 o                         
 -11   6   1          2.86        -25.15        25.15 o                         
 -10   6   1         51.55         50.44        13.48 o                         
  -9   6   1        431.32        447.94        19.67 o                         
  -8   6   1         30.20         38.40        11.15 o                         
  -7   6   1       1163.07       1159.93        24.72 o                         
  -6   6   1        256.85        220.32         9.99 o                         
  -5   6   1       1364.14       1330.17        16.53 o                         
  -4   6   1       2406.51       2543.55        21.89 o                         
  -3   6   1       2979.88       3102.05        23.53 o                         
  -2   6   1        314.33        275.71         6.83 o                         
  -1   6   1        525.04        483.61         8.12 o                         
   0   6   1       7101.48       7179.88        47.86 o                         
   1   6   1       6683.52       6777.66        44.60 o                         
   2   6   1       1644.37       1733.38        14.86 o                         
   3   6   1      16467.56      16987.74       108.15 o                         
   4   6   1        188.85        228.18         7.73 o                         
   5   6   1       2031.74       1983.47        24.72 o                         
   6   6   1         27.54         17.50         7.89 o                         
   7   6   1          3.48         -2.71        10.90 o                         
   8   6   1       1761.50       1725.43        32.46 o                         
   9   6   1        127.71        129.09        16.92 o                         
  10   6   1         90.63         70.30        18.13 o                         
  11   6   1        942.58        946.71        38.54 o                         
  12   6   1         42.66         24.87        39.53 o                         
 -12   7   1         89.75         48.88        35.43 o                         
 -11   7   1         34.95        -22.61        24.68 o                         
 -10   7   1        673.04        602.26        23.75 o                         
  -9   7   1          7.30         20.42        11.50 o                         
  -8   7   1         11.99          0.26        11.00 o                         
  -7   7   1        182.33        133.63        12.19 o                         
  -6   7   1       2593.77       2523.16        32.59 o                         
  -5   7   1       1376.40       1367.80        16.84 o                         
  -4   7   1        480.64        458.68         9.33 o                         
  -3   7   1         12.33         -0.85         4.56 o                         
  -2   7   1       1079.90       1037.38        12.56 o                         
  -1   7   1        347.99        363.53         7.98 o                         
   0   7   1       3287.06       3149.89        24.53 o                         
   1   7   1        939.92        851.65        11.02 o                         
   2   7   1        468.49        589.31         9.00 o                         
   3   7   1       2862.21       2887.11        23.70 o                         
   4   7   1       3533.16       3578.22        30.42 o                         
   5   7   1         73.32         78.92         7.94 o                         
   6   7   1        630.72        683.81        18.11 o                         
   7   7   1          8.16         -4.51        10.15 o                         
   8   7   1        935.61        949.32        23.30 o                         
   9   7   1       1321.59       1278.69        50.30 o                         
  10   7   1        333.34        332.35        26.59 o                         
  11   7   1        215.63        212.08        25.00 o                         
 -12   8   1         19.56         13.23        28.37 o                         
 -11   8   1        665.24        716.33        41.30 o                         
 -10   8   1       1297.17       1248.78        41.89 o                         
  -9   8   1        129.87        105.89        13.09 o                         
  -8   8   1          9.18         -1.72        10.47 o                         
  -7   8   1         60.76         83.96        11.98 o                         
  -6   8   1        703.56        684.39        18.52 o                         
  -5   8   1         20.13         16.24         7.22 o                         
  -4   8   1       6328.02       6721.41        52.37 o                         
  -3   8   1      10243.70      10079.33        71.15 o                         
  -2   8   1        322.65        441.48         9.89 o                         
  -1   8   1         15.84          3.56         4.81 o                         
   0   8   1       3111.52       3485.02        30.95 o                         
   1   8   1       4029.60       3787.01        35.40 o                         
   2   8   1       1292.28       1354.24        14.49 o                         
   3   8   1          2.84         -4.64         4.64 o                         
   4   8   1        644.00        654.02        13.67 o                         
   5   8   1         59.40         58.12         8.85 o                         
   6   8   1        968.33        901.93        19.78 o                         
   7   8   1       4105.71       4150.96        52.39 o                         
   8   8   1        865.71        770.48        21.82 o                         
   9   8   1        671.99        713.52        32.08 o                         
  10   8   1        198.77        215.27        32.72 o                         
  11   8   1         35.82         21.59        25.24 o                         
 -12   9   1        179.57        135.49        31.40 o                         
 -11   9   1        328.03        394.79        34.67 o                         
 -10   9   1       2339.92       2580.72        57.03 o                         
  -9   9   1          0.17        -11.73        11.73 o                         
  -8   9   1         47.64         41.06        11.49 o                         
  -7   9   1        167.22        150.09        13.93 o                         
  -6   9   1          6.54         -0.38        11.82 o                         
  -5   9   1        358.70        341.85        13.33 o                         
  -4   9   1       3246.62       3174.06        29.46 o                         
  -3   9   1         94.77        117.29         6.87 o                         
  -2   9   1       5461.09       5529.14        40.62 o                         
  -1   9   1       1039.46       1014.05        13.58 o                         
   0   9   1       8386.71       8417.02        58.02 o                         
   1   9   1        239.39        251.51         8.30 o                         
   2   9   1       1489.10       1484.38        15.91 o                         
   3   9   1         95.77         94.66         6.58 o                         
   4   9   1       1361.69       1303.94        18.70 o                         
   5   9   1        522.59        540.93        16.72 o                         
   6   9   1        649.61        625.97        18.64 o                         
   7   9   1        533.50        478.32        17.33 o                         
   8   9   1       1507.98       1447.98        28.97 o                         
   9   9   1         32.29          8.33        16.07 o                         
  10   9   1       1753.48       1909.31        50.54 o                         
  11   9   1          0.01         -4.25        25.29 o                         
 -11  10   1        190.76        216.28        32.83 o                         
 -10  10   1        154.45        133.47        21.54 o                         
  -9  10   1        166.44        124.18        14.63 o                         
  -8  10   1        329.38        352.55        17.64 o                         
  -7  10   1        466.86        459.06        18.65 o                         
  -6  10   1        378.17        379.46        18.69 o                         
  -5  10   1         17.44         17.10         8.73 o                         
  -4  10   1         36.35         33.71         8.21 o                         
  -3  10   1       2863.51       2768.17        27.56 o                         
  -2  10   1          9.19         16.92         6.12 o                         
  -1  10   1       1014.20       1045.28        15.06 o                         
   0  10   1        331.88        305.05         8.26 o                         
   1  10   1       2189.16       2234.87        22.37 o                         
   2  10   1        143.68        101.67         7.42 o                         
   3  10   1       1679.91       1675.84        19.97 o                         
   4  10   1        114.77        126.86         9.18 o                         
   5  10   1       1403.35       1366.04        23.66 o                         
   6  10   1         36.22         44.72        10.65 o                         
   7  10   1       3187.20       3156.57        44.10 o                         
   8  10   1        821.65        756.81        28.40 o                         
   9  10   1        212.40        180.00        33.15 o                         
  10  10   1        446.21        429.91        30.39 o                         
  11  10   1        975.48       1141.55        53.23 o                         
 -11  11   1          4.62        -23.85        23.85 o                         
 -10  11   1         65.40         42.83        21.86 o                         
  -9  11   1         12.03         -5.45        18.83 o                         
  -8  11   1        866.12        856.24        28.59 o                         
  -7  11   1         18.35         -2.70        12.76 o                         
  -6  11   1        753.59        748.35        24.13 o                         
  -5  11   1         32.19         31.06         9.50 o                         
  -4  11   1       3322.40       3432.68        34.97 o                         
  -3  11   1         28.71         28.80         7.88 o                         
  -2  11   1        223.87        244.74        10.35 o                         
  -1  11   1       1469.11       1555.89        19.35 o                         
   0  11   1       2641.42       2445.66        24.67 o                         
   1  11   1         67.92         39.99         8.39 o                         
   2  11   1       3285.14       3352.57        35.93 o                         
   3  11   1        122.49        114.82         8.72 o                         
   4  11   1       3161.60       3214.44        36.04 o                         
   5  11   1       1413.75       1343.05        24.96 o                         
   6  11   1         20.44         21.04        10.65 o                         
   7  11   1         65.74         41.35        11.45 o                         
   8  11   1          1.43         -3.53        14.74 o                         
   9  11   1          0.00        -15.90        15.90 o                         
  10  11   1        626.57        576.73        35.60 o                         
 -11  12   1         16.68         -1.40        23.36 o                         
 -10  12   1          7.96         -5.04        20.20 o                         
  -9  12   1         98.41         40.44        17.78 o                         
  -8  12   1         85.94         90.35        14.51 o                         
  -7  12   1       5305.42       5655.69        73.63 o                         
  -6  12   1       1046.55       1018.39        27.08 o                         
  -5  12   1         75.94         57.12        11.51 o                         
  -4  12   1          2.80          5.97         8.72 o                         
  -3  12   1       2333.73       2314.97        32.41 o                         
  -2  12   1        166.10        175.47        11.00 o                         
  -1  12   1        114.44        120.78         9.59 o                         
   0  12   1        173.19        170.39         9.80 o                         
   1  12   1       1350.04       1375.51        21.79 o                         
   2  12   1        617.53        637.25        17.47 o                         
   3  12   1       1897.68       1859.35        30.72 o                         
   4  12   1         17.15          9.42        10.10 o                         
   5  12   1         16.24         -5.41         9.27 o                         
   6  12   1        251.01        236.87        16.26 o                         
   7  12   1        355.26        378.65        29.63 o                         
   8  12   1          3.74         -0.91        16.31 o                         
   9  12   1         30.76          5.05        16.58 o                         
  10  12   1          5.38        -21.24        21.24 o                         
 -10  13   1        650.94        646.37        36.57 o                         
  -9  13   1         47.05         26.28        19.01 o                         
  -8  13   1          7.25         -9.31        16.39 o                         
  -7  13   1        427.90        420.98        21.94 o                         
  -6  13   1       1528.11       1458.76        33.68 o                         
  -5  13   1        174.15        172.23        13.42 o                         
  -4  13   1        742.92        754.04        19.82 o                         
  -3  13   1       4155.52       4060.76        50.61 o                         
  -2  13   1          1.34          2.71        11.07 o                         
  -1  13   1         42.26         45.49         9.72 o                         
   0  13   1       1254.48       1239.72        22.50 o                         
   1  13   1        103.26         91.62        10.08 o                         
   2  13   1        241.49        203.62        13.69 o                         
   3  13   1        430.72        439.04        15.36 o                         
   4  13   1       2169.08       2145.38        33.09 o                         
   5  13   1        505.21        553.16        17.25 o                         
   6  13   1        217.43        204.22        16.48 o                         
   7  13   1         13.04         -8.39        14.17 o                         
   8  13   1        750.81        688.31        32.33 o                         
   9  13   1         22.35          5.73        17.61 o                         
  10  13   1         23.61         24.41        24.89 o                         
 -10  14   1          2.30         -6.09        24.11 o                         
  -9  14   1          2.03        -11.56        20.06 o                         
  -8  14   1          0.26        -14.44        14.44 o                         
  -7  14   1       1401.02       1392.03        34.45 o                         
  -6  14   1         60.53         64.95        14.56 o                         
  -5  14   1        136.79        155.91        14.38 o                         
  -4  14   1         64.53         59.68        12.58 o                         
  -3  14   1       5262.66       5251.44        60.89 o                         
  -2  14   1        922.18        879.99        21.63 o                         
  -1  14   1         63.27         93.98        10.57 o                         
   0  14   1         74.17         53.30        10.19 o                         
   1  14   1         26.06         21.75         9.71 o                         
   2  14   1       3417.85       3213.38        43.11 o                         
   3  14   1        311.10        275.21        13.50 o                         
   4  14   1        162.80        163.04        12.56 o                         
   5  14   1        565.29        516.03        22.97 o                         
   6  14   1        184.93        139.90        20.53 o                         
   7  14   1        759.46        753.04        31.03 o                         
   8  14   1        153.02        195.80        22.23 o                         
   9  14   1         30.83         22.87        22.90 o                         
  -9  15   1        371.30        348.82        30.85 o                         
  -8  15   1         82.49         72.52        21.89 o                         
  -7  15   1         44.68         28.62        15.84 o                         
  -6  15   1        147.90        117.33        16.52 o                         
  -5  15   1          6.26         12.74        13.37 o                         
  -4  15   1        584.12        584.03        21.40 o                         
  -3  15   1        164.44        154.14        14.15 o                         
  -2  15   1        398.86        430.63        15.60 o                         
  -1  15   1        447.38        429.12        15.46 o                         
   0  15   1       2455.85       2274.25        30.79 o                         
   1  15   1       1170.83       1167.16        22.85 o                         
   2  15   1        482.99        380.32        15.92 o                         
   3  15   1         19.30          1.83        11.58 o                         
   4  15   1        546.95        526.73        21.87 o                         
   5  15   1         34.34         27.48        14.93 o                         
   6  15   1          1.41        -14.46        14.46 o                         
   7  15   1         32.81         -3.98        16.92 o                         
   8  15   1       1266.46       1172.15        44.46 o                         
   9  15   1        548.39        615.20        40.97 o                         
  -9  16   1         43.87         60.81        24.75 o                         
  -8  16   1         20.57        -15.81        21.13 o                         
  -7  16   1        104.97         54.65        16.82 o                         
  -6  16   1        167.77        147.90        16.74 o                         
  -5  16   1       1816.95       1853.05        38.58 o                         
  -4  16   1       2155.37       2101.55        36.39 o                         
  -3  16   1        637.46        633.18        22.27 o                         
  -2  16   1         10.22         -4.23        10.04 o                         
  -1  16   1        910.73        890.60        20.93 o                         
   0  16   1         70.51         40.89        10.02 o                         
   1  16   1        698.54        725.53        19.49 o                         
   2  16   1        451.61        381.39        15.70 o                         
   3  16   1        321.82        326.04        17.24 o                         
   4  16   1         27.36         20.92        14.92 o                         
   5  16   1        330.31        360.84        25.47 o                         
   6  16   1        492.61        508.87        24.64 o                         
   7  16   1         43.00          4.40        20.25 o                         
   8  16   1         12.24        -25.20        35.29 o                         
  -8  17   1        709.77        676.38        37.82 o                         
  -7  17   1          0.62        -16.53        16.53 o                         
  -6  17   1       1020.60       1107.75        34.50 o                         
  -5  17   1          2.51         -4.93        15.08 o                         
  -4  17   1        185.63        143.31        16.17 o                         
  -3  17   1         14.17         13.11        11.27 o                         
  -2  17   1        236.50        250.18        17.38 o                         
  -1  17   1        470.29        480.27        17.26 o                         
   0  17   1        275.26        254.28        16.08 o                         
   1  17   1        319.05        348.25        15.32 o                         
   2  17   1        220.34        242.59        14.33 o                         
   3  17   1        924.13        935.16        27.55 o                         
   4  17   1        201.85        200.90        18.84 o                         
   5  17   1        451.62        463.04        23.56 o                         
   6  17   1        385.43        446.15        27.77 o                         
   7  17   1        426.57        432.49        32.87 o                         
  -7  18   1        144.21        111.86        29.00 o                         
  -6  18   1        698.80        699.05        31.04 o                         
  -5  18   1        204.81        174.73        17.72 o                         
  -4  18   1          0.89        -13.53        13.72 o                         
  -3  18   1         51.53         39.37        13.13 o                         
  -2  18   1        811.93        761.83        23.43 o                         
  -1  18   1        639.54        605.82        26.06 o                         
   0  18   1        667.90        652.15        23.30 o                         
   1  18   1        474.65        461.45        20.63 o                         
   2  18   1         13.01         11.02        14.02 o                         
   3  18   1        777.11        729.17        25.59 o                         
   4  18   1        381.05        356.18        23.73 o                         
   5  18   1        913.26        999.07        34.37 o                         
   6  18   1        248.36        320.12        30.99 o                         
   7  18   1         34.25         -4.95        22.59 o                         
  -6  19   1        111.72         79.17        22.50 o                         
  -5  19   1        216.58        278.02        23.50 o                         
  -4  19   1        391.00        384.98        25.95 o                         
  -3  19   1        222.77        202.07        19.92 o                         
  -2  19   1        281.82        248.51        20.53 o                         
  -1  19   1        578.35        511.36        22.39 o                         
   0  19   1          1.34         -4.27        12.26 o                         
   1  19   1         11.61        -13.18        13.18 o                         
   2  19   1        267.43        242.50        20.27 o                         
   3  19   1        675.57        606.57        26.95 o                         
   4  19   1         29.42         17.35        17.43 o                         
   5  19   1        516.84        567.42        28.98 o                         
   6  19   1        206.61        238.26        26.64 o                         
  -5  20   1         59.34         66.55        21.01 o                         
  -4  20   1          0.83          9.77        17.61 o                         
  -3  20   1          4.39        -17.38        17.38 o                         
  -2  20   1        195.73        198.53        22.05 o                         
  -1  20   1        918.28        982.43        37.86 o                         
   0  20   1         68.75         82.79        20.49 o                         
   1  20   1         17.65         -3.28        16.73 o                         
   2  20   1          0.03        -16.91        16.91 o                         
   3  20   1          6.32        -15.63        17.99 o                         
   4  20   1        236.81        218.86        26.35 o                         
   5  20   1        411.20        370.90        31.27 o                         
  -4  21   1          4.42        -13.80        18.66 o                         
  -3  21   1         34.99         54.33        20.29 o                         
  -2  21   1       1046.83       1196.68        59.64 o                         
  -1  21   1          8.21        -17.77        17.77 o                         
   0  21   1        111.15         97.37        21.84 o                         
   1  21   1         76.64         58.76        18.66 o                         
   2  21   1        720.89        722.56        33.77 o                         
   3  21   1        131.23        158.90        24.61 o                         
 -12   0   2         46.70         25.46        54.01 o                         
 -10   0   2       1953.27       1802.09        49.45 o                         
  -8   0   2       1529.25       1590.78        35.04 o                         
  -6   0   2       8316.11       8638.72        82.75 o                         
  -4   0   2       1834.38       1911.49        23.17 o                         
  -2   0   2       1750.80       1924.62        20.68 o                         
   0   0   2       4002.74       4430.69        83.59 o                         
   2   0   2       3938.77       3978.11        40.08 o                         
   4   0   2       2117.85       1906.63        25.16 o                         
   6   0   2       1397.22       1307.01        28.17 o                         
   8   0   2       4572.94       4617.05        74.54 o                         
  10   0   2         30.39         43.14        26.09 o                         
  12   0   2         63.11         43.79        34.71 o                         
 -13   1   2       1817.19       1863.11        85.65 o                         
 -12   1   2        111.38         69.19        21.90 o                         
 -11   1   2        433.36        367.27        24.82 o                         
 -10   1   2        386.37        367.52        20.54 o                         
  -9   1   2        412.73        367.48        17.10 o                         
  -8   1   2        336.22        326.84        13.97 o                         
  -7   1   2       1267.50       1255.25        21.09 o                         
  -6   1   2        203.09        152.66         7.22 o                         
  -5   1   2         28.17         20.55         4.73 o                         
  -4   1   2         13.65          4.82         4.10 o                         
  -3   1   2      22854.78      22976.45       142.57 o                         
  -2   1   2       3467.44       3598.35        27.61 o                         
  -1   1   2       2857.81       2938.66        53.89 o                         
   0   1   2        349.43        264.72        17.04 o                         
   1   1   2         23.30         24.40         3.18 o                         
   2   1   2        440.91        476.60         7.90 o                         
   3   1   2        593.90        626.28         9.44 o                         
   4   1   2       1744.92       1952.60        20.19 o                         
   5   1   2       8427.64       8790.99        61.78 o                         
   6   1   2         28.09         29.61         7.37 o                         
   7   1   2       1553.98       1618.03        29.02 o                         
   8   1   2        184.18        213.90        14.77 o                         
   9   1   2        669.23        645.99        28.47 o                         
  10   1   2         60.66         42.95        18.43 o                         
  11   1   2        319.60        300.34        34.09 o                         
  12   1   2          7.16         51.67        30.56 o                         
 -13   2   2         22.79          7.94        35.41 o                         
 -12   2   2          2.50        -32.92        32.92 o                         
 -11   2   2         62.04         49.30        19.18 o                         
 -10   2   2       1799.75       1826.62        37.66 o                         
  -9   2   2         13.15        -12.89        12.89 o                         
  -8   2   2          6.01         18.64        11.39 o                         
  -7   2   2       1027.56        989.15        20.36 o                         
  -6   2   2       2421.55       2348.78        24.53 o                         
  -5   2   2         44.01         36.38         5.44 o                         
  -4   2   2        493.58        482.92         8.70 o                         
  -3   2   2       4072.03       4346.25        31.92 o                         
  -2   2   2        606.05        740.90         8.56 o                         
  -1   2   2       3696.21       3726.94        27.96 o                         
   0   2   2       1531.53       1475.37        12.30 o                         
   1   2   2         90.31        121.81         4.40 o                         
   2   2   2        624.50        658.42         8.67 o                         
   3   2   2       4124.75       4133.74        28.93 o                         
   4   2   2       6062.99       6069.85        42.92 o                         
   5   2   2        462.32        448.83        10.24 o                         
   6   2   2        215.33        224.45        10.07 o                         
   7   2   2        491.72        506.58        15.00 o                         
   8   2   2       1012.89        977.63        23.17 o                         
   9   2   2         45.54         41.00        17.18 o                         
  10   2   2       2267.26       2222.73        55.50 o                         
  11   2   2          0.89        -12.42        28.76 o                         
  12   2   2        835.39        942.53        51.86 o                         
 -13   3   2          1.10        -22.34        26.47 o                         
 -12   3   2         18.08        -18.52        18.52 o                         
 -11   3   2        574.10        575.78        29.96 o                         
 -10   3   2          2.27         -9.67        15.83 o                         
  -9   3   2       1086.45       1097.32        31.65 o                         
  -8   3   2        222.82        204.57        15.35 o                         
  -7   3   2       4895.49       5117.90        51.61 o                         
  -6   3   2         80.56         87.22         7.64 o                         
  -5   3   2       2346.66       2676.40        25.70 o                         
  -4   3   2        137.33        166.83         5.60 o                         
  -3   3   2        208.72        142.48         4.92 o                         
  -2   3   2       5981.08       6086.99        40.04 o                         
  -1   3   2          2.77         11.03         3.18 o                         
   0   3   2        970.91        973.56         9.56 o                         
   1   3   2      10988.63      10826.24        69.79 o                         
   2   3   2        487.04        508.05         9.99 o                         
   3   3   2       5227.51       5363.91        39.60 o                         
   4   3   2          2.11          2.91         3.73 o                         
   5   3   2          1.33         -0.75         4.40 o                         
   6   3   2         12.99          0.09         6.38 o                         
   7   3   2       1198.62       1210.69        23.45 o                         
   8   3   2        147.18        135.77        11.90 o                         
   9   3   2       1067.12       1117.78        35.35 o                         
  10   3   2         52.53         40.11        19.43 o                         
  11   3   2       2966.14       3072.96        88.46 o                         
  12   3   2        255.34        326.62        38.98 o                         
 -13   4   2         20.99        -11.93        47.73 o                         
 -12   4   2        126.42         81.74        23.36 o                         
 -11   4   2       1036.02       1050.32        33.41 o                         
 -10   4   2        110.58        107.43        19.13 o                         
  -9   4   2        662.34        567.86        26.28 o                         
  -8   4   2       2459.04       2535.64        42.32 o                         
  -7   4   2        745.09        697.92        16.39 o                         
  -6   4   2         14.33         -1.76         5.52 o                         
  -5   4   2       4118.17       4229.43        30.94 o                         
  -4   4   2       1384.15       1309.84        13.76 o                         
  -3   4   2        712.19        663.71         8.68 o                         
  -2   4   2         80.92         54.83         3.93 o                         
  -1   4   2       4192.86       4173.12        29.32 o                         
   0   4   2      16423.58      16401.89       101.78 o                         
   1   4   2       6223.34       6465.21        40.35 o                         
   2   4   2         57.58         41.15         3.22 o                         
   3   4   2          4.03          0.02         3.07 o                         
   4   4   2       2628.47       2542.45        21.83 o                         
   5   4   2       7418.55       7639.09        58.96 o                         
   6   4   2       2291.27       2405.92        28.02 o                         
   7   4   2         52.31         68.00        13.36 o                         
   8   4   2        971.21       1003.66        25.58 o                         
   9   4   2        272.48        250.88        20.48 o                         
  10   4   2        123.94         91.40        22.91 o                         
  11   4   2        597.10        562.57        37.08 o                         
  12   4   2       1053.96       1041.00        63.83 o                         
 -13   5   2        444.34        443.16        37.92 o                         
 -12   5   2        217.69        177.10        37.29 o                         
 -11   5   2         14.26        -17.37        17.37 o                         
 -10   5   2        141.01         80.25        13.86 o                         
  -9   5   2        290.09        288.68        16.37 o                         
  -8   5   2          4.44          6.90        10.52 o                         
  -7   5   2        594.42        519.87        16.09 o                         
  -6   5   2       1000.94        936.20        13.62 o                         
  -5   5   2       1421.94       1417.61        18.57 o                         
  -4   5   2       1054.47       1036.22        12.74 o                         
  -3   5   2        978.15        949.83        10.80 o                         
  -2   5   2        221.58        269.53         5.88 o                         
  -1   5   2         14.76         18.89         3.52 o                         
   0   5   2       3538.56       3523.06        25.39 o                         
   1   5   2         91.86         94.07         4.37 o                         
   2   5   2       3959.10       4111.97        29.67 o                         
   3   5   2       2826.11       2829.38        21.57 o                         
   4   5   2       1180.36       1216.03        13.50 o                         
   5   5   2        997.77        951.47        14.37 o                         
   6   5   2         15.71         25.69         8.97 o                         
   7   5   2       2738.15       2659.81        34.66 o                         
   8   5   2         28.95         21.86         7.29 o                         
   9   5   2        126.34        100.52        18.32 o                         
  10   5   2        347.24        383.24        25.98 o                         
  11   5   2        403.48        385.05        30.81 o                         
 -13   6   2         70.47         16.96        32.72 o                         
 -12   6   2        678.10        619.36        38.20 o                         
 -11   6   2         10.66         -3.75        20.76 o                         
 -10   6   2        157.03        153.02        17.25 o                         
  -9   6   2        561.47        554.48        19.83 o                         
  -8   6   2          3.21          9.91        10.11 o                         
  -7   6   2        504.71        457.17        16.23 o                         
  -6   6   2        157.94        116.50         8.04 o                         
  -5   6   2        109.19        153.75         7.11 o                         
  -4   6   2       9613.61      10017.68        66.92 o                         
  -3   6   2        431.01        450.29         8.05 o                         
  -2   6   2       1934.35       2050.38        16.84 o                         
  -1   6   2        124.17        132.84         5.04 o                         
   0   6   2          4.11         -3.29         3.29 o                         
   1   6   2       2363.73       2469.27        19.43 o                         
   2   6   2       1973.49       2096.82        17.71 o                         
   3   6   2        200.22        163.00         6.26 o                         
   4   6   2       2080.16       2038.20        19.64 o                         
   5   6   2        911.88        876.40        14.29 o                         
   6   6   2       1332.30       1297.83        20.23 o                         
   7   6   2          9.77         -8.13         8.13 o                         
   8   6   2        857.12        862.96        20.96 o                         
   9   6   2         11.68         -1.36        16.16 o                         
  10   6   2          3.38          7.84        17.76 o                         
  11   6   2         31.75          6.70        18.84 o                         
 -12   7   2          0.78        -10.14        26.82 o                         
 -11   7   2         60.44         25.87        21.35 o                         
 -10   7   2        647.42        569.80        26.05 o                         
  -9   7   2        147.29        158.94        13.81 o                         
  -8   7   2        610.70        601.47        20.12 o                         
  -7   7   2        675.02        649.52        20.75 o                         
  -6   7   2        261.70        298.26        10.22 o                         
  -5   7   2       2405.21       2463.68        25.88 o                         
  -4   7   2       2549.48       2586.74        22.77 o                         
  -3   7   2       1365.61       1657.12        15.65 o                         
  -2   7   2       2404.86       2317.85        19.34 o                         
  -1   7   2       2516.48       2437.96        20.11 o                         
   0   7   2        530.66        594.10         8.91 o                         
   1   7   2        323.30        284.94         6.70 o                         
   2   7   2        423.42        415.98         8.34 o                         
   3   7   2       1386.40       1354.95        15.81 o                         
   4   7   2        668.20        650.30        11.44 o                         
   5   7   2       2668.62       2597.23        28.35 o                         
   6   7   2        239.07        231.02        11.00 o                         
   7   7   2        162.91        123.04        13.04 o                         
   8   7   2         98.91        123.92        23.61 o                         
   9   7   2       1134.45       1131.59        39.07 o                         
  10   7   2          1.04         17.90        20.66 o                         
  11   7   2         13.62         -0.49        22.91 o                         
 -12   8   2          2.27        -22.85        22.85 o                         
 -11   8   2          8.09        -21.44        28.60 o                         
 -10   8   2        564.49        518.58        21.42 o                         
  -9   8   2        265.79        240.43        16.04 o                         
  -8   8   2       2102.31       2174.74        35.68 o                         
  -7   8   2       2594.83       2657.21        40.15 o                         
  -6   8   2          8.41          8.57         8.91 o                         
  -5   8   2         50.82         50.63         7.31 o                         
  -4   8   2        131.28        115.04         6.34 o                         
  -3   8   2        213.48        237.25         7.14 o                         
  -2   8   2       2507.41       2438.94        21.97 o                         
  -1   8   2          0.69          1.15         4.01 o                         
   0   8   2        313.44        213.19         6.47 o                         
   1   8   2        758.45        866.55        11.26 o                         
   2   8   2       5931.51       5879.42        41.14 o                         
   3   8   2        622.30        665.33        10.67 o                         
   4   8   2         52.21         54.52         7.89 o                         
   5   8   2        286.67        284.71        10.02 o                         
   6   8   2        927.01        929.13        20.25 o                         
   7   8   2          0.08         -7.81         7.81 o                         
   8   8   2        263.07        248.26        20.45 o                         
   9   8   2       1035.85        957.54        44.66 o                         
  10   8   2       1327.22       1319.42        47.75 o                         
  11   8   2          1.39         34.55        30.31 o                         
 -12   9   2         10.81         -7.89        44.14 o                         
 -11   9   2       1751.02       1937.48        59.37 o                         
 -10   9   2         96.86         59.15        25.05 o                         
  -9   9   2       1141.45       1153.84        27.32 o                         
  -8   9   2        873.64        779.53        23.06 o                         
  -7   9   2         72.66         62.60        11.71 o                         
  -6   9   2         92.95         92.50        11.51 o                         
  -5   9   2        873.33        845.48        15.92 o                         
  -4   9   2          0.09         -5.42         6.08 o                         
  -3   9   2        330.71        374.29         8.80 o                         
  -2   9   2       1517.99       1616.01        17.54 o                         
  -1   9   2       5552.29       5507.06        39.51 o                         
   0   9   2         48.73         64.51         5.36 o                         
   1   9   2       6018.97       5921.32        44.11 o                         
   2   9   2        195.56        185.44         6.88 o                         
   3   9   2       3973.84       3837.56        34.61 o                         
   4   9   2        141.67        156.76         9.29 o                         
   5   9   2         17.39         14.48         8.04 o                         
   6   9   2       1748.98       1616.35        24.39 o                         
   7   9   2          2.63         -7.64         7.64 o                         
   8   9   2          0.03         10.81        15.03 o                         
   9   9   2       2299.90       2481.38        56.95 o                         
  10   9   2        184.84        189.66        23.47 o                         
  11   9   2        154.72        180.55        34.15 o                         
 -12  10   2        400.80        421.20        38.39 o                         
 -11  10   2        633.23        633.36        34.95 o                         
 -10  10   2          2.50         -8.23        13.86 o                         
  -9  10   2        371.64        287.25        17.19 o                         
  -8  10   2       1971.61       1999.73        34.60 o                         
  -7  10   2         46.14         61.50        12.60 o                         
  -6  10   2        364.94        345.23        16.04 o                         
  -5  10   2         95.96         80.43         9.88 o                         
  -4  10   2        743.66        690.37        14.04 o                         
  -3  10   2         33.32         27.26         6.57 o                         
  -2  10   2       2567.05       2615.27        25.65 o                         
  -1  10   2        384.65        368.97         9.08 o                         
   0  10   2        554.02        562.94        10.84 o                         
   1  10   2          0.07          6.23         6.47 o                         
   2  10   2       4113.65       3989.75        36.08 o                         
   3  10   2        979.85       1044.29        20.01 o                         
   4  10   2          2.99         -4.05         8.38 o                         
   5  10   2        981.56       1024.09        21.86 o                         
   6  10   2       1062.05       1071.30        20.24 o                         
   7  10   2        627.65        625.09        22.33 o                         
   8  10   2         97.24         90.13        18.23 o                         
   9  10   2        211.66        214.63        20.93 o                         
  10  10   2        602.94        691.90        35.53 o                         
 -11  11   2        462.43        495.35        38.75 o                         
 -10  11   2         31.64         24.58        21.74 o                         
  -9  11   2          4.03        -13.11        13.57 o                         
  -8  11   2         48.63         17.37        11.39 o                         
  -7  11   2        267.64        223.85        17.46 o                         
  -6  11   2        500.37        402.11        17.72 o                         
  -5  11   2       3544.01       3714.33        41.53 o                         
  -4  11   2         50.22         54.57         8.98 o                         
  -3  11   2       4738.53       5069.44        46.35 o                         
  -2  11   2         53.46         81.31         8.50 o                         
  -1  11   2       1749.22       1644.75        19.26 o                         
   0  11   2          3.38          4.21         6.35 o                         
   1  11   2         19.98         23.31         8.55 o                         
   2  11   2        423.92        450.82        12.74 o                         
   3  11   2       1115.40       1141.29        24.11 o                         
   4  11   2        651.66        673.65        18.15 o                         
   5  11   2       1094.97       1074.63        23.17 o                         
   6  11   2          0.31         -3.49         8.62 o                         
   7  11   2        842.22        857.00        29.16 o                         
   8  11   2         55.59         36.56        17.30 o                         
   9  11   2         55.98         41.95        18.59 o                         
  10  11   2         15.10         -9.98        24.40 o                         
 -11  12   2         26.94          1.80        21.74 o                         
 -10  12   2        460.85        443.19        33.92 o                         
  -9  12   2         70.49         55.72        16.22 o                         
  -8  12   2        796.55        826.90        25.74 o                         
  -7  12   2        626.91        576.06        22.91 o                         
  -6  12   2        181.31        179.58        17.94 o                         
  -5  12   2        397.05        389.40        15.32 o                         
  -4  12   2       2419.65       2379.89        30.37 o                         
  -3  12   2       1065.65       1126.10        22.53 o                         
  -2  12   2        338.89        350.75        12.28 o                         
  -1  12   2        103.93        100.69         8.74 o                         
   0  12   2        112.14        112.84         8.87 o                         
   1  12   2        504.26        504.84        13.91 o                         
   2  12   2       3438.09       3434.91        35.28 o                         
   3  12   2         23.05         19.08         9.33 o                         
   4  12   2         24.00         11.07         9.31 o                         
   5  12   2        447.17        436.69        16.68 o                         
   6  12   2       3219.00       3373.78        46.55 o                         
   7  12   2        252.05        281.82        20.23 o                         
   8  12   2          1.74        -13.77        15.54 o                         
   9  12   2         58.90         66.37        33.00 o                         
  10  12   2          8.17        -14.50        25.42 o                         
 -11  13   2          7.35        -15.75        22.34 o                         
 -10  13   2          1.63        -22.45        22.45 o                         
  -9  13   2        272.93        232.29        22.53 o                         
  -8  13   2          0.27         -2.68        13.33 o                         
  -7  13   2        337.47        331.38        18.43 o                         
  -6  13   2        368.23        419.58        17.87 o                         
  -5  13   2       1781.54       1736.66        28.07 o                         
  -4  13   2         22.63         25.83         9.99 o                         
  -3  13   2         43.78         55.10        12.38 o                         
  -2  13   2        185.57        179.88        11.41 o                         
  -1  13   2       2144.98       2124.37        28.48 o                         
   0  13   2        138.08        122.76        10.24 o                         
   1  13   2        293.84        254.71        13.17 o                         
   2  13   2       1663.64       1640.50        26.18 o                         
   3  13   2       1046.09       1070.07        20.60 o                         
   4  13   2        338.97        310.78        13.64 o                         
   5  13   2        722.59        675.79        24.13 o                         
   6  13   2        384.22        364.71        20.46 o                         
   7  13   2         87.35         54.80        17.71 o                         
   8  13   2        118.23        102.27        21.68 o                         
   9  13   2        275.01        245.08        26.29 o                         
 -10  14   2          2.86        -10.67        21.57 o                         
  -9  14   2         78.87         74.77        25.58 o                         
  -8  14   2       1042.63       1032.76        42.15 o                         
  -7  14   2        112.88         60.64        15.18 o                         
  -6  14   2        199.51        197.33        17.81 o                         
  -5  14   2        666.73        604.38        19.73 o                         
  -4  14   2        350.16        331.71        15.63 o                         
  -3  14   2       2961.66       2900.02        40.73 o                         
  -2  14   2         41.75         16.86         9.48 o                         
  -1  14   2        253.53        238.59        12.54 o                         
   0  14   2        527.46        523.00        16.08 o                         
   1  14   2        207.72        185.53        12.30 o                         
   2  14   2       2856.18       2798.60        35.26 o                         
   3  14   2        195.56        151.32        11.52 o                         
   4  14   2         56.25         18.28        12.02 o                         
   5  14   2          1.67        -10.70        13.73 o                         
   6  14   2        731.12        695.63        26.78 o                         
   7  14   2        173.79        178.32        20.54 o                         
   8  14   2          1.41        -22.28        22.28 o                         
   9  14   2        188.30        204.99        52.05 o                         
 -10  15   2        254.54        218.43        30.64 o                         
  -9  15   2       1293.58       1281.15        46.24 o                         
  -8  15   2         83.67         83.71        19.54 o                         
  -7  15   2         66.67         26.73        15.67 o                         
  -6  15   2        122.53        117.43        17.50 o                         
  -5  15   2        619.36        570.78        22.68 o                         
  -4  15   2         15.53         15.40        11.86 o                         
  -3  15   2        534.06        478.88        16.53 o                         
  -2  15   2       1268.00       1280.70        25.95 o                         
  -1  15   2       3956.70       3820.02        43.22 o                         
   0  15   2        704.04        674.16        19.21 o                         
   1  15   2        481.94        490.51        15.49 o                         
   2  15   2         35.71         37.66         9.93 o                         
   3  15   2       1140.52       1214.58        28.25 o                         
   4  15   2          1.80         -8.38        12.28 o                         
   5  15   2          5.76        -12.92        14.40 o                         
   6  15   2          5.45        -11.16        15.03 o                         
   7  15   2          2.98         -4.96        17.44 o                         
   8  15   2        436.58        521.00        46.63 o                         
  -9  16   2          7.43        -18.44        22.91 o                         
  -8  16   2         16.05        -13.23        19.94 o                         
  -7  16   2        484.30        534.83        24.35 o                         
  -6  16   2        342.19        328.88        20.97 o                         
  -5  16   2        101.00         90.58        14.78 o                         
  -4  16   2        466.15        451.36        20.63 o                         
  -3  16   2        207.40        214.54        13.46 o                         
  -2  16   2       1670.86       1653.35        27.88 o                         
  -1  16   2          0.63         -8.92         8.92 o                         
   0  16   2       1059.84       1036.26        21.42 o                         
   1  16   2         13.45          7.61         9.01 o                         
   2  16   2        263.19        280.09        17.96 o                         
   3  16   2       4358.22       4203.40        57.40 o                         
   4  16   2       1114.47       1071.31        41.94 o                         
   5  16   2        114.15        112.02        16.56 o                         
   6  16   2         75.92         46.85        18.67 o                         
   7  16   2         21.59         -8.37        18.28 o                         
   8  16   2         45.57         17.44        24.01 o                         
  -8  17   2        390.79        405.30        32.10 o                         
  -7  17   2        286.97        331.93        25.95 o                         
  -6  17   2         58.88         56.87        17.69 o                         
  -5  17   2        479.76        486.24        25.17 o                         
  -4  17   2        393.13        394.80        19.82 o                         
  -3  17   2        704.95        694.04        22.10 o                         
  -2  17   2        272.06        289.68        16.05 o                         
  -1  17   2        335.87        337.25        16.68 o                         
   0  17   2        976.89        960.33        26.81 o                         
   1  17   2        388.68        350.24        19.26 o                         
   2  17   2          6.12         -7.10        12.63 o                         
   3  17   2         62.09         23.61        16.11 o                         
   4  17   2         12.30         14.87        16.02 o                         
   5  17   2        536.88        602.72        27.78 o                         
   6  17   2          3.51        -17.22        17.22 o                         
   7  17   2        485.15        470.00        35.73 o                         
  -8  18   2         23.76          0.52        30.20 o                         
  -7  18   2        337.25        335.72        32.31 o                         
  -6  18   2        788.36        788.40        34.52 o                         
  -5  18   2        230.85        245.22        24.78 o                         
  -4  18   2        281.24        272.99        23.82 o                         
  -3  18   2        134.77        118.54        16.69 o                         
  -2  18   2        639.14        656.81        26.10 o                         
  -1  18   2        495.68        533.98        22.19 o                         
   0  18   2        575.10        569.91        23.22 o                         
   1  18   2        365.35        369.46        20.06 o                         
   2  18   2         90.53         45.62        14.26 o                         
   3  18   2         31.11         29.42        16.95 o                         
   4  18   2        179.90        188.15        21.52 o                         
   5  18   2        626.64        759.37        41.39 o                         
   6  18   2        185.64        152.87        28.46 o                         
  -7  19   2        352.46        325.83        37.25 o                         
  -6  19   2        277.53        245.81        26.81 o                         
  -5  19   2          6.02        -18.42        24.10 o                         
  -4  19   2        859.87        837.74        29.18 o                         
  -3  19   2        656.27        623.94        24.28 o                         
  -2  19   2          3.11          8.61        12.88 o                         
  -1  19   2          1.38        -13.83        13.83 o                         
   0  19   2        560.95        488.17        22.65 o                         
   1  19   2        437.01        438.32        21.39 o                         
   2  19   2        240.09        262.75        19.15 o                         
   3  19   2        196.50        210.67        19.69 o                         
   4  19   2          4.84         22.29        17.98 o                         
   5  19   2         20.77         12.24        21.29 o                         
  -5  20   2          8.93        -17.93        17.93 o                         
  -4  20   2          3.58         -5.05        18.20 o                         
  -3  20   2         31.74         14.04        19.86 o                         
  -2  20   2        232.24        261.39        22.37 o                         
  -1  20   2         41.75         62.07        18.57 o                         
   0  20   2        796.87        835.74        30.98 o                         
   1  20   2        168.76        180.56        21.02 o                         
   2  20   2         14.75         19.36        16.85 o                         
   3  20   2          0.11        -16.46        16.46 o                         
   4  20   2         54.16         55.20        23.17 o                         
  -4  21   2        300.99        290.56        26.86 o                         
  -3  21   2        784.43        816.24        36.18 o                         
  -2  21   2         13.11        -18.57        18.57 o                         
  -1  21   2        152.63        113.60        20.24 o                         
   0  21   2        106.69        119.73        22.11 o                         
   1  21   2       1387.97       1609.96        49.98 o                         
   2  21   2         12.96         30.96        20.79 o                         
 -13   0   3        189.45        165.80        39.60 o                         
 -11   0   3       4017.68       4019.64       105.66 o                         
  -9   0   3       1192.74       1249.32        40.97 o                         
  -7   0   3        451.80        417.32        17.85 o                         
  -5   0   3          2.10         23.72         6.22 o                         
  -3   0   3      11467.23      12153.17       112.20 o                         
   1   0   3       2573.67       2788.19        34.91 o                         
   3   0   3        364.95        252.98         8.37 o                         
   5   0   3       1868.18       1983.34        30.70 o                         
   7   0   3       2204.12       2248.22        42.53 o                         
   9   0   3       3190.06       3126.09        81.16 o                         
  11   0   3        700.69        658.17        63.71 o                         
 -13   1   3        393.52        399.14        32.78 o                         
 -12   1   3       1939.17       1960.79        53.35 o                         
 -11   1   3         66.81         34.45        20.61 o                         
 -10   1   3        429.30        374.93        18.40 o                         
  -9   1   3        143.69        156.24        14.58 o                         
  -8   1   3       1778.97       1702.42        28.17 o                         
  -7   1   3        373.88        379.99        12.57 o                         
  -6   1   3       2292.82       2460.45        23.87 o                         
  -5   1   3        265.54        298.93         7.73 o                         
  -4   1   3      10235.46      10168.18        68.08 o                         
  -3   1   3       4657.99       4725.84        34.24 o                         
  -2   1   3       4136.67       4012.68        31.81 o                         
  -1   1   3         79.57         66.18         4.02 o                         
   0   1   3        582.97        501.87         8.83 o                         
   1   1   3         39.15         23.14         3.63 o                         
   2   1   3        577.61        542.75         8.41 o                         
   3   1   3        119.01        112.59         4.75 o                         
   4   1   3        718.19        788.99        11.65 o                         
   5   1   3        369.79        371.52         9.42 o                         
   6   1   3       2028.66       1975.03        24.70 o                         
   7   1   3        180.93        163.23        10.33 o                         
   8   1   3        493.17        448.05        16.76 o                         
   9   1   3        173.09        178.57        18.93 o                         
  10   1   3       1387.73       1440.34        46.02 o                         
  11   1   3        627.42        634.04        41.86 o                         
 -13   2   3        112.59         89.72        27.48 o                         
 -12   2   3         67.51         61.56        34.55 o                         
 -11   2   3       1105.61       1126.31        36.77 o                         
 -10   2   3       1089.02       1110.16        27.16 o                         
  -9   2   3        162.29        174.12        14.28 o                         
  -8   2   3        563.57        536.33        18.02 o                         
  -7   2   3       1374.89       1396.24        20.82 o                         
  -6   2   3        113.62        161.81         7.11 o                         
  -5   2   3       6828.25       7093.09        49.11 o                         
  -4   2   3        971.24        984.92        12.01 o                         
  -3   2   3       2918.26       2952.88        24.95 o                         
  -2   2   3        503.56        428.11         9.20 o                         
  -1   2   3        937.73        933.00        11.69 o                         
   0   2   3       1057.12       1108.21        12.06 o                         
   1   2   3       1363.02       1405.23        13.89 o                         
   2   2   3         28.56         12.35         3.56 o                         
   3   2   3       5672.41       5606.70        45.30 o                         
   4   2   3       1399.46       1634.32        17.94 o                         
   5   2   3       1964.44       2095.64        23.33 o                         
   6   2   3        347.79        312.82        10.57 o                         
   7   2   3        111.99        122.51         9.37 o                         
   8   2   3        830.23        833.42        30.05 o                         
   9   2   3       1941.21       1981.79        51.30 o                         
  10   2   3        227.43        232.71        25.85 o                         
  11   2   3        364.69        378.98        36.24 o                         
 -13   3   3          0.63        -28.72        36.01 o                         
 -12   3   3         27.40         -6.59        25.52 o                         
 -11   3   3        272.18        241.86        22.33 o                         
 -10   3   3        291.11        243.46        20.33 o                         
  -9   3   3       3942.63       3897.20        51.97 o                         
  -8   3   3       5588.29       5800.94        72.32 o                         
  -7   3   3        153.21        202.21        11.12 o                         
  -6   3   3       1249.98       1231.06        15.28 o                         
  -5   3   3        510.27        591.61        11.20 o                         
  -4   3   3         80.30         85.42         5.51 o                         
  -3   3   3        980.72        932.36        10.58 o                         
  -2   3   3       5791.72       5736.76        40.48 o                         
  -1   3   3        644.21        590.65         8.54 o                         
   0   3   3       4423.79       4514.84        34.85 o                         
   1   3   3        119.99        147.55         4.59 o                         
   2   3   3       6285.67       6215.60        48.30 o                         
   3   3   3         52.56         72.18         5.83 o                         
   4   3   3        620.92        515.38        11.13 o                         
   5   3   3        542.27        615.04        15.63 o                         
   6   3   3       3658.84       3669.82        54.14 o                         
   7   3   3       2818.61       2730.58        41.55 o                         
   8   3   3        248.94        188.71        15.75 o                         
   9   3   3        209.48        173.33        23.27 o                         
  10   3   3        161.75        119.81        23.36 o                         
  11   3   3        336.73        356.91        40.52 o                         
 -13   4   3          6.40         11.84        22.98 o                         
 -12   4   3          3.01        -21.22        22.15 o                         
 -11   4   3         93.31        121.34        19.89 o                         
 -10   4   3        318.45        266.59        17.46 o                         
  -9   4   3        308.29        293.02        17.03 o                         
  -8   4   3       1230.54       1224.49        25.61 o                         
  -7   4   3       2980.85       3013.57        33.23 o                         
  -6   4   3          0.93          2.78         4.96 o                         
  -5   4   3        320.98        262.60         6.99 o                         
  -4   4   3       3171.49       3222.12        26.17 o                         
  -3   4   3         56.05         52.92         3.99 o                         
  -2   4   3          0.16          5.92         3.43 o                         
  -1   4   3        315.06        375.06         6.12 o                         
   0   4   3         61.63         46.00         3.60 o                         
   1   4   3          1.72          0.77         3.12 o                         
   2   4   3       5819.52       5918.33        43.66 o                         
   3   4   3        594.09        447.89         9.61 o                         
   4   4   3       2615.05       2682.03        26.29 o                         
   5   4   3       4584.47       4755.47        49.58 o                         
   6   4   3       1253.21       1210.18        35.50 o                         
   7   4   3        322.03        316.95        16.39 o                         
   8   4   3        570.80        585.03        33.14 o                         
   9   4   3        101.76        122.87        22.01 o                         
  10   4   3        316.69        352.60        30.52 o                         
  11   4   3         81.64         65.33        27.87 o                         
 -13   5   3        165.88        116.06        28.80 o                         
 -12   5   3        502.58        513.33        28.28 o                         
 -11   5   3        244.90        220.64        27.77 o                         
 -10   5   3        479.54        574.92        21.36 o                         
  -9   5   3       3924.17       3829.86        53.79 o                         
  -8   5   3       2026.89       1968.20        29.86 o                         
  -7   5   3        203.91        229.67        10.35 o                         
  -6   5   3          6.16          0.04         4.83 o                         
  -5   5   3         18.36         24.31         4.75 o                         
  -4   5   3       4130.51       4184.08        30.38 o                         
  -3   5   3       1742.55       1593.59        14.34 o                         
  -2   5   3       1016.33        972.51        10.37 o                         
  -1   5   3        110.02        110.98         5.60 o                         
   0   5   3       6807.66       6863.20        48.03 o                         
   1   5   3         63.13         77.10         4.02 o                         
   2   5   3       3211.67       3336.17        26.11 o                         
   3   5   3        125.09        180.82         7.82 o                         
   4   5   3         47.80         70.44         8.08 o                         
   5   5   3        310.39        343.23        12.08 o                         
   6   5   3       1067.57       1083.28        26.31 o                         
   7   5   3       4231.84       4203.72        61.53 o                         
   8   5   3        792.27        800.37        31.36 o                         
   9   5   3         44.00         29.71        16.71 o                         
  10   5   3       1086.86       1063.28        39.01 o                         
  11   5   3         11.25         21.67        38.88 o                         
 -13   6   3        101.57         54.50        42.14 o                         
 -12   6   3        193.69        141.37        23.64 o                         
 -11   6   3       1451.32       1486.47        40.06 o                         
 -10   6   3        407.74        365.28        18.71 o                         
  -9   6   3        874.84        881.18        27.46 o                         
  -8   6   3        371.32        387.85        20.14 o                         
  -7   6   3        245.69        207.60        10.78 o                         
  -6   6   3       1082.32       1136.78        18.78 o                         
  -5   6   3        769.36        811.95        13.98 o                         
  -4   6   3        165.69        170.08         6.19 o                         
  -3   6   3       2750.05       2484.73        20.20 o                         
  -2   6   3       1341.86       1319.18        12.82 o                         
  -1   6   3       1382.34       1209.62        14.05 o                         
   0   6   3       1880.56       1743.10        16.48 o                         
   1   6   3       1251.96       1079.01        10.97 o                         
   2   6   3          2.37          6.75         3.89 o                         
   3   6   3       1354.36       1531.19        15.65 o                         
   4   6   3        516.84        548.22        14.96 o                         
   5   6   3         41.90         28.92         8.88 o                         
   6   6   3        169.10        188.91        13.08 o                         
   7   6   3        514.57        494.91        25.12 o                         
   8   6   3        181.32        167.09        19.32 o                         
   9   6   3        568.50        512.52        28.08 o                         
  10   6   3        803.53        772.90        37.66 o                         
  11   6   3        265.38        267.16        32.33 o                         
 -13   7   3        516.64        433.81        37.33 o                         
 -12   7   3        251.83        219.14        47.80 o                         
 -11   7   3        339.75        317.78        22.33 o                         
 -10   7   3        513.64        553.67        20.38 o                         
  -9   7   3        872.69        843.59        23.03 o                         
  -8   7   3         48.43         38.37        10.96 o                         
  -7   7   3       2762.70       2763.68        37.19 o                         
  -6   7   3       2252.61       2274.33        26.35 o                         
  -5   7   3       1976.88       1960.04        20.58 o                         
  -4   7   3         13.27          3.43         4.86 o                         
  -3   7   3       3700.53       4089.59        30.23 o                         
  -2   7   3       2895.88       2815.05        23.19 o                         
  -1   7   3          0.00         -4.70         4.70 o                         
   0   7   3       2470.71       2480.11        21.89 o                         
   1   7   3       2080.66       2278.87        19.51 o                         
   2   7   3       1341.16       1355.35        14.13 o                         
   3   7   3        903.36        857.26        11.54 o                         
   4   7   3       1412.83       1355.28        20.36 o                         
   5   7   3       3044.03       2956.40        36.82 o                         
   6   7   3        132.53        127.74        14.19 o                         
   7   7   3        505.64        492.12        23.53 o                         
   8   7   3       1010.49        902.10        37.18 o                         
   9   7   3         98.06         93.88        28.96 o                         
  10   7   3        403.07        394.41        34.19 o                         
  11   7   3        297.23        341.82        35.40 o                         
 -12   8   3         32.81          3.95        25.59 o                         
 -11   8   3        189.22        166.22        20.81 o                         
 -10   8   3         64.97         79.70        16.18 o                         
  -9   8   3        528.99        542.33        19.60 o                         
  -8   8   3         16.05         26.39        10.79 o                         
  -7   8   3        157.75        158.22        12.01 o                         
  -6   8   3        531.04        513.74        14.37 o                         
  -5   8   3       2545.52       2710.83        26.93 o                         
  -4   8   3          1.96          3.25         5.18 o                         
  -3   8   3        672.64        612.07        11.48 o                         
  -2   8   3       9856.10      10773.51        71.25 o                         
  -1   8   3       2207.23       2319.54        20.84 o                         
   0   8   3      11384.85      12468.68        83.94 o                         
   1   8   3        364.90        262.11         7.06 o                         
   2   8   3        140.41        152.04         6.39 o                         
   3   8   3        647.43        644.89        12.50 o                         
   4   8   3        145.22        139.68         6.73 o                         
   5   8   3       1412.36       1351.80        22.75 o                         
   6   8   3        571.11        554.66        27.93 o                         
   7   8   3        672.50        668.04        26.94 o                         
   8   8   3        107.34         74.16        20.43 o                         
   9   8   3         19.60          6.69        18.66 o                         
  10   8   3        345.40        372.32        38.18 o                         
 -12   9   3         10.57        -32.33        32.33 o                         
 -11   9   3        603.54        640.76        32.66 o                         
 -10   9   3        244.64        268.49        20.47 o                         
  -9   9   3         67.91         62.09        12.37 o                         
  -8   9   3         63.44         60.82        12.59 o                         
  -7   9   3        114.45        132.37        12.61 o                         
  -6   9   3       2570.08       2548.88        34.49 o                         
  -5   9   3       2782.14       2886.20        31.64 o                         
  -4   9   3        158.77        164.85         8.32 o                         
  -3   9   3       1154.90       1212.47        16.01 o                         
  -2   9   3        156.77        129.65         5.78 o                         
  -1   9   3          4.53          3.76         4.05 o                         
   0   9   3        233.68        240.18         7.84 o                         
   1   9   3        131.98        137.85         6.03 o                         
   2   9   3        197.81        162.21         7.70 o                         
   3   9   3        313.25        317.66        10.66 o                         
   4   9   3       4181.30       4142.80        40.32 o                         
   5   9   3          1.24         -8.54        10.57 o                         
   6   9   3          2.51         -1.10         7.70 o                         
   7   9   3        480.15        492.16        34.71 o                         
   8   9   3        868.83        854.91        34.39 o                         
   9   9   3        342.79        424.55        35.60 o                         
  10   9   3          7.74         40.01        24.46 o                         
 -12  10   3        228.09        182.38        29.41 o                         
 -11  10   3         59.26         79.13        26.82 o                         
 -10  10   3         46.22         40.08        16.24 o                         
  -9  10   3       1169.67       1193.32        31.59 o                         
  -8  10   3       2382.90       2251.48        37.11 o                         
  -7  10   3        272.38        262.93        16.13 o                         
  -6  10   3        295.77        296.49        14.24 o                         
  -5  10   3        213.25        177.33        10.57 o                         
  -4  10   3       2449.85       2548.29        28.63 o                         
  -3  10   3       4242.42       4523.39        38.94 o                         
  -2  10   3          1.64          0.61         4.73 o                         
  -1  10   3          8.61          6.14         4.54 o                         
   0  10   3          1.38          5.98         3.74 o                         
   1  10   3       5430.14       5514.21        49.04 o                         
   2  10   3        969.96        951.80        16.63 o                         
   3  10   3         63.50         51.58         8.23 o                         
   4  10   3       2510.89       2568.54        30.93 o                         
   5  10   3         51.65         44.70         6.79 o                         
   6  10   3       1938.91       1835.57        33.53 o                         
   7  10   3       2716.59       2701.98        50.30 o                         
   8  10   3         99.41         87.16        18.28 o                         
   9  10   3        223.52        254.93        32.14 o                         
  10  10   3         40.82         82.50        25.76 o                         
 -12  11   3        327.09        324.99        37.04 o                         
 -11  11   3        117.08        102.31        23.86 o                         
 -10  11   3       1467.69       1486.21        45.89 o                         
  -9  11   3        511.10        500.53        24.88 o                         
  -8  11   3        107.56         99.18        14.19 o                         
  -7  11   3        202.24        184.80        15.08 o                         
  -6  11   3         53.36         47.74        10.46 o                         
  -5  11   3         73.18         60.34         9.90 o                         
  -4  11   3        619.46        592.86        15.12 o                         
  -3  11   3         43.23         49.28         7.51 o                         
  -2  11   3       5114.98       5051.40        42.70 o                         
  -1  11   3         54.17         54.63         6.64 o                         
   0  11   3       2682.77       2614.69        27.74 o                         
   1  11   3        329.97        376.27        10.26 o                         
   2  11   3        234.15        214.98        10.06 o                         
   3  11   3        619.28        594.59        15.68 o                         
   4  11   3        440.15        445.78        14.05 o                         
   5  11   3        115.91         90.65         8.02 o                         
   6  11   3        144.83        141.41        13.81 o                         
   7  11   3       1067.53       1067.50        34.16 o                         
   8  11   3       1931.99       1959.01        48.79 o                         
   9  11   3        235.57        236.68        27.47 o                         
  10  11   3          6.27        -34.96        34.96 o                         
 -11  12   3        305.63        249.80        33.15 o                         
 -10  12   3          0.90          0.73        17.72 o                         
  -9  12   3        525.61        556.45        25.77 o                         
  -8  12   3         65.88         47.56        20.26 o                         
  -7  12   3        190.77        212.49        15.99 o                         
  -6  12   3        233.39        202.21        12.79 o                         
  -5  12   3        210.23        204.36        12.82 o                         
  -4  12   3         71.32         94.35         9.92 o                         
  -3  12   3       6135.89       6151.57        59.35 o                         
  -2  12   3         26.74         35.08         6.61 o                         
  -1  12   3        352.43        337.62        13.17 o                         
   0  12   3         43.13         35.91         8.76 o                         
   1  12   3      11479.29      11441.34        89.85 o                         
   2  12   3        881.41        922.30        17.87 o                         
   3  12   3        270.27        209.69        11.12 o                         
   4  12   3       1094.32       1113.73        20.72 o                         
   5  12   3        433.39        444.50        20.12 o                         
   6  12   3        176.43        162.09        18.53 o                         
   7  12   3        446.08        496.82        26.35 o                         
   8  12   3         11.97         -3.42        24.29 o                         
   9  12   3        641.72        674.89        38.13 o                         
 -11  13   3        410.24        382.91        33.52 o                         
 -10  13   3        429.05        446.85        32.15 o                         
  -9  13   3         95.42         80.67        16.98 o                         
  -8  13   3         45.46         14.53        14.51 o                         
  -7  13   3        185.78        180.01        18.38 o                         
  -6  13   3       2082.44       1990.13        32.60 o                         
  -5  13   3        194.00        204.36        12.39 o                         
  -4  13   3        263.81        251.23        13.46 o                         
  -3  13   3         10.33          9.59        10.16 o                         
  -2  13   3        500.90        473.04        13.50 o                         
  -1  13   3         68.64         68.50         8.68 o                         
   0  13   3         42.43         53.10         8.20 o                         
   1  13   3        635.35        591.23        13.78 o                         
   2  13   3        686.56        692.08        17.65 o                         
   3  13   3       1546.02       1555.63        23.45 o                         
   4  13   3       1074.11       1026.46        26.11 o                         
   5  13   3          1.07          9.65        12.84 o                         
   6  13   3         72.03         85.04        18.13 o                         
   7  13   3        400.83        428.10        25.77 o                         
   8  13   3        421.17        426.74        28.84 o                         
   9  13   3        228.65        243.60        28.95 o                         
 -10  14   3        188.26        145.39        26.22 o                         
  -9  14   3         13.11          6.79        22.03 o                         
  -8  14   3         24.31         20.24        17.27 o                         
  -7  14   3        956.52        913.69        28.15 o                         
  -6  14   3         84.37         51.34        12.76 o                         
  -5  14   3        155.16        160.36        13.34 o                         
  -4  14   3         20.13          7.87        10.22 o                         
  -3  14   3        296.38        272.06        12.20 o                         
  -2  14   3         12.59         16.79         9.25 o                         
  -1  14   3         14.16          9.16         8.40 o                         
   0  14   3         47.97         28.35         7.94 o                         
   1  14   3        653.90        623.12        23.94 o                         
   2  14   3         33.32         13.88         9.69 o                         
   3  14   3        435.28        433.69        17.55 o                         
   4  14   3          3.27         10.03        12.79 o                         
   5  14   3       3050.77       2909.59        48.25 o                         
   6  14   3          9.72        -15.65        15.65 o                         
   7  14   3          5.69          9.14        20.01 o                         
   8  14   3         16.35         -8.82        21.61 o                         
 -10  15   3         94.70         77.73        23.72 o                         
  -9  15   3        209.62        210.12        23.60 o                         
  -8  15   3        114.10         81.94        22.94 o                         
  -7  15   3        433.42        420.23        21.55 o                         
  -6  15   3       1676.03       1736.86        35.57 o                         
  -5  15   3          0.18         -3.27        14.47 o                         
  -4  15   3          1.55        -11.02        11.02 o                         
  -3  15   3        337.68        323.46        14.17 o                         
  -2  15   3          8.09         12.46         7.10 o                         
  -1  15   3          0.38         -7.09         7.09 o                         
   0  15   3        116.62         92.46         8.69 o                         
   1  15   3         11.28          7.64         7.56 o                         
   2  15   3        768.97        786.87        20.58 o                         
   3  15   3         83.89         67.10        16.35 o                         
   4  15   3       1750.81       1761.28        33.90 o                         
   5  15   3        755.28        704.01        29.66 o                         
   6  15   3         66.76         38.22        16.61 o                         
   7  15   3          6.83         -4.70        18.62 o                         
   8  15   3         90.72         68.93        35.26 o                         
  -9  16   3         38.09         21.09        21.00 o                         
  -8  16   3         17.92         -4.48        17.56 o                         
  -7  16   3        412.54        448.78        27.27 o                         
  -6  16   3        145.18        130.99        17.96 o                         
  -5  16   3         81.78         33.81        15.12 o                         
  -4  16   3         15.99         -7.12        12.23 o                         
  -3  16   3        276.71        329.26        16.60 o                         
  -2  16   3          6.04         -0.07        10.16 o                         
  -1  16   3        421.50        373.35        15.64 o                         
   0  16   3         19.05         22.43        12.15 o                         
   1  16   3        115.95        181.69        15.70 o                         
   2  16   3        330.51        314.12        20.69 o                         
   3  16   3        720.16        702.49        27.69 o                         
   4  16   3         16.20         10.53        16.05 o                         
   5  16   3        419.17        437.45        25.77 o                         
   6  16   3        292.40        316.97        27.71 o                         
   7  16   3         60.78         21.44        22.74 o                         
  -8  17   3        251.28        251.70        28.36 o                         
  -7  17   3        475.29        489.94        26.34 o                         
  -6  17   3        116.30        149.38        17.67 o                         
  -5  17   3        260.22        306.98        24.57 o                         
  -4  17   3        105.37         65.60        16.25 o                         
  -3  17   3         18.26         30.41        12.93 o                         
  -2  17   3       1613.20       1647.54        33.31 o                         
  -1  17   3        284.39        245.40        17.00 o                         
   0  17   3       2577.70       2656.06        42.69 o                         
   1  17   3         89.89         54.19        13.82 o                         
   2  17   3        278.42        261.85        20.48 o                         
   3  17   3         24.43         26.34        18.65 o                         
   4  17   3        257.39        286.23        21.59 o                         
   5  17   3        265.81        252.94        26.01 o                         
   6  17   3        180.31        131.82        22.67 o                         
  -8  18   3        293.37        283.85        30.92 o                         
  -7  18   3        597.50        608.94        44.06 o                         
  -6  18   3         11.95        -22.11        22.11 o                         
  -5  18   3        112.00         93.96        18.63 o                         
  -4  18   3        270.68        265.13        22.41 o                         
  -3  18   3        240.76        283.96        19.27 o                         
  -2  18   3        404.10        445.64        20.98 o                         
  -1  18   3        761.34        743.16        25.33 o                         
   0  18   3        162.47        170.06        16.83 o                         
   1  18   3        305.84        308.35        19.49 o                         
   2  18   3        680.63        689.25        26.46 o                         
   3  18   3         15.37          4.77        16.28 o                         
   4  18   3         26.47          5.41        16.21 o                         
   5  18   3        514.87        688.80        33.75 o                         
   6  18   3         79.78         89.75        21.76 o                         
  -7  19   3         13.42        -20.59        20.59 o                         
  -6  19   3          1.95        -16.72        16.72 o                         
  -5  19   3        216.16        167.13        22.46 o                         
  -4  19   3        800.93        796.78        29.11 o                         
  -3  19   3        542.69        524.87        26.10 o                         
  -2  19   3        221.02        226.37        21.07 o                         
  -1  19   3         29.00          5.86        13.86 o                         
   0  19   3        231.02        229.04        19.54 o                         
   1  19   3        376.11        429.39        23.52 o                         
   2  19   3       1141.88       1212.45        34.99 o                         
   3  19   3        291.27        298.89        23.60 o                         
   4  19   3        151.90        148.11        23.22 o                         
   5  19   3         12.00         -3.02        21.68 o                         
  -5  20   3        448.62        469.91        30.52 o                         
  -4  20   3        256.07        245.23        26.60 o                         
  -3  20   3         11.91         -2.16        17.17 o                         
  -2  20   3        778.29        832.87        28.73 o                         
  -1  20   3        591.45        603.81        25.56 o                         
   0  20   3        431.96        500.60        26.60 o                         
   1  20   3         64.31         79.59        17.18 o                         
   2  20   3        692.83        709.35        29.11 o                         
   3  20   3        421.51        395.30        26.56 o                         
  -4  21   3        176.56        137.18        33.29 o                         
  -3  21   3          2.25         26.93        22.43 o                         
  -2  21   3         63.97         64.11        21.90 o                         
  -1  21   3        109.00        134.73        21.14 o                         
   0  21   3        458.99        515.26        29.08 o                         
   1  21   3          1.67         61.19        21.44 o                         
   2  21   3         45.99         14.02        28.17 o                         
 -14   0   4          4.29         38.04        46.09 o                         
 -12   0   4         44.78          0.50        32.10 o                         
 -10   0   4       1089.80       1115.64        39.89 o                         
  -8   0   4       6993.55       7274.79       123.28 o                         
  -6   0   4       5649.61       5448.24        62.36 o                         
  -4   0   4       4767.54       4636.53        52.28 o                         
  -2   0   4      42570.30      41821.13       509.38 o                         
   0   0   4         80.32         91.07         4.76 o                         
   2   0   4       2423.06       2223.43        26.49 o                         
   4   0   4        856.66        777.31        16.50 o                         
   6   0   4       3928.05       4054.32        62.38 o                         
   8   0   4        884.65        816.55        57.53 o                         
  10   0   4        303.20        245.41        43.28 o                         
 -13   1   4        201.57        160.85        27.85 o                         
 -12   1   4        261.92        213.57        26.72 o                         
 -11   1   4         46.00         18.50        20.38 o                         
 -10   1   4         95.78         62.34        14.33 o                         
  -9   1   4       1420.28       1412.55        29.10 o                         
  -8   1   4        268.05        286.02        13.09 o                         
  -7   1   4          4.46          8.43         6.70 o                         
  -6   1   4      10124.98      10852.12        85.19 o                         
  -5   1   4       2779.02       2857.20        25.08 o                         
  -4   1   4        174.88        166.45         5.29 o                         
  -3   1   4        867.49        916.30        10.16 o                         
  -2   1   4          0.30         -2.80         3.36 o                         
  -1   1   4      11776.69      11807.23       110.27 o                         
   0   1   4      13477.53      13433.27       124.46 o                         
   1   1   4       4583.12       4499.76        39.94 o                         
   2   1   4       1560.10       1556.09        15.70 o                         
   3   1   4          4.63          4.93         4.72 o                         
   4   1   4          7.34          4.48         4.33 o                         
   5   1   4       1429.73       1347.43        19.95 o                         
   6   1   4        272.61        291.30        11.14 o                         
   7   1   4        243.81        227.50        10.60 o                         
   8   1   4        840.61        817.62        41.02 o                         
   9   1   4        260.33        272.28        30.04 o                         
  10   1   4        193.32        165.02        30.80 o                         
  11   1   4       2206.88       2319.51        81.71 o                         
 -13   2   4         35.74          8.41        35.64 o                         
 -12   2   4       1319.39       1402.83        46.94 o                         
 -11   2   4          0.26        -17.38        17.38 o                         
 -10   2   4        260.40        281.77        17.57 o                         
  -9   2   4        127.03        131.57        13.29 o                         
  -8   2   4         12.99         15.04         8.97 o                         
  -7   2   4        501.11        517.35        12.74 o                         
  -6   2   4       7163.47       7119.88        63.34 o                         
  -5   2   4        147.37        114.53         6.35 o                         
  -4   2   4       1781.30       1867.92        18.21 o                         
  -3   2   4         38.68         43.37         4.73 o                         
  -2   2   4       5293.00       5079.43        45.30 o                         
  -1   2   4       1525.08       1408.51        18.90 o                         
   0   2   4       3758.65       3937.26        32.89 o                         
   1   2   4          2.72          1.52         3.73 o                         
   2   2   4         18.93         18.43         3.34 o                         
   3   2   4       1940.63       2310.44        22.82 o                         
   4   2   4        793.77        776.63        12.88 o                         
   5   2   4       3086.87       3229.19        41.63 o                         
   6   2   4        229.03        243.92        15.42 o                         
   7   2   4        157.89        143.15        11.97 o                         
   8   2   4       2270.36       2402.57        81.12 o                         
   9   2   4          0.83          6.64        19.55 o                         
  10   2   4          0.96          9.17        26.00 o                         
  11   2   4         25.76          9.80        26.41 o                         
 -13   3   4       1169.92       1200.63        69.05 o                         
 -12   3   4         63.85         53.27        21.58 o                         
 -11   3   4         99.80        143.96        22.53 o                         
 -10   3   4          9.85        -12.16        12.16 o                         
  -9   3   4        728.20        732.43        20.97 o                         
  -8   3   4         83.21        104.10         9.21 o                         
  -7   3   4       1059.10       1064.11        15.24 o                         
  -6   3   4        938.93       1109.61        15.21 o                         
  -5   3   4        638.71        567.59        16.46 o                         
  -4   3   4          0.44          3.03         4.69 o                         
  -3   3   4      11226.39      11059.59        75.37 o                         
  -2   3   4        103.68         94.15         4.96 o                         
  -1   3   4       4872.99       5094.47        44.71 o                         
   0   3   4       5561.26       5495.60        45.07 o                         
   1   3   4        466.36        487.41         8.37 o                         
   2   3   4         54.74         33.87         5.32 o                         
   3   3   4       2464.15       2661.92        26.93 o                         
   4   3   4        724.81        669.75        14.19 o                         
   5   3   4       5224.38       5215.56        57.85 o                         
   6   3   4       1076.33       1020.58        27.03 o                         
   7   3   4         70.62         50.17        12.92 o                         
   8   3   4        125.29        160.77        24.97 o                         
   9   3   4        499.50        527.81        37.64 o                         
  10   3   4        227.36        287.76        31.93 o                         
  11   3   4         65.44         86.76        31.84 o                         
 -13   4   4         13.07         37.04        31.14 o                         
 -12   4   4        327.95        285.00        27.47 o                         
 -11   4   4        372.49        337.05        25.07 o                         
 -10   4   4        121.63         99.51        15.39 o                         
  -9   4   4         53.16         62.72        10.59 o                         
  -8   4   4        359.55        405.86        11.48 o                         
  -7   4   4       2311.87       2351.60        24.66 o                         
  -6   4   4        915.27        788.67        13.25 o                         
  -5   4   4          4.13          4.13         5.13 o                         
  -4   4   4        547.61        507.77        10.26 o                         
  -3   4   4       3531.72       3493.83        28.40 o                         
  -2   4   4       1395.89       1362.99        14.29 o                         
  -1   4   4       3328.72       3243.99        29.77 o                         
   0   4   4         60.69         49.83         4.19 o                         
   1   4   4        427.51        416.95         7.39 o                         
   2   4   4         33.80         22.67         3.90 o                         
   3   4   4        757.26        753.38        12.39 o                         
   4   4   4        119.75        111.39         8.75 o                         
   5   4   4        259.17        248.91        13.52 o                         
   6   4   4       4046.00       4128.19        58.14 o                         
   7   4   4       1648.93       1599.00        40.70 o                         
   8   4   4        561.61        599.55        35.97 o                         
   9   4   4       1080.17       1120.55        79.38 o                         
  10   4   4         18.98         -6.34        24.03 o                         
  11   4   4         77.17         74.93        28.40 o                         
 -13   5   4        107.04        105.06        28.74 o                         
 -12   5   4        805.05        933.01        35.12 o                         
 -11   5   4         33.92         34.19        15.59 o                         
 -10   5   4        149.40        167.19        12.91 o                         
  -9   5   4       1689.23       1768.31        40.54 o                         
  -8   5   4        422.03        408.19        15.45 o                         
  -7   5   4       2593.53       2535.06        27.14 o                         
  -6   5   4       1704.25       1730.23        20.15 o                         
  -5   5   4       4338.76       4610.20        36.96 o                         
  -4   5   4       3317.44       3408.35        28.17 o                         
  -3   5   4       1992.25       2146.38        18.89 o                         
  -2   5   4        345.61        347.41         7.25 o                         
  -1   5   4         33.55         29.73         3.06 o                         
   0   5   4          1.42         19.56         3.77 o                         
   1   5   4       3372.05       3213.84        24.75 o                         
   2   5   4        157.30        192.32         6.51 o                         
   3   5   4        138.39         93.80         6.83 o                         
   4   5   4        838.27        818.59        16.53 o                         
   5   5   4        597.17        587.38        16.38 o                         
   6   5   4        996.89        935.16        24.99 o                         
   7   5   4        354.24        358.91        21.89 o                         
   8   5   4        164.74        175.25        22.40 o                         
   9   5   4        700.41        699.74        35.47 o                         
  10   5   4        876.26        845.28        39.98 o                         
 -13   6   4          2.74        -37.05        37.05 o                         
 -12   6   4         11.65         29.77        22.98 o                         
 -11   6   4         27.75         21.14        18.48 o                         
 -10   6   4        295.74        328.50        22.44 o                         
  -9   6   4       1673.47       1659.40        29.10 o                         
  -8   6   4       1886.98       1858.84        30.70 o                         
  -7   6   4       1134.56       1158.96        17.61 o                         
  -6   6   4        151.86        126.84         7.14 o                         
  -5   6   4       1664.48       1749.47        17.99 o                         
  -4   6   4        397.69        412.79         8.61 o                         
  -3   6   4       3717.49       3845.26        30.18 o                         
  -2   6   4         44.02         43.63         5.00 o                         
  -1   6   4        455.71        466.66         9.98 o                         
   0   6   4       1877.09       1819.09        20.44 o                         
   1   6   4        154.45        161.60         6.18 o                         
   2   6   4      12086.66      12522.89        85.51 o                         
   3   6   4        256.15        324.78        10.04 o                         
   4   6   4       2559.65       2444.35        29.23 o                         
   5   6   4         75.35         80.22        11.07 o                         
   6   6   4        133.35        133.80        15.53 o                         
   7   6   4        457.12        480.58        28.37 o                         
   8   6   4          4.66        -11.11        20.22 o                         
   9   6   4        222.42        241.36        26.01 o                         
  10   6   4        824.51        836.43        60.02 o                         
 -13   7   4          4.23        -29.64        29.64 o                         
 -12   7   4          0.07         -3.48        15.85 o                         
 -11   7   4       1706.15       1643.29        48.35 o                         
 -10   7   4        691.34        758.58        27.54 o                         
  -9   7   4          3.44         -8.79         8.79 o                         
  -8   7   4       1371.00       1362.48        28.19 o                         
  -7   7   4       2752.88       2780.83        32.15 o                         
  -6   7   4       1260.96       1252.32        19.90 o                         
  -5   7   4       1372.39       1409.71        16.80 o                         
  -4   7   4         96.55        137.33         6.22 o                         
  -3   7   4        359.16        323.23         8.27 o                         
  -2   7   4       1469.43       1559.90        16.89 o                         
  -1   7   4        394.87        328.42         9.17 o                         
   0   7   4        256.94        231.91         7.34 o                         
   1   7   4        149.51         83.60         5.01 o                         
   2   7   4        675.54        664.25        10.67 o                         
   3   7   4       1013.41        949.81        15.73 o                         
   4   7   4        162.77        154.00        10.82 o                         
   5   7   4         97.11         93.30        12.96 o                         
   6   7   4        161.21        152.70        15.73 o                         
   7   7   4        704.72        695.19        31.64 o                         
   8   7   4        460.72        443.09        34.36 o                         
   9   7   4         34.83         12.37        23.43 o                         
  10   7   4        150.12        146.38        28.88 o                         
 -13   8   4          3.60        -23.77        23.77 o                         
 -12   8   4        547.35        618.22        34.94 o                         
 -11   8   4        116.87        124.78        20.44 o                         
 -10   8   4        560.74        553.12        25.64 o                         
  -9   8   4        138.78        135.49        11.64 o                         
  -8   8   4         60.22         53.14        10.26 o                         
  -7   8   4        875.68        877.50        22.44 o                         
  -6   8   4         67.06         94.66         9.09 o                         
  -5   8   4       2682.11       2778.56        31.01 o                         
  -4   8   4       2915.36       2787.95        23.89 o                         
  -3   8   4       4711.03       4944.20        36.64 o                         
  -2   8   4        781.26        733.49        11.84 o                         
  -1   8   4         39.70         19.62         6.60 o                         
   0   8   4        874.61        840.82        12.96 o                         
   1   8   4        273.29        227.53         7.21 o                         
   2   8   4        113.37        116.71         7.92 o                         
   3   8   4         75.20         79.56         8.59 o                         
   4   8   4        456.37        463.52        21.25 o                         
   5   8   4        588.89        611.24        21.14 o                         
   6   8   4       1258.17       1303.07        33.85 o                         
   7   8   4        494.91        483.21        39.83 o                         
   8   8   4        514.01        595.94        42.43 o                         
   9   8   4          0.33          0.54        19.85 o                         
  10   8   4          4.14          5.88        22.17 o                         
 -12   9   4          1.15         -8.06        31.55 o                         
 -11   9   4       2018.56       2218.89        48.37 o                         
 -10   9   4         29.87         18.95        14.66 o                         
  -9   9   4         30.03          8.34        14.59 o                         
  -8   9   4         11.41         -2.17         9.32 o                         
  -7   9   4        426.93        427.14        16.66 o                         
  -6   9   4       2334.55       2394.90        29.51 o                         
  -5   9   4       1180.71       1101.41        17.65 o                         
  -4   9   4        108.22        125.40         7.64 o                         
  -3   9   4         38.78         17.66         5.04 o                         
  -2   9   4        156.66        180.80         8.11 o                         
  -1   9   4       3099.76       3018.38        28.61 o                         
   0   9   4          1.72         -6.15         6.15 o                         
   1   9   4       1292.96       1316.59        18.57 o                         
   2   9   4         39.46         37.95         7.63 o                         
   3   9   4       2254.53       2267.53        27.91 o                         
   4   9   4        327.31        329.21        16.08 o                         
   5   9   4        217.13        167.16        16.41 o                         
   6   9   4        317.26        292.11        21.13 o                         
   7   9   4       3213.28       3198.86        58.08 o                         
   8   9   4        356.10        370.92        32.90 o                         
   9   9   4        418.10        411.17        35.48 o                         
  10   9   4         59.22         37.98        24.68 o                         
 -12  10   4        888.13        998.46        50.14 o                         
 -11  10   4        133.61        104.18        18.98 o                         
 -10  10   4        531.32        495.86        24.53 o                         
  -9  10   4        132.97        158.43        17.55 o                         
  -8  10   4        444.40        462.07        17.33 o                         
  -7  10   4        137.68        102.12        12.18 o                         
  -6  10   4         34.01         33.57         9.16 o                         
  -5  10   4        226.44        211.07        10.21 o                         
  -4  10   4       2764.77       2714.07        28.77 o                         
  -3  10   4        293.74        237.94         9.60 o                         
  -2  10   4         77.41         77.25         8.86 o                         
  -1  10   4        157.51        172.77        10.07 o                         
   0  10   4       2505.35       2451.18        29.53 o                         
   1  10   4        736.83        776.07        16.96 o                         
   2  10   4       1331.22       1346.44        21.87 o                         
   3  10   4         45.16         48.01         7.65 o                         
   4  10   4       2122.37       2112.03        31.55 o                         
   5  10   4        595.68        561.09        22.78 o                         
   6  10   4       1625.04       1597.21        39.35 o                         
   7  10   4         98.56        112.11        18.98 o                         
   8  10   4          1.34        -16.51        16.51 o                         
   9  10   4        414.67        454.23        38.64 o                         
 -12  11   4         25.05         41.40        23.69 o                         
 -11  11   4        218.77        192.40        21.57 o                         
 -10  11   4        103.61         82.65        19.25 o                         
  -9  11   4       1285.81       1391.34        34.97 o                         
  -8  11   4        184.63        157.80        14.33 o                         
  -7  11   4         25.01          1.34        10.53 o                         
  -6  11   4        261.34        256.16        12.55 o                         
  -5  11   4         44.38         61.06         9.49 o                         
  -4  11   4        888.26        838.27        15.85 o                         
  -3  11   4          1.41         -0.77         4.60 o                         
  -2  11   4        425.97        405.96        15.27 o                         
  -1  11   4       4842.40       4745.01        45.04 o                         
   0  11   4        794.44        810.44        18.35 o                         
   1  11   4        778.72        828.56        19.61 o                         
   2  11   4        680.95        659.60        14.75 o                         
   3  11   4       5175.06       5139.24        50.97 o                         
   4  11   4       3416.90       3354.70        39.63 o                         
   5  11   4         37.19         59.64        16.35 o                         
   6  11   4        234.15        211.64        20.77 o                         
   7  11   4        237.48        246.90        24.61 o                         
   8  11   4        123.22        136.06        21.29 o                         
   9  11   4        722.43        669.85        45.63 o                         
 -11  12   4        386.94        354.86        30.84 o                         
 -10  12   4        424.44        433.26        24.96 o                         
  -9  12   4        177.76        178.07        18.76 o                         
  -8  12   4       3131.03       3357.13        49.52 o                         
  -7  12   4        126.12        113.14        12.91 o                         
  -6  12   4          1.29         -7.14         8.44 o                         
  -5  12   4          6.67          2.01         9.12 o                         
  -4  12   4       1383.76       1359.86        23.17 o                         
  -3  12   4         27.03         18.58         5.11 o                         
  -2  12   4       1563.17       1559.38        23.36 o                         
  -1  12   4         81.72         84.87        10.94 o                         
   0  12   4       3635.66       3547.10        41.95 o                         
   1  12   4          7.68         18.09        11.43 o                         
   2  12   4       2981.57       2887.81        30.99 o                         
   3  12   4         21.51         36.78         8.20 o                         
   4  12   4         25.88         30.29        10.25 o                         
   5  12   4         10.52         -7.14        13.67 o                         
   6  12   4        415.14        395.35        26.18 o                         
   7  12   4          5.49          2.31        18.53 o                         
   8  12   4        138.58        214.41        25.65 o                         
   9  12   4        188.84        162.12        30.65 o                         
 -11  13   4       1073.70       1118.22        46.77 o                         
 -10  13   4        147.17        105.59        19.19 o                         
  -9  13   4          2.41        -15.08        16.51 o                         
  -8  13   4          1.85        -13.29        15.82 o                         
  -7  13   4       1623.02       1617.14        33.35 o                         
  -6  13   4        251.49        254.63        13.73 o                         
  -5  13   4         85.64         47.56         9.28 o                         
  -4  13   4       1704.85       1634.87        24.49 o                         
  -3  13   4        151.08        130.34         9.76 o                         
  -2  13   4         34.49         24.38         7.90 o                         
  -1  13   4        299.32        294.20        15.63 o                         
   0  13   4       2029.90       2010.33        33.56 o                         
   1  13   4        860.21        863.35        23.79 o                         
   2  13   4          1.54         -6.72         6.72 o                         
   3  13   4       2041.96       1983.65        30.09 o                         
   4  13   4        249.59        272.25        16.23 o                         
   5  13   4        583.19        550.01        25.90 o                         
   6  13   4        136.70        138.78        22.12 o                         
   7  13   4        352.22        300.86        26.48 o                         
   8  13   4        131.02         95.99        27.45 o                         
 -10  14   4         21.11          8.66        20.16 o                         
  -9  14   4         29.37         37.47        20.32 o                         
  -8  14   4        394.45        372.09        23.43 o                         
  -7  14   4         65.18         32.69        13.83 o                         
  -6  14   4        168.18        167.06        15.79 o                         
  -5  14   4        384.25        389.07        16.64 o                         
  -4  14   4       1840.70       1906.00        30.98 o                         
  -3  14   4       1051.42       1022.92        24.61 o                         
  -2  14   4          2.57          7.47         8.03 o                         
  -1  14   4        126.76        104.25        12.51 o                         
   0  14   4         77.55         75.52        12.94 o                         
   1  14   4       1007.79       1004.13        25.50 o                         
   2  14   4        432.47        446.65        19.13 o                         
   3  14   4        192.41        194.44        14.03 o                         
   4  14   4       1742.67       1704.42        33.49 o                         
   5  14   4          8.54         38.38        17.95 o                         
   6  14   4        997.51        993.88        42.85 o                         
   7  14   4        324.86        319.43        26.51 o                         
   8  14   4        319.53        288.29        36.39 o                         
 -10  15   4          1.69        -16.61        22.86 o                         
  -9  15   4          1.04        -17.94        17.94 o                         
  -8  15   4        113.97         71.43        19.38 o                         
  -7  15   4        621.36        630.44        24.85 o                         
  -6  15   4        408.78        388.35        20.25 o                         
  -5  15   4        692.41        672.74        23.81 o                         
  -4  15   4        166.50        168.18        14.58 o                         
  -3  15   4         94.17        104.13        11.63 o                         
  -2  15   4        442.58        393.49        15.28 o                         
  -1  15   4        561.07        545.40        20.74 o                         
   0  15   4       1687.31       1689.36        33.86 o                         
   1  15   4         17.51         -4.67        12.93 o                         
   2  15   4         29.71         58.47        14.43 o                         
   3  15   4        613.22        634.70        22.81 o                         
   4  15   4        112.50        105.86        14.26 o                         
   5  15   4          2.38        -16.10        16.10 o                         
   6  15   4         76.17         53.50        22.15 o                         
   7  15   4        558.75        546.22        33.87 o                         
  -9  16   4        163.14        177.58        24.61 o                         
  -8  16   4        219.99        210.71        21.04 o                         
  -7  16   4         33.79         30.89        16.82 o                         
  -6  16   4        230.21        230.45        23.38 o                         
  -5  16   4       2293.70       2250.72        41.56 o                         
  -4  16   4        161.02        187.49        20.42 o                         
  -3  16   4          0.55         -7.83        12.67 o                         
  -2  16   4        822.06        750.02        24.07 o                         
  -1  16   4         87.88         73.92        13.46 o                         
   0  16   4        163.80        168.50        16.57 o                         
   1  16   4        289.77        280.69        19.05 o                         
   2  16   4        411.99        445.40        22.71 o                         
   3  16   4        154.03        177.68        19.13 o                         
   4  16   4       1000.61       1022.09        35.49 o                         
   5  16   4        306.93        330.69        23.50 o                         
   6  16   4        288.03        259.97        24.55 o                         
   7  16   4         52.92         51.07        40.27 o                         
  -9  17   4        452.71        382.04        46.33 o                         
  -8  17   4        289.80        293.70        27.93 o                         
  -7  17   4        755.83        802.66        38.39 o                         
  -6  17   4        422.00        405.65        24.27 o                         
  -5  17   4        495.62        464.56        24.62 o                         
  -4  17   4         16.73         -6.76        13.97 o                         
  -3  17   4        105.70        146.06        17.21 o                         
  -2  17   4         84.34         84.10        14.05 o                         
  -1  17   4        478.74        479.35        21.91 o                         
   0  17   4        881.78        922.49        29.03 o                         
   1  17   4        267.82        318.81        19.99 o                         
   2  17   4        115.49        141.58        18.82 o                         
   3  17   4        238.83        236.64        20.16 o                         
   4  17   4        605.57        651.10        31.50 o                         
   5  17   4        233.93        226.14        23.43 o                         
   6  17   4        722.94        710.96        33.30 o                         
  -8  18   4        162.23        144.19        36.96 o                         
  -7  18   4        121.90        112.86        25.54 o                         
  -6  18   4        472.20        468.86        28.59 o                         
  -5  18   4        103.44         51.69        16.95 o                         
  -4  18   4         11.94        -13.84        14.25 o                         
  -3  18   4        303.89        301.62        19.71 o                         
  -2  18   4        662.56        685.92        28.04 o                         
  -1  18   4        411.92        389.94        20.63 o                         
   0  18   4        446.64        456.61        23.31 o                         
   1  18   4         24.21         50.21        15.75 o                         
   2  18   4        951.17        931.67        31.55 o                         
   3  18   4         85.85         89.32        17.94 o                         
   4  18   4       1305.60       1536.52        44.71 o                         
   5  18   4         78.61        125.30        24.24 o                         
  -7  19   4          9.71        -22.62        22.62 o                         
  -6  19   4         79.85         45.33        34.55 o                         
  -5  19   4        341.77        380.13        24.87 o                         
  -4  19   4         98.52        133.97        18.99 o                         
  -3  19   4        334.35        340.33        21.96 o                         
  -2  19   4        366.03        404.97        24.28 o                         
  -1  19   4         18.74          0.04        14.33 o                         
   0  19   4        138.77        170.96        18.92 o                         
   1  19   4         86.91         62.06        17.43 o                         
   2  19   4        246.90        260.21        22.88 o                         
   3  19   4         22.47         -6.75        19.75 o                         
   4  19   4        338.91        355.83        28.81 o                         
  -5  20   4         61.24         43.16        22.37 o                         
  -4  20   4        184.16        193.96        25.21 o                         
  -3  20   4        288.24        301.62        21.82 o                         
  -2  20   4       1045.13       1117.98        35.18 o                         
  -1  20   4        110.39        129.16        20.05 o                         
   0  20   4         34.63          5.65        16.97 o                         
   1  20   4         30.65         19.09        20.66 o                         
   2  20   4          0.97         16.63        16.33 o                         
   3  20   4        551.91        581.94        30.98 o                         
  -3  21   4        722.34        716.22        35.28 o                         
  -2  21   4          0.04        -27.04        30.08 o                         
  -1  21   4        315.53        310.17        27.68 o                         
   0  21   4        143.81        126.58        24.31 o                         
   1  21   4        238.45        222.70        27.73 o                         
 -13   0   5         17.13        -25.73        53.21 o                         
 -11   0   5         13.13        -10.36        23.08 o                         
  -9   0   5       3817.49       3778.96        73.82 o                         
  -7   0   5       8651.34       8434.64        99.60 o                         
  -5   0   5          3.69          9.25         5.81 o                         
  -3   0   5       1019.01        899.41        17.64 o                         
  -1   0   5       8499.67       9037.42       228.22 o                         
   1   0   5        522.17        670.06        12.51 o                         
   3   0   5       3896.84       3567.34        44.11 o                         
   5   0   5       1751.62       1752.57        42.45 o                         
   7   0   5        668.85        667.37        29.78 o                         
   9   0   5        498.09        421.73        52.36 o                         
 -14   1   5       2339.40       2445.92        73.87 o                         
 -13   1   5        115.80         81.29        27.68 o                         
 -12   1   5        371.76        325.38        28.25 o                         
 -11   1   5        118.20         76.53        19.12 o                         
 -10   1   5        383.58        395.52        17.40 o                         
  -9   1   5        386.10        409.90        17.78 o                         
  -8   1   5       1316.30       1287.46        22.72 o                         
  -7   1   5        300.21        370.32        11.08 o                         
  -6   1   5          3.14          2.06         4.08 o                         
  -5   1   5          5.59          5.93         3.87 o                         
  -4   1   5      11660.62      11815.75        80.65 o                         
  -3   1   5       4668.09       4588.37        40.41 o                         
  -2   1   5      10418.50      11008.70        94.33 o                         
  -1   1   5        319.94        376.22         8.76 o                         
   0   1   5        114.68         73.42         5.03 o                         
   1   1   5       1219.17       1199.88        14.61 o                         
   2   1   5        142.73        164.18         6.06 o                         
   3   1   5       2011.47       2112.59        20.76 o                         
   4   1   5       1191.25       1228.84        18.28 o                         
   5   1   5         87.83         85.98         9.15 o                         
   6   1   5         43.24         35.17         8.84 o                         
   7   1   5         11.13          4.00        11.17 o                         
   8   1   5        203.44        199.97        30.60 o                         
   9   1   5          2.38        -12.48        25.45 o                         
  10   1   5         12.63         14.41        32.88 o                         
 -14   2   5         83.74         79.16        30.05 o                         
 -13   2   5         43.49          1.03        21.70 o                         
 -12   2   5         17.57         -0.37        21.74 o                         
 -11   2   5       1897.00       1934.85        50.41 o                         
 -10   2   5         32.26          5.59         9.93 o                         
  -9   2   5        111.03        100.83        11.22 o                         
  -8   2   5       2123.75       2224.29        30.71 o                         
  -7   2   5       1730.16       1710.48        28.31 o                         
  -6   2   5         51.89         59.08         6.05 o                         
  -5   2   5        353.58        388.76         9.33 o                         
  -4   2   5         46.45         30.43         4.24 o                         
  -3   2   5        802.07        664.59         9.87 o                         
  -2   2   5          2.29         -3.39         3.39 o                         
  -1   2   5       4710.19       4505.81        45.40 o                         
   0   2   5        303.88        371.22        10.98 o                         
   1   2   5       2202.38       2140.84        25.92 o                         
   2   2   5       2214.51       2087.11        20.15 o                         
   3   2   5       4359.74       4234.83        36.88 o                         
   4   2   5         61.50         71.92         7.43 o                         
   5   2   5        219.39        219.98        11.13 o                         
   6   2   5        666.27        654.21        17.43 o                         
   7   2   5        133.58        147.24        15.64 o                         
   8   2   5        907.28        933.70        44.73 o                         
   9   2   5        571.19        653.44        41.64 o                         
  10   2   5         48.43         38.26        26.56 o                         
 -14   3   5         57.97         46.95        29.77 o                         
 -13   3   5          8.84        -20.84        20.84 o                         
 -12   3   5        933.16        947.79        40.46 o                         
 -11   3   5         38.85         35.16        18.23 o                         
 -10   3   5        278.30        289.54        14.03 o                         
  -9   3   5          0.30         -0.30         6.48 o                         
  -8   3   5       4971.65       5097.06        64.20 o                         
  -7   3   5        663.66        655.85        15.51 o                         
  -6   3   5        207.89        235.16         8.72 o                         
  -5   3   5        548.89        626.34        11.36 o                         
  -4   3   5       1318.80       1270.41        13.09 o                         
  -3   3   5        575.87        577.97         9.76 o                         
  -2   3   5         33.81         11.18         3.95 o                         
  -1   3   5          0.84         -2.09         2.09 o                         
   0   3   5      17875.09      17696.95       135.79 o                         
   1   3   5        243.78        311.19         7.03 o                         
   2   3   5       1439.85       1456.44        13.91 o                         
   3   3   5        349.46        365.91        10.84 o                         
   4   3   5        103.69         96.41         9.57 o                         
   5   3   5        177.17        160.96        13.16 o                         
   6   3   5        129.58        124.09        16.28 o                         
   7   3   5        562.59        601.26        27.31 o                         
   8   3   5          7.62          9.37        22.67 o                         
   9   3   5          8.86          3.25        24.55 o                         
  10   3   5       1478.66       1533.36        61.47 o                         
 -13   4   5        297.39        275.97        28.59 o                         
 -12   4   5        466.19        507.79        32.69 o                         
 -11   4   5        836.13        876.55        36.52 o                         
 -10   4   5       1737.67       1671.99        37.64 o                         
  -9   4   5       6132.41       6202.68        99.28 o                         
  -8   4   5        489.75        494.78        17.87 o                         
  -7   4   5         11.68         14.78         7.66 o                         
  -6   4   5       2045.41       2110.17        22.81 o                         
  -5   4   5       1143.52       1152.05        15.26 o                         
  -4   4   5        809.30        763.99        10.78 o                         
  -3   4   5       3480.29       3519.47        28.49 o                         
  -2   4   5       1487.75       1511.21        17.59 o                         
  -1   4   5       6934.73       7102.85        58.68 o                         
   0   4   5        461.47        443.89        10.24 o                         
   1   4   5          2.36         24.71         4.03 o                         
   2   4   5        581.60        584.27         8.66 o                         
   3   4   5        184.26        160.41         7.93 o                         
   4   4   5       1231.18       1315.39        22.81 o                         
   5   4   5          1.55          9.35        10.66 o                         
   6   4   5          0.79        -11.46        12.31 o                         
   7   4   5        374.20        391.47        43.34 o                         
   8   4   5          5.45        -16.18        16.18 o                         
   9   4   5          4.48        -21.72        21.72 o                         
  10   4   5        100.54         79.41        29.65 o                         
 -13   5   5        503.53        481.04        32.58 o                         
 -12   5   5        162.16        153.32        22.43 o                         
 -11   5   5        157.98        144.71        18.86 o                         
 -10   5   5         43.21         35.51        14.60 o                         
  -9   5   5         31.25         48.67        13.80 o                         
  -8   5   5          5.33         -7.52        11.19 o                         
  -7   5   5        248.95        227.24        11.53 o                         
  -6   5   5       2406.20       2337.26        27.15 o                         
  -5   5   5          0.51         10.14         5.66 o                         
  -4   5   5        920.44        853.53        11.74 o                         
  -3   5   5         14.94         24.54         4.38 o                         
  -2   5   5       1126.05       1146.41        13.24 o                         
  -1   5   5       1756.76       1771.43        19.58 o                         
   0   5   5       1773.41       1930.30        17.84 o                         
   1   5   5       1747.05       1728.79        19.94 o                         
   2   5   5       2234.05       2275.91        21.38 o                         
   3   5   5        159.69        143.37         8.79 o                         
   4   5   5       1884.56       1859.34        25.21 o                         
   5   5   5        673.72        606.66        23.54 o                         
   6   5   5       1460.00       1571.74        31.07 o                         
   7   5   5        110.93        116.43        19.44 o                         
   8   5   5         10.35          3.39        17.57 o                         
   9   5   5        159.07        162.87        24.44 o                         
  10   5   5         63.53         91.73        24.65 o                         
 -13   6   5       1040.98       1136.88        44.35 o                         
 -12   6   5        209.75        232.69        24.76 o                         
 -11   6   5        393.94        400.99        27.13 o                         
 -10   6   5        316.57        353.14        22.98 o                         
  -9   6   5        707.78        678.59        23.54 o                         
  -8   6   5          4.82          8.67        10.25 o                         
  -7   6   5        780.15        747.30        16.58 o                         
  -6   6   5         92.54         63.03         8.13 o                         
  -5   6   5       7747.31       7858.27        56.77 o                         
  -4   6   5          0.71          0.48         4.49 o                         
  -3   6   5       2015.73       2120.92        19.69 o                         
  -2   6   5       1398.28       1424.62        14.38 o                         
  -1   6   5        369.32        389.00         6.71 o                         
   0   6   5         36.97         25.56         4.20 o                         
   1   6   5        386.72        426.69         8.79 o                         
   2   6   5       2484.06       2471.58        25.11 o                         
   3   6   5         99.75         93.86         8.79 o                         
   4   6   5        341.97        334.72        13.11 o                         
   5   6   5        808.72        770.18        21.46 o                         
   6   6   5       1136.41       1115.85        29.10 o                         
   7   6   5        185.33        202.30        23.39 o                         
   8   6   5         50.94         11.46        24.15 o                         
   9   6   5         61.76         23.21        21.90 o                         
  10   6   5         16.47          1.77        22.45 o                         
 -13   7   5         16.02        -13.37        23.76 o                         
 -12   7   5         56.94         38.17        26.88 o                         
 -11   7   5        166.38        136.15        18.93 o                         
 -10   7   5        262.09        278.00        20.83 o                         
  -9   7   5       1294.14       1269.37        31.31 o                         
  -8   7   5        688.06        727.05        21.95 o                         
  -7   7   5         12.88         21.91         9.16 o                         
  -6   7   5       1686.15       1696.92        22.85 o                         
  -5   7   5        186.67        167.24         8.27 o                         
  -4   7   5         10.58         11.50         5.19 o                         
  -3   7   5        991.06        909.73        13.94 o                         
  -2   7   5        611.44        554.01         9.57 o                         
  -1   7   5         64.46         42.57         5.89 o                         
   0   7   5         81.62        103.29         5.97 o                         
   1   7   5          8.26         17.05         4.33 o                         
   2   7   5       1412.56       1394.97        18.51 o                         
   3   7   5       3039.55       2917.57        31.21 o                         
   4   7   5       1426.99       1448.17        24.66 o                         
   5   7   5         39.08         41.33        10.77 o                         
   6   7   5         66.42         64.67        13.02 o                         
   7   7   5       1024.23       1034.55        39.01 o                         
   8   7   5       1029.59       1088.46        40.09 o                         
   9   7   5         21.81         27.62        22.72 o                         
  10   7   5         60.11         54.51        26.08 o                         
 -13   8   5         94.23         38.83        37.36 o                         
 -12   8   5          0.37         -6.07        20.02 o                         
 -11   8   5       1472.26       1477.68        38.13 o                         
 -10   8   5        171.54        208.01        20.26 o                         
  -9   8   5       1320.92       1333.84        44.18 o                         
  -8   8   5       1120.00       1048.29        27.72 o                         
  -7   8   5        433.76        438.87        16.20 o                         
  -6   8   5        603.12        571.69        16.55 o                         
  -5   8   5        114.75         85.61         8.56 o                         
  -4   8   5        313.26        345.66        10.21 o                         
  -3   8   5        746.21        748.38        13.28 o                         
  -2   8   5        462.25        424.71        10.77 o                         
  -1   8   5       2508.21       2335.08        24.11 o                         
   0   8   5        100.22        120.12         6.71 o                         
   1   8   5       1890.96       1828.54        20.58 o                         
   2   8   5       1385.05       1387.17        21.87 o                         
   3   8   5        469.93        490.42        13.92 o                         
   4   8   5        611.22        630.67        18.19 o                         
   5   8   5        975.83       1014.30        26.63 o                         
   6   8   5        537.44        519.37        23.88 o                         
   7   8   5        389.47        416.37        27.31 o                         
   8   8   5        196.96        197.08        27.30 o                         
   9   8   5        680.81        788.80        45.80 o                         
 -12   9   5       1907.92       2130.94        65.33 o                         
 -11   9   5        643.50        666.85        29.17 o                         
 -10   9   5       3254.51       3286.95        55.04 o                         
  -9   9   5        311.60        329.07        20.12 o                         
  -8   9   5        376.09        370.59        18.64 o                         
  -7   9   5         44.20          3.02        12.37 o                         
  -6   9   5       1977.21       1980.45        26.27 o                         
  -5   9   5         55.25         49.02         8.25 o                         
  -4   9   5         39.80         61.52         7.36 o                         
  -3   9   5         50.66         50.12         7.75 o                         
  -2   9   5       1615.92       1479.61        22.16 o                         
  -1   9   5         11.58         10.35         7.66 o                         
   0   9   5         81.26         68.28         6.12 o                         
   1   9   5        243.94        252.27        10.77 o                         
   2   9   5       1951.28       1813.71        25.52 o                         
   3   9   5         16.75          7.79         8.59 o                         
   4   9   5        602.82        614.93        19.36 o                         
   5   9   5       1091.74       1042.42        25.87 o                         
   6   9   5          3.11         18.40        15.43 o                         
   7   9   5         26.53         17.42        20.31 o                         
   8   9   5       1577.97       1747.94        57.94 o                         
   9   9   5        113.88         89.17        27.56 o                         
 -12  10   5        190.53        261.51        25.61 o                         
 -11  10   5          1.67          2.30        17.19 o                         
 -10  10   5        164.51        158.99        18.92 o                         
  -9  10   5       1918.29       1982.70        38.92 o                         
  -8  10   5        136.04        124.62        11.47 o                         
  -7  10   5        154.72        139.05        11.84 o                         
  -6  10   5        286.58        285.08        11.32 o                         
  -5  10   5       1871.94       1844.02        23.54 o                         
  -4  10   5          8.61         15.82         7.32 o                         
  -3  10   5        945.59        953.50        17.36 o                         
  -2  10   5       1027.13       1061.30        20.98 o                         
  -1  10   5        192.02        215.49        11.02 o                         
   0  10   5        745.73        796.78        18.95 o                         
   1  10   5       3365.51       3442.85        40.65 o                         
   2  10   5        213.82        227.86        10.18 o                         
   3  10   5         15.57         19.23         9.41 o                         
   4  10   5          8.35          5.64         9.93 o                         
   5  10   5       1678.42       1709.66        62.40 o                         
   6  10   5        146.29        110.33        19.10 o                         
   7  10   5         53.80         67.24        19.18 o                         
   8  10   5        264.48        275.68        33.28 o                         
   9  10   5        828.46        911.86        50.35 o                         
 -12  11   5       1341.77       1570.40        78.71 o                         
 -11  11   5         23.32         -0.64        15.67 o                         
 -10  11   5        426.86        398.82        23.80 o                         
  -9  11   5          0.39         -2.38        14.49 o                         
  -8  11   5         52.54         69.91        11.76 o                         
  -7  11   5       1056.26        990.95        22.95 o                         
  -6  11   5       4386.67       4521.76        47.03 o                         
  -5  11   5        474.69        516.70        14.04 o                         
  -4  11   5        883.56        927.69        17.85 o                         
  -3  11   5         76.46         97.49        13.00 o                         
  -2  11   5       1634.04       1617.16        27.55 o                         
  -1  11   5        216.61        251.53        12.54 o                         
   0  11   5        156.09        123.49        11.92 o                         
   1  11   5         60.30         54.80        12.45 o                         
   2  11   5          3.12         10.44         8.04 o                         
   3  11   5         41.78         42.75         8.64 o                         
   4  11   5        185.08        161.02        16.22 o                         
   5  11   5         97.02         69.00        17.78 o                         
   6  11   5       1244.48       1281.19        38.96 o                         
   7  11   5        153.03        153.17        21.21 o                         
   8  11   5        101.49         66.54        28.70 o                         
 -11  12   5        374.10        407.02        29.52 o                         
 -10  12   5         16.72          8.26        16.13 o                         
  -9  12   5       1390.16       1472.17        35.26 o                         
  -8  12   5        276.28        279.52        20.25 o                         
  -7  12   5        334.30        359.65        17.86 o                         
  -6  12   5       1057.40       1113.59        20.75 o                         
  -5  12   5       3029.50       3062.95        35.59 o                         
  -4  12   5          6.06          5.11         9.28 o                         
  -3  12   5         18.14          1.84        11.47 o                         
  -2  12   5        548.13        530.02        18.96 o                         
  -1  12   5       2384.45       2398.05        34.29 o                         
   0  12   5        156.76        174.74        13.20 o                         
   1  12   5       2164.50       2147.79        34.86 o                         
   2  12   5        138.60        141.71        11.09 o                         
   3  12   5        275.03        314.16        15.89 o                         
   4  12   5        383.13        365.78        32.65 o                         
   5  12   5       2682.54       2818.94        67.21 o                         
   6  12   5         77.34         45.45        18.74 o                         
   7  12   5          1.13        -17.03        17.03 o                         
   8  12   5        424.05        449.42        44.99 o                         
 -11  13   5        152.13        123.89        30.77 o                         
 -10  13   5        199.70        185.81        20.87 o                         
  -9  13   5        100.75        111.86        16.91 o                         
  -8  13   5       1406.19       1385.84        35.97 o                         
  -7  13   5        371.30        389.20        19.18 o                         
  -6  13   5       1169.47       1136.02        25.62 o                         
  -5  13   5        255.03        259.72        11.96 o                         
  -4  13   5          9.54         -0.34        11.68 o                         
  -3  13   5        375.58        393.04        22.09 o                         
  -2  13   5        571.66        537.63        20.01 o                         
  -1  13   5         11.19          4.11        11.50 o                         
   0  13   5         54.33         37.77        13.22 o                         
   1  13   5       1449.42       1457.90        31.25 o                         
   2  13   5        177.44        180.80        12.38 o                         
   3  13   5         17.17         10.24        13.25 o                         
   4  13   5        744.15        744.49        43.70 o                         
   5  13   5        167.26        138.06        20.38 o                         
   6  13   5        413.68        436.46        28.18 o                         
   7  13   5         99.35         90.07        22.43 o                         
   8  13   5        259.74        252.73        45.63 o                         
 -11  14   5        434.92        519.08        85.92 o                         
 -10  14   5        133.95        181.71        20.73 o                         
  -9  14   5       1878.54       2030.41        46.64 o                         
  -8  14   5          5.10          8.77        15.61 o                         
  -7  14   5        455.68        440.39        20.68 o                         
  -6  14   5       2462.69       2449.16        39.46 o                         
  -5  14   5        192.20        205.34        13.93 o                         
  -4  14   5        409.80        398.14        20.36 o                         
  -3  14   5         48.49         37.91        13.39 o                         
  -2  14   5         32.89         48.88        13.26 o                         
  -1  14   5        198.51        207.92        17.93 o                         
   0  14   5        444.96        442.46        19.65 o                         
   1  14   5        320.23        338.40        29.34 o                         
   2  14   5        262.02        241.73        18.89 o                         
   3  14   5          3.81          4.49        14.31 o                         
   4  14   5          6.23          1.54        15.00 o                         
   5  14   5        260.24        244.96        20.35 o                         
   6  14   5        101.32        113.30        23.83 o                         
   7  14   5        109.81         76.82        21.40 o                         
 -10  15   5        993.46        999.30        40.40 o                         
  -9  15   5         62.37         30.75        17.72 o                         
  -8  15   5        128.78        122.99        19.16 o                         
  -7  15   5        102.22        104.52        18.23 o                         
  -6  15   5        411.70        428.47        22.12 o                         
  -5  15   5          1.23        -10.68        13.28 o                         
  -4  15   5         60.26         24.31        14.32 o                         
  -3  15   5       3716.92       3846.56        58.19 o                         
  -2  15   5       1951.78       1933.43        36.36 o                         
  -1  15   5        340.67        354.71        20.73 o                         
   0  15   5         90.14         90.78        15.25 o                         
   1  15   5          9.42         11.04        14.87 o                         
   2  15   5       2074.51       2142.02        44.61 o                         
   3  15   5         18.10          2.85        15.22 o                         
   4  15   5        142.52        145.30        19.21 o                         
   5  15   5         27.73         11.41        17.80 o                         
   6  15   5          5.51        -15.08        16.83 o                         
   7  15   5        235.69        258.16        31.88 o                         
  -9  16   5        213.51        220.72        28.38 o                         
  -8  16   5        112.37        126.84        21.26 o                         
  -7  16   5        610.02        638.49        34.28 o                         
  -6  16   5          4.09        -16.07        16.07 o                         
  -5  16   5        276.90        262.71        20.83 o                         
  -4  16   5        533.88        514.84        23.32 o                         
  -3  16   5        955.47        914.72        28.99 o                         
  -2  16   5        128.76        122.31        16.55 o                         
  -1  16   5        989.58       1009.27        29.83 o                         
   0  16   5        106.35         85.64        16.25 o                         
   1  16   5          7.59          0.46        14.71 o                         
   2  16   5       2607.84       2632.88        51.69 o                         
   3  16   5         75.14         86.82        18.28 o                         
   4  16   5        210.27        236.31        21.95 o                         
   5  16   5        292.48        287.68        22.38 o                         
   6  16   5         59.72         34.73        20.16 o                         
  -9  17   5        287.28        245.97        40.52 o                         
  -8  17   5         56.84         47.51        25.74 o                         
  -7  17   5        325.72        366.47        30.24 o                         
  -6  17   5        282.99        289.68        25.52 o                         
  -5  17   5        318.59        271.28        20.99 o                         
  -4  17   5        458.68        488.20        24.14 o                         
  -3  17   5       1354.15       1368.89        39.20 o                         
  -2  17   5        302.94        287.48        21.40 o                         
  -1  17   5        220.04        247.16        21.23 o                         
   0  17   5         72.35         85.36        17.89 o                         
   1  17   5        111.18         98.40        17.36 o                         
   2  17   5        307.19        316.47        24.70 o                         
   3  17   5        267.48        282.35        31.11 o                         
   4  17   5        319.42        347.32        26.17 o                         
   5  17   5          5.27          2.23        23.20 o                         
  -8  18   5         34.76         17.12        30.37 o                         
  -7  18   5        541.13        590.60        34.37 o                         
  -6  18   5        365.07        358.40        26.91 o                         
  -5  18   5        139.48        128.12        18.60 o                         
  -4  18   5         39.69         10.26        14.74 o                         
  -3  18   5        540.54        575.81        27.05 o                         
  -2  18   5          2.78         -6.88        19.66 o                         
  -1  18   5        521.67        527.74        26.48 o                         
   0  18   5        147.03        171.28        19.83 o                         
   1  18   5         37.81         35.13        17.06 o                         
   2  18   5          7.90          4.56        17.81 o                         
   3  18   5        401.30        382.06        27.12 o                         
   4  18   5        403.43        427.72        29.45 o                         
  -7  19   5        357.29        314.73        29.53 o                         
  -6  19   5          2.99        -17.67        17.67 o                         
  -5  19   5        125.03         79.97        20.82 o                         
  -4  19   5        296.07        334.97        23.28 o                         
  -3  19   5        136.05        108.40        19.02 o                         
  -2  19   5         12.20         -8.24        16.90 o                         
  -1  19   5        141.15         92.62        18.09 o                         
   0  19   5        330.39        325.89        24.66 o                         
   1  19   5        431.75        473.27        27.83 o                         
   2  19   5         32.07         43.23        18.22 o                         
   3  19   5         15.67          6.50        20.56 o                         
  -5  20   5          3.36         12.13        17.73 o                         
  -4  20   5          0.01         -6.14        18.31 o                         
  -3  20   5        647.66        682.81        37.46 o                         
  -2  20   5         12.32         19.97        19.94 o                         
  -1  20   5        846.54        975.63        39.00 o                         
   0  20   5        411.62        449.53        27.79 o                         
   1  20   5        247.56        245.67        23.92 o                         
   2  20   5         45.85         39.46        20.51 o                         
  -2  21   5        295.33        320.84        26.58 o                         
  -1  21   5         24.19        -11.85        18.55 o                         
 -14   0   6        582.91        500.04        76.73 o                         
 -12   0   6       5357.75       5697.02       136.73 o                         
 -10   0   6        288.94        268.25        19.66 o                         
  -8   0   6        504.83        531.40        21.03 o                         
  -6   0   6        116.99        123.39         7.91 o                         
  -4   0   6        435.81        544.21        13.50 o                         
  -2   0   6      44485.02      44568.29       860.76 o                         
   0   0   6        419.07        498.50        15.63 o                         
   2   0   6        989.91        960.35        20.09 o                         
   4   0   6         14.25         28.99         9.69 o                         
   6   0   6       1935.75       1994.19        45.71 o                         
   8   0   6       1844.88       1735.66        77.57 o                         
  10   0   6          6.84        -17.56        37.59 o                         
 -14   1   6        512.35        529.43        36.95 o                         
 -13   1   6       1372.49       1401.98        48.05 o                         
 -12   1   6        278.26        310.17        31.56 o                         
 -11   1   6        416.45        382.47        27.22 o                         
 -10   1   6        238.12        196.14        12.52 o                         
  -9   1   6       1891.29       1861.25        28.57 o                         
  -8   1   6         45.03         58.90         7.37 o                         
  -7   1   6        338.72        373.57        12.18 o                         
  -6   1   6        358.84        335.75        11.72 o                         
  -5   1   6       2861.50       2674.76        24.80 o                         
  -4   1   6        985.23       1098.88        13.18 o                         
  -3   1   6       7527.09       7537.61        61.02 o                         
  -2   1   6         65.67         55.85         6.06 o                         
  -1   1   6       1832.78       1681.80        21.10 o                         
   0   1   6        317.60        296.69         6.96 o                         
   1   1   6        820.02        706.66        11.19 o                         
   2   1   6         16.09          8.53         4.10 o                         
   3   1   6          1.13          4.86         4.71 o                         
   4   1   6         56.22         58.88         7.61 o                         
   5   1   6       1958.31       1910.63        31.98 o                         
   6   1   6         33.59         26.72         8.01 o                         
   7   1   6        204.37        225.74        27.06 o                         
   8   1   6        383.75        396.11        33.09 o                         
   9   1   6        300.70        364.76        34.20 o                         
  10   1   6        531.58        582.15        44.39 o                         
 -14   2   6        139.96        103.00        56.78 o                         
 -13   2   6        128.80         81.41        28.88 o                         
 -12   2   6       2061.90       2141.69        54.12 o                         
 -11   2   6        379.55        434.87        28.95 o                         
 -10   2   6         41.44         32.85        14.17 o                         
  -9   2   6       2851.21       2919.49        43.39 o                         
  -8   2   6       1651.39       1690.12        31.82 o                         
  -7   2   6         97.82        133.17         9.38 o                         
  -6   2   6       3464.04       3447.40        30.25 o                         
  -5   2   6          1.70          8.34         4.06 o                         
  -4   2   6        364.77        413.36         8.25 o                         
  -3   2   6       3957.27       3847.01        40.13 o                         
  -2   2   6       1023.52        968.75        11.46 o                         
  -1   2   6        917.86        866.68        10.79 o                         
   0   2   6        119.90        123.23         5.75 o                         
   1   2   6        178.50        215.07         7.10 o                         
   2   2   6       7853.53       7796.70        62.61 o                         
   3   2   6          0.02          3.92         5.62 o                         
   4   2   6       2428.25       2464.84        31.94 o                         
   5   2   6       4134.46       4099.65        44.45 o                         
   6   2   6         51.49         59.38         8.71 o                         
   7   2   6        845.60        799.25        40.14 o                         
   8   2   6       1090.62       1180.02        48.83 o                         
   9   2   6         60.27         34.66        55.22 o                         
  10   2   6        105.49        173.31        33.70 o                         
 -14   3   6        135.11        138.68        33.92 o                         
 -13   3   6          1.41        -20.89        20.89 o                         
 -12   3   6        294.92        240.33        26.31 o                         
 -11   3   6        108.92         76.12        20.14 o                         
 -10   3   6       4383.52       4471.34        68.03 o                         
  -9   3   6       4843.72       4839.47        60.52 o                         
  -8   3   6        640.68        665.09        20.32 o                         
  -7   3   6        901.22        841.00        24.89 o                         
  -6   3   6          0.41          2.33         6.15 o                         
  -5   3   6       2670.57       2562.86        25.20 o                         
  -4   3   6        255.04        213.67         7.41 o                         
  -3   3   6       4087.43       4468.35        42.81 o                         
  -2   3   6        243.22        226.03         6.93 o                         
  -1   3   6        894.19       1039.61        15.47 o                         
   0   3   6        397.95        382.78         7.71 o                         
   1   3   6       7356.74       7733.23        64.12 o                         
   2   3   6         26.76         34.71         5.07 o                         
   3   3   6       2001.20       1971.06        22.84 o                         
   4   3   6       1192.61       1224.81        22.66 o                         
   5   3   6       3781.57       3870.82        49.90 o                         
   6   3   6       1488.24       1456.30        28.39 o                         
   7   3   6        210.24        211.44        27.59 o                         
   8   3   6        507.57        539.78        35.43 o                         
   9   3   6          1.72        -23.71        23.71 o                         
  10   3   6        109.41        119.87        30.24 o                         
 -13   4   6        103.08         22.22        22.79 o                         
 -12   4   6          2.06        -11.69        21.75 o                         
 -11   4   6        831.82        755.49        34.54 o                         
 -10   4   6       1085.25       1126.65        32.14 o                         
  -9   4   6        357.98        372.63        18.50 o                         
  -8   4   6       3312.04       3376.87        40.92 o                         
  -7   4   6        371.18        361.48        12.55 o                         
  -6   4   6        620.20        517.37        12.44 o                         
  -5   4   6       2651.24       2807.40        28.10 o                         
  -4   4   6          1.67         -2.78         4.30 o                         
  -3   4   6         82.06         98.18         6.58 o                         
  -2   4   6       3804.25       3860.50        34.22 o                         
  -1   4   6         80.55         50.13         4.87 o                         
   0   4   6        538.30        519.42        12.13 o                         
   1   4   6       2664.04       2578.37        24.94 o                         
   2   4   6       1296.24       1126.36        12.91 o                         
   3   4   6       1134.26       1160.96        20.35 o                         
   4   4   6       2727.39       2774.09        36.71 o                         
   5   4   6         94.27         91.18        11.76 o                         
   6   4   6        223.48        260.97        20.93 o                         
   7   4   6         25.20          5.01        21.52 o                         
   8   4   6         46.57         22.89        23.57 o                         
   9   4   6        981.74       1001.94        71.57 o                         
 -13   5   6       1125.90       1071.87        40.51 o                         
 -12   5   6         22.07         14.92        25.15 o                         
 -11   5   6       1617.47       1638.88        44.49 o                         
 -10   5   6       1312.73       1244.82        38.71 o                         
  -9   5   6       1550.45       1590.82        32.12 o                         
  -8   5   6        194.43        194.80        12.86 o                         
  -7   5   6         23.22         42.12         8.39 o                         
  -6   5   6         40.40         20.86         7.09 o                         
  -5   5   6       2575.96       2500.71        26.27 o                         
  -4   5   6       1375.76       1364.71        15.69 o                         
  -3   5   6        192.03        129.56         6.61 o                         
  -2   5   6          2.39          6.41         4.83 o                         
  -1   5   6       3729.48       3598.23        33.79 o                         
   0   5   6        424.88        472.24         9.84 o                         
   1   5   6       3480.36       3609.93        30.52 o                         
   2   5   6         10.96         -5.14         5.14 o                         
   3   5   6        127.18         95.54         8.45 o                         
   4   5   6         43.94         45.19        10.51 o                         
   5   5   6        144.92        162.46        13.42 o                         
   6   5   6        697.81        675.61        25.65 o                         
   7   5   6       1124.12       1109.52        40.72 o                         
   8   5   6        270.54        277.97        29.54 o                         
   9   5   6        492.69        501.38        33.74 o                         
 -13   6   6        346.83        356.93        30.27 o                         
 -12   6   6        648.24        709.94        32.85 o                         
 -11   6   6        437.47        414.46        26.05 o                         
 -10   6   6       1337.73       1436.59        38.38 o                         
  -9   6   6        108.45        128.59        15.18 o                         
  -8   6   6        220.64        223.65        13.71 o                         
  -7   6   6        191.64        220.90        11.44 o                         
  -6   6   6       2561.61       2654.38        32.47 o                         
  -5   6   6        735.70        761.76        16.31 o                         
  -4   6   6       2164.21       2040.25        20.51 o                         
  -3   6   6        185.45        148.69         6.81 o                         
  -2   6   6       2755.68       2543.31        23.63 o                         
  -1   6   6       2811.01       2741.37        27.39 o                         
   0   6   6       1853.50       1760.38        18.31 o                         
   1   6   6        132.18        154.13         7.27 o                         
   2   6   6        541.58        546.16        12.37 o                         
   3   6   6        105.65        102.84         9.18 o                         
   4   6   6          2.96          0.82         9.44 o                         
   5   6   6         63.96         67.30        14.50 o                         
   6   6   6        473.00        468.51        24.46 o                         
   7   6   6        984.55        912.77        38.39 o                         
   8   6   6         14.48         29.36        18.16 o                         
   9   6   6        183.13        202.91        26.66 o                         
 -13   7   6        691.74        727.69        38.21 o                         
 -12   7   6        283.33        279.07        26.48 o                         
 -11   7   6        415.20        427.63        28.69 o                         
 -10   7   6        663.02        692.58        28.82 o                         
  -9   7   6        569.58        546.01        21.94 o                         
  -8   7   6       1714.84       1724.84        36.24 o                         
  -7   7   6       2171.69       2179.54        30.52 o                         
  -6   7   6       1638.53       1539.73        22.78 o                         
  -5   7   6        236.91        222.18         8.97 o                         
  -4   7   6        764.24        751.08        12.16 o                         
  -3   7   6       3358.08       3351.52        29.55 o                         
  -2   7   6        285.74        327.05         7.28 o                         
  -1   7   6       2283.46       2290.64        21.35 o                         
   0   7   6        696.14        683.37        12.19 o                         
   1   7   6        788.22        744.49        13.50 o                         
   2   7   6        189.90        173.51         8.89 o                         
   3   7   6        964.61        884.57        20.94 o                         
   4   7   6       5744.59       5573.00        61.25 o                         
   5   7   6          4.46          6.15        12.00 o                         
   6   7   6        962.14        991.39        33.20 o                         
   7   7   6        144.20        146.42        24.78 o                         
   8   7   6        361.53        365.23        29.45 o                         
   9   7   6        508.58        463.96        43.43 o                         
 -13   8   6         15.45        -26.88        26.88 o                         
 -12   8   6         14.59          0.86        18.92 o                         
 -11   8   6        213.10        261.55        22.78 o                         
 -10   8   6        745.37        726.19        30.65 o                         
  -9   8   6        446.80        424.15        21.80 o                         
  -8   8   6        123.05        141.36        14.57 o                         
  -7   8   6       1308.63       1296.23        24.24 o                         
  -6   8   6       2408.49       2382.86        28.19 o                         
  -5   8   6        393.85        411.35        12.72 o                         
  -4   8   6        989.74        936.67        16.23 o                         
  -3   8   6       3022.55       3273.95        32.01 o                         
  -2   8   6        448.08        538.35        14.62 o                         
  -1   8   6       6376.49       6805.95        58.19 o                         
   0   8   6       1252.81       1158.92        17.89 o                         
   1   8   6          3.84         -6.53         6.53 o                         
   2   8   6        517.93        521.95        20.33 o                         
   3   8   6         10.52          5.85         5.86 o                         
   4   8   6        205.43        243.03        13.57 o                         
   5   8   6        446.73        451.10        21.01 o                         
   6   8   6        465.02        476.41        25.91 o                         
   7   8   6          2.00         -4.35        18.09 o                         
   8   8   6        165.76        149.79        27.00 o                         
   9   8   6        139.18        169.70        32.42 o                         
 -13   9   6          4.54        -78.76        78.76 o                         
 -12   9   6        429.19        490.96        55.17 o                         
 -11   9   6         51.95         22.04        20.11 o                         
 -10   9   6         88.19         89.50        18.63 o                         
  -9   9   6          1.71         -8.43        15.71 o                         
  -8   9   6        251.06        225.72        20.76 o                         
  -7   9   6       5696.50       5751.00        61.32 o                         
  -6   9   6        315.51        292.70        11.97 o                         
  -5   9   6        124.87        127.40         9.07 o                         
  -4   9   6         92.76         67.36         9.93 o                         
  -3   9   6       1869.82       1858.49        36.47 o                         
  -2   9   6        107.29        119.36         9.82 o                         
  -1   9   6        656.96        717.73        16.19 o                         
   0   9   6         52.03         70.58         7.74 o                         
   1   9   6        319.04        279.13        10.60 o                         
   2   9   6          9.87          6.31         8.55 o                         
   3   9   6       1677.96       1656.44        25.57 o                         
   4   9   6        148.36        151.80        11.97 o                         
   5   9   6         46.99         68.37        15.78 o                         
   6   9   6         14.93          8.78        17.73 o                         
   7   9   6        133.00        146.03        21.65 o                         
   8   9   6        673.49        625.30        41.72 o                         
 -12  10   6        203.55        177.11        26.72 o                         
 -11  10   6          5.02        -18.56        18.56 o                         
 -10  10   6        989.46        992.35        35.24 o                         
  -9  10   6       1353.36       1334.51        35.56 o                         
  -8  10   6         37.47         33.42        13.01 o                         
  -7  10   6       1088.68       1095.73        26.37 o                         
  -6  10   6        262.95        231.51        11.59 o                         
  -5  10   6       2132.75       2241.68        28.77 o                         
  -4  10   6       6964.70       7035.20        71.31 o                         
  -3  10   6        570.97        563.51        18.54 o                         
  -2  10   6        181.34        204.15        12.34 o                         
  -1  10   6         98.88        112.00        10.13 o                         
   0  10   6       4384.18       4284.66        48.24 o                         
   1  10   6       1697.41       1696.39        26.19 o                         
   2  10   6         62.41         48.22         8.79 o                         
   3  10   6        861.69        864.96        19.11 o                         
   4  10   6         49.38         41.66        15.66 o                         
   5  10   6        671.02        577.82        27.16 o                         
   6  10   6        575.71        589.91        29.10 o                         
   7  10   6         34.16         82.35        22.73 o                         
   8  10   6        536.88        620.54        42.45 o                         
 -12  11   6         31.87         39.03        21.86 o                         
 -11  11   6       1989.37       2118.65        55.16 o                         
 -10  11   6        677.32        626.90        29.89 o                         
  -9  11   6        144.58        127.07        18.40 o                         
  -8  11   6        419.84        383.17        23.62 o                         
  -7  11   6        579.45        602.06        21.29 o                         
  -6  11   6          8.25         -4.19         8.34 o                         
  -5  11   6        864.97        888.19        18.99 o                         
  -4  11   6         53.29         60.12        10.10 o                         
  -3  11   6       7280.88       7271.02        75.21 o                         
  -2  11   6          5.61         16.71        10.57 o                         
  -1  11   6       2823.71       2812.48        35.18 o                         
   0  11   6          6.82         16.73        10.25 o                         
   1  11   6         92.41         66.33        12.91 o                         
   2  11   6        350.10        347.16        13.03 o                         
   3  11   6         89.31         73.27        11.45 o                         
   4  11   6        196.50        190.19        16.90 o                         
   5  11   6          2.71         14.77        14.98 o                         
   6  11   6        251.10        285.19        24.82 o                         
   7  11   6       1888.98       2036.96        57.32 o                         
   8  11   6          2.23         -8.47        24.35 o                         
 -11  12   6          1.78        -19.49        19.49 o                         
 -10  12   6        332.75        348.43        26.20 o                         
  -9  12   6        663.04        659.39        28.59 o                         
  -8  12   6        610.61        641.29        30.04 o                         
  -7  12   6        346.65        338.47        20.33 o                         
  -6  12   6        271.00        273.30        15.62 o                         
  -5  12   6         25.94         31.24         6.92 o                         
  -4  12   6       5643.00       5714.73        59.35 o                         
  -3  12   6        514.64        533.03        20.38 o                         
  -2  12   6        221.74        228.03        15.15 o                         
  -1  12   6          1.93         -0.26        11.16 o                         
   0  12   6       4667.60       4573.86        50.44 o                         
   1  12   6          0.45          1.56         7.87 o                         
   2  12   6        539.09        513.93        17.09 o                         
   3  12   6       1117.00       1131.23        30.75 o                         
   4  12   6        573.03        634.47        26.51 o                         
   5  12   6        196.40        203.36        19.07 o                         
   6  12   6         11.16         12.36        17.49 o                         
   7  12   6         55.57         62.02        23.26 o                         
 -11  13   6        222.05        202.99        25.38 o                         
 -10  13   6         39.46         26.67        18.33 o                         
  -9  13   6         49.74         50.60        19.53 o                         
  -8  13   6          3.87          1.96        18.66 o                         
  -7  13   6       1159.81       1106.14        39.48 o                         
  -6  13   6        919.57        947.14        39.02 o                         
  -5  13   6        949.47        952.04        29.35 o                         
  -4  13   6        340.88        352.48        19.48 o                         
  -3  13   6        648.68        618.43        23.54 o                         
  -2  13   6        237.34        230.35        15.41 o                         
  -1  13   6         72.58         63.37        11.08 o                         
   0  13   6       1559.62       1525.95        30.55 o                         
   1  13   6        324.70        302.50        18.63 o                         
   2  13   6        466.65        478.89        23.22 o                         
   3  13   6        168.76        179.09        17.61 o                         
   4  13   6          3.26          0.40        14.69 o                         
   5  13   6         13.27         19.94        16.48 o                         
   6  13   6        177.63        166.99        20.65 o                         
   7  13   6        326.90        299.32        35.17 o                         
 -10  14   6        257.09        239.98        23.69 o                         
  -9  14   6        169.98        177.64        23.44 o                         
  -8  14   6        901.34        857.30        34.43 o                         
  -7  14   6         25.97         20.20        16.36 o                         
  -6  14   6       1165.95       1226.48        38.19 o                         
  -5  14   6         38.35         -6.44        15.31 o                         
  -4  14   6         80.61         97.23        17.27 o                         
  -3  14   6        300.00        271.78        19.77 o                         
  -2  14   6        635.12        614.47        26.32 o                         
  -1  14   6        282.96        296.09        17.75 o                         
   0  14   6        429.80        438.92        20.80 o                         
   1  14   6          8.80        -13.32        13.32 o                         
   2  14   6        421.75        445.50        24.18 o                         
   3  14   6        480.78        445.37        23.26 o                         
   4  14   6        553.89        585.03        35.68 o                         
   5  14   6         13.73          1.01        16.57 o                         
   6  14   6          9.28          4.72        21.44 o                         
 -10  15   6          0.07         24.87        18.98 o                         
  -9  15   6        313.54        329.18        40.68 o                         
  -8  15   6        274.14        266.90        24.73 o                         
  -7  15   6       1505.56       1563.40        47.83 o                         
  -6  15   6          1.49        -11.67        17.51 o                         
  -5  15   6         35.04         31.17        17.68 o                         
  -4  15   6          0.95         -8.52        15.39 o                         
  -3  15   6          8.00          9.65        13.86 o                         
  -2  15   6         11.34         12.53        13.23 o                         
  -1  15   6          1.27          1.68        12.60 o                         
   0  15   6        875.19        861.68        29.24 o                         
   1  15   6        229.86        195.43        19.42 o                         
   2  15   6          0.49          7.38        16.09 o                         
   3  15   6       2138.11       2157.97        45.95 o                         
   4  15   6        353.74        343.68        22.48 o                         
   5  15   6         11.46          1.66        19.02 o                         
   6  15   6         28.21         12.78        21.65 o                         
  -9  16   6         18.63        -21.34        21.34 o                         
  -8  16   6        355.19        411.59        28.16 o                         
  -7  16   6        181.83        153.51        25.17 o                         
  -6  16   6        166.19        174.19        22.16 o                         
  -5  16   6         10.18          2.38        16.51 o                         
  -4  16   6        496.59        552.40        25.62 o                         
  -3  16   6          2.12         -1.14        15.18 o                         
  -2  16   6        522.61        515.27        22.76 o                         
  -1  16   6        480.53        482.01        25.37 o                         
   0  16   6        397.74        478.56        23.65 o                         
   1  16   6        225.31        187.86        21.00 o                         
   2  16   6        265.19        284.54        22.82 o                         
   3  16   6        178.33        207.95        21.82 o                         
   4  16   6         86.94         68.49        21.69 o                         
   5  16   6        315.01        352.92        26.97 o                         
  -8  17   6         15.25        -23.94        23.94 o                         
  -7  17   6        350.25        414.02        29.00 o                         
  -6  17   6        418.33        428.48        28.97 o                         
  -5  17   6         40.28         34.66        16.98 o                         
  -4  17   6        332.67        291.28        21.34 o                         
  -3  17   6       1204.89       1212.26        33.89 o                         
  -2  17   6         77.45         60.77        16.73 o                         
  -1  17   6       1666.33       1669.07        39.04 o                         
   0  17   6        120.25        114.14        18.70 o                         
   1  17   6        173.83        160.05        20.00 o                         
   2  17   6        163.52        197.96        20.64 o                         
   3  17   6         80.51         79.26        18.72 o                         
   4  17   6          3.88         -4.43        20.11 o                         
  -7  18   6        100.10         85.13        24.17 o                         
  -6  18   6          3.40        -18.10        18.10 o                         
  -5  18   6        347.34        407.20        25.86 o                         
  -4  18   6        243.82        291.33        23.22 o                         
  -3  18   6        156.79        191.99        25.43 o                         
  -2  18   6        295.98        341.85        24.34 o                         
  -1  18   6        583.79        652.14        29.28 o                         
   0  18   6         24.79         28.69        17.03 o                         
   1  18   6         91.96        101.95        19.46 o                         
   2  18   6          1.96          1.09        17.17 o                         
   3  18   6         73.34         51.54        23.17 o                         
  -6  19   6        348.60        290.86        25.11 o                         
  -5  19   6       1082.84       1076.10        41.24 o                         
  -4  19   6        639.72        641.22        29.06 o                         
  -3  19   6         40.94         23.61        18.37 o                         
  -2  19   6         16.32          0.04        16.82 o                         
  -1  19   6        123.66        114.43        20.43 o                         
   0  19   6         19.02         -5.57        17.10 o                         
   1  19   6        997.36       1031.32        41.39 o                         
   2  19   6        797.87        804.22        36.10 o                         
  -5  20   6        421.94        409.66        35.78 o                         
  -4  20   6         13.04          2.43        20.73 o                         
  -3  20   6        244.73        301.82        25.73 o                         
  -2  20   6        255.62        273.63        25.50 o                         
  -1  20   6        967.99       1032.79        39.93 o                         
   0  20   6         51.39         -8.97        21.60 o                         
   1  20   6         67.49        -75.18        75.18 o                         
 -13   0   7        213.61        203.76        39.48 o                         
 -11   0   7        658.31        640.30        47.66 o                         
  -9   0   7       6199.53       6464.93        95.85 o                         
  -7   0   7       2243.49       2180.47        40.69 o                         
  -5   0   7         62.30         70.77         8.15 o                         
  -3   0   7      24156.35      23924.39       290.82 o                         
  -1   0   7        125.41         94.16         7.10 o                         
   1   0   7        589.29        523.17        21.77 o                         
   3   0   7       1941.86       1955.90        33.95 o                         
   5   0   7       1319.33       1249.37        45.79 o                         
   7   0   7       1385.79       1429.73        71.82 o                         
   9   0   7        216.62        148.45        37.47 o                         
 -14   1   7         79.22         11.53        32.65 o                         
 -13   1   7         16.21         37.39        22.66 o                         
 -12   1   7        189.73        153.35        24.12 o                         
 -11   1   7        105.76        101.42        19.85 o                         
 -10   1   7       1662.96       1674.47        42.44 o                         
  -9   1   7         99.70         76.64        15.10 o                         
  -8   1   7         83.70         65.53        10.64 o                         
  -7   1   7       2492.30       2682.79        32.38 o                         
  -6   1   7       1207.69       1090.57        15.00 o                         
  -5   1   7        239.87        273.85         8.80 o                         
  -4   1   7         90.63        154.39         8.34 o                         
  -3   1   7         43.76         61.59         6.82 o                         
  -2   1   7       8149.58       8220.98        94.22 o                         
  -1   1   7       4834.28       4883.74        48.36 o                         
   0   1   7       5786.06       5698.34        53.93 o                         
   1   1   7        251.24        246.26        11.57 o                         
   2   1   7        171.77        185.80         6.73 o                         
   3   1   7         24.09         44.08         9.71 o                         
   4   1   7       1044.03       1037.28        24.84 o                         
   5   1   7        688.52        660.54        17.84 o                         
   6   1   7       1150.68       1151.23        43.17 o                         
   7   1   7        698.12        679.88        38.84 o                         
   8   1   7        623.96        688.94        40.72 o                         
   9   1   7        135.40         91.78        28.64 o                         
 -14   2   7          7.93        -26.12        26.12 o                         
 -13   2   7       1702.26       1799.12        67.18 o                         
 -12   2   7         51.97         22.59        18.77 o                         
 -11   2   7        324.89        293.12        25.00 o                         
 -10   2   7        196.13        227.69        21.84 o                         
  -9   2   7          2.02        -12.03        12.03 o                         
  -8   2   7        730.32        729.23        21.82 o                         
  -7   2   7       4116.74       4071.93        43.99 o                         
  -6   2   7        700.20        637.61        11.04 o                         
  -5   2   7        722.61        673.33        14.91 o                         
  -4   2   7       1134.90       1049.32        16.36 o                         
  -3   2   7       7202.45       6782.78        56.40 o                         
  -2   2   7        118.48        124.59         5.93 o                         
  -1   2   7       1289.95       1452.71        18.33 o                         
   0   2   7        127.36        104.04         5.79 o                         
   1   2   7        539.95        497.09        12.07 o                         
   2   2   7         84.29        138.82         7.72 o                         
   3   2   7        968.01        955.40        15.00 o                         
   4   2   7       1117.12       1084.48        23.66 o                         
   5   2   7          4.87         11.32         7.03 o                         
   6   2   7        426.92        469.78        31.30 o                         
   7   2   7       2471.75       2600.36        66.73 o                         
   8   2   7         57.60         35.76        24.54 o                         
   9   2   7         42.14         85.82        28.58 o                         
 -14   3   7       1221.89       1196.75        50.09 o                         
 -13   3   7         55.88         34.35        26.00 o                         
 -12   3   7          5.58        -19.64        19.64 o                         
 -11   3   7         40.17         13.24        18.24 o                         
 -10   3   7       1044.02        992.32        34.59 o                         
  -9   3   7        115.51        144.99        14.11 o                         
  -8   3   7        268.56        291.60        14.00 o                         
  -7   3   7        351.82        393.27        13.30 o                         
  -6   3   7       2199.89       2195.70        23.85 o                         
  -5   3   7         91.80        141.79         6.38 o                         
  -4   3   7       6136.42       5965.48        56.09 o                         
  -3   3   7         93.87        108.13         5.86 o                         
  -2   3   7       1371.45       1650.10        19.06 o                         
  -1   3   7       1935.02       2016.79        22.42 o                         
   0   3   7        402.29        380.52         9.50 o                         
   1   3   7         47.21         55.20         5.95 o                         
   2   3   7        767.86        811.70        13.11 o                         
   3   3   7         36.03         22.62         5.26 o                         
   4   3   7       8043.43       8126.78        87.96 o                         
   5   3   7       1521.32       1519.54        29.99 o                         
   6   3   7         10.20         -5.56        16.72 o                         
   7   3   7        156.92        157.89        27.14 o                         
   8   3   7        701.89        756.70        43.80 o                         
   9   3   7          3.64         10.77        23.29 o                         
 -14   4   7         27.19        -22.66        22.66 o                         
 -13   4   7         92.53         58.20        24.20 o                         
 -12   4   7        240.52        267.54        25.78 o                         
 -11   4   7        133.33         91.26        20.53 o                         
 -10   4   7        541.83        485.04        27.21 o                         
  -9   4   7        405.78        470.01        19.35 o                         
  -8   4   7       2012.55       2002.23        29.70 o                         
  -7   4   7       1264.76       1228.52        23.16 o                         
  -6   4   7         13.89         21.61         7.36 o                         
  -5   4   7         12.48          5.18         4.38 o                         
  -4   4   7        523.56        505.08        11.41 o                         
  -3   4   7       1730.72       1636.47        19.88 o                         
  -2   4   7       1256.59       1172.95        21.77 o                         
  -1   4   7        655.09        633.76        21.27 o                         
   0   4   7          6.64          0.14         3.39 o                         
   1   4   7       1176.16       1153.80        17.19 o                         
   2   4   7        313.41        285.29         8.26 o                         
   3   4   7        168.61        150.00        12.08 o                         
   4   4   7         91.78         93.12        11.09 o                         
   5   4   7       4000.49       4017.32        78.91 o                         
   6   4   7       1688.21       1721.63        65.84 o                         
   7   4   7        647.84        720.01        40.26 o                         
   8   4   7        596.94        678.25        76.86 o                         
   9   4   7          5.54         24.69        23.71 o                         
 -13   5   7        497.71        580.22        40.10 o                         
 -12   5   7        355.99        324.00        24.88 o                         
 -11   5   7        285.24        288.97        23.97 o                         
 -10   5   7       1641.57       1730.16        40.62 o                         
  -9   5   7        365.75        374.04        15.50 o                         
  -8   5   7       2622.48       2512.17        33.27 o                         
  -7   5   7        753.90        745.82        16.50 o                         
  -6   5   7       3148.74       3277.37        34.56 o                         
  -5   5   7       1161.27       1241.24        17.18 o                         
  -4   5   7       2011.54       2074.04        21.55 o                         
  -3   5   7        328.64        298.01        10.63 o                         
  -2   5   7        404.49        368.24        10.68 o                         
  -1   5   7        157.01        207.44         9.75 o                         
   0   5   7       2611.49       2477.71        24.53 o                         
   1   5   7         15.54         28.72         5.29 o                         
   2   5   7        747.25        645.69        12.68 o                         
   3   5   7         78.49         70.28        12.05 o                         
   4   5   7        596.79        620.08        25.52 o                         
   5   5   7       1067.59       1051.72        28.79 o                         
   6   5   7        180.57        154.84        27.18 o                         
   7   5   7        376.42        353.77        27.34 o                         
   8   5   7        395.90        428.17        31.41 o                         
   9   5   7        205.91        215.06        26.42 o                         
 -13   6   7         41.52         32.02        21.34 o                         
 -12   6   7        119.02         88.26        21.12 o                         
 -11   6   7        213.93        254.61        22.75 o                         
 -10   6   7       1146.58       1186.93        33.02 o                         
  -9   6   7       2117.93       2208.10        36.19 o                         
  -8   6   7       1095.89       1099.91        21.79 o                         
  -7   6   7        558.80        525.96        14.80 o                         
  -6   6   7        746.84        716.58        15.97 o                         
  -5   6   7        993.96       1017.36        17.43 o                         
  -4   6   7       2291.49       2302.64        24.64 o                         
  -3   6   7          4.89         -1.90         5.03 o                         
  -2   6   7          0.61          8.66         5.24 o                         
  -1   6   7       2722.32       2667.38        28.24 o                         
   0   6   7        181.60        183.41         7.60 o                         
   1   6   7       7953.56       8162.07        64.55 o                         
   2   6   7        534.47        565.00        13.02 o                         
   3   6   7       3032.05       3084.04        39.30 o                         
   4   6   7          7.83         -5.12         9.73 o                         
   5   6   7        387.70        402.90        23.45 o                         
   6   6   7        346.93        322.15        22.70 o                         
   7   6   7         20.11         12.63        17.94 o                         
   8   6   7         81.63         61.41        24.35 o                         
   9   6   7        416.52        445.83        34.46 o                         
 -13   7   7        197.52        161.18        32.64 o                         
 -12   7   7       1405.77       1422.00        64.22 o                         
 -11   7   7        621.36        624.20        37.94 o                         
 -10   7   7          3.39          7.79        15.90 o                         
  -9   7   7       1043.42       1028.55        27.74 o                         
  -8   7   7       2215.18       2282.90        32.60 o                         
  -7   7   7        255.94        258.71        13.13 o                         
  -6   7   7       1761.59       1793.41        22.92 o                         
  -5   7   7         41.73         58.27         7.27 o                         
  -4   7   7       1130.88       1086.49        16.91 o                         
  -3   7   7        842.40        825.76        12.91 o                         
  -2   7   7       1343.38       1315.15        15.31 o                         
  -1   7   7         30.06         26.74         5.71 o                         
   0   7   7        869.03        840.77        20.88 o                         
   1   7   7       1014.94       1062.28        17.55 o                         
   2   7   7       1410.11       1374.23        20.91 o                         
   3   7   7         41.98         44.63         9.62 o                         
   4   7   7        305.32        291.39        17.87 o                         
   5   7   7         33.11         30.27        20.28 o                         
   6   7   7        295.68        317.13        22.64 o                         
   7   7   7        758.30        791.14        52.98 o                         
   8   7   7          3.50         14.90        21.90 o                         
 -13   8   7        256.86        211.35        27.64 o                         
 -12   8   7          2.03         -7.64        18.99 o                         
 -11   8   7        454.65        473.85        27.18 o                         
 -10   8   7        203.61        204.74        16.96 o                         
  -9   8   7        208.19        211.11        16.55 o                         
  -8   8   7       1084.30       1121.54        23.44 o                         
  -7   8   7         39.68         30.42        10.43 o                         
  -6   8   7        739.58        801.20        16.34 o                         
  -5   8   7       1347.49       1242.54        18.75 o                         
  -4   8   7       2447.85       2572.31        30.81 o                         
  -3   8   7        782.19        802.78        19.22 o                         
  -2   8   7         16.36         17.10         7.88 o                         
  -1   8   7       1086.60       1058.57        20.69 o                         
   0   8   7        172.80        180.29         7.87 o                         
   1   8   7         38.08         21.89         7.46 o                         
   2   8   7        134.32        125.05         9.50 o                         
   3   8   7        583.11        551.95        16.72 o                         
   4   8   7        529.47        466.54        18.43 o                         
   5   8   7        784.43        834.80        31.77 o                         
   6   8   7        733.28        765.74        32.33 o                         
   7   8   7        555.48        610.20        30.89 o                         
   8   8   7         96.12        103.20        25.26 o                         
 -12   9   7        581.90        593.57        44.69 o                         
 -11   9   7        106.47        116.91        20.66 o                         
 -10   9   7         22.35         22.53        16.12 o                         
  -9   9   7          0.21          6.69        13.09 o                         
  -8   9   7        222.12        245.32        17.96 o                         
  -7   9   7       1041.95       1028.59        22.64 o                         
  -6   9   7       1271.14       1237.25        21.16 o                         
  -5   9   7         14.23         35.17         8.07 o                         
  -4   9   7        578.48        584.73        16.58 o                         
  -3   9   7        478.42        494.59        14.80 o                         
  -2   9   7       2258.82       2254.33        29.05 o                         
  -1   9   7        107.52        100.43        10.26 o                         
   0   9   7        288.68        297.91        11.60 o                         
   1   9   7        191.54        177.38        10.73 o                         
   2   9   7       1945.81       1854.69        29.74 o                         
   3   9   7         58.60         74.97        11.77 o                         
   4   9   7          1.71         -9.33        10.79 o                         
   5   9   7          5.82          6.78        13.82 o                         
   6   9   7       2692.72       2833.42        60.57 o                         
   7   9   7        175.25        204.95        24.88 o                         
   8   9   7        163.57        229.11        32.68 o                         
 -12  10   7        375.13        383.88        35.41 o                         
 -11  10   7        375.04        396.71        27.28 o                         
 -10  10   7         72.99         58.08        17.17 o                         
  -9  10   7        190.87        168.18        18.92 o                         
  -8  10   7         94.37         69.41        15.65 o                         
  -7  10   7         86.88         89.18        11.28 o                         
  -6  10   7        191.70        171.26        10.64 o                         
  -5  10   7       4162.32       4155.96        48.53 o                         
  -4  10   7         67.08         81.64         9.80 o                         
  -3  10   7         75.84         77.16        12.07 o                         
  -2  10   7        795.66        800.12        19.83 o                         
  -1  10   7       3534.40       3524.15        40.59 o                         
   0  10   7        438.52        496.68        13.67 o                         
   1  10   7        436.86        468.39        17.13 o                         
   2  10   7          0.59         -9.68         9.68 o                         
   3  10   7        552.19        525.68        20.77 o                         
   4  10   7        412.59        368.05        24.44 o                         
   5  10   7        966.84        946.21        29.78 o                         
   6  10   7         47.42         49.07        20.15 o                         
   7  10   7         25.03         25.59        23.67 o                         
 -12  11   7        105.00         81.42        23.31 o                         
 -11  11   7         55.30         57.75        19.60 o                         
 -10  11   7       1213.87       1184.93        37.69 o                         
  -9  11   7          0.34         -7.76        15.53 o                         
  -8  11   7         39.54         27.89        14.48 o                         
  -7  11   7        255.61        279.24        18.81 o                         
  -6  11   7          8.08         17.70         7.88 o                         
  -5  11   7        578.53        577.76        18.23 o                         
  -4  11   7        111.22        110.76         9.47 o                         
  -3  11   7        145.10        156.58        14.57 o                         
  -2  11   7       5543.35       5628.15        59.18 o                         
  -1  11   7        424.40        456.45        16.35 o                         
   0  11   7       1484.30       1464.34        26.54 o                         
   1  11   7       1176.82       1153.94        21.94 o                         
   2  11   7       3912.29       3972.15        47.97 o                         
   3  11   7       1965.87       1975.95        39.49 o                         
   4  11   7        107.12         71.37        16.37 o                         
   5  11   7        159.60        135.76        18.52 o                         
   6  11   7        442.27        458.40        37.38 o                         
   7  11   7          0.44        -23.26        23.26 o                         
 -11  12   7        273.93        288.97        26.34 o                         
 -10  12   7         10.95        -16.32        16.32 o                         
  -9  12   7       1227.05       1319.03        39.42 o                         
  -8  12   7        107.30        125.15        19.38 o                         
  -7  12   7        182.08        164.99        20.16 o                         
  -6  12   7        590.13        582.01        29.67 o                         
  -5  12   7       2876.48       2893.73        38.89 o                         
  -4  12   7        100.94        104.34        12.31 o                         
  -3  12   7        111.29         81.72        13.11 o                         
  -2  12   7          3.81         -3.27        11.01 o                         
  -1  12   7       3451.31       3507.10        43.03 o                         
   0  12   7         16.71          7.48         9.75 o                         
   1  12   7       2038.63       2038.83        38.66 o                         
   2  12   7         99.68        116.87        14.28 o                         
   3  12   7        170.02        175.43        23.23 o                         
   4  12   7        279.90        283.17        21.20 o                         
   5  12   7        324.59        376.20        23.38 o                         
   6  12   7         58.39         39.43        18.91 o                         
   7  12   7        355.61        344.64        32.30 o                         
 -11  13   7          0.27         -8.05        20.87 o                         
 -10  13   7         18.91         -3.26        18.03 o                         
  -9  13   7        168.94        202.36        21.99 o                         
  -8  13   7       1510.31       1508.52        41.35 o                         
  -7  13   7         32.84         29.15        16.41 o                         
  -6  13   7          6.09         -7.58        19.84 o                         
  -5  13   7       1557.25       1551.87        38.07 o                         
  -4  13   7        303.53        264.22        17.34 o                         
  -3  13   7        159.43        150.32        16.33 o                         
  -2  13   7        471.76        483.73        19.12 o                         
  -1  13   7       1963.40       1966.68        31.51 o                         
   0  13   7       1561.55       1567.59        32.58 o                         
   1  13   7         68.99         68.98        14.61 o                         
   2  13   7        990.50        983.86        31.17 o                         
   3  13   7          0.94         16.59        13.54 o                         
   4  13   7        395.99        361.43        25.84 o                         
   5  13   7         81.89         51.81        19.05 o                         
   6  13   7         92.85         91.21        23.59 o                         
 -10  14   7          5.78         -1.62        31.23 o                         
  -9  14   7        170.12        158.98        25.44 o                         
  -8  14   7         12.89        -11.40        18.09 o                         
  -7  14   7         89.97         58.05        21.34 o                         
  -6  14   7         77.31         82.85        21.28 o                         
  -5  14   7        961.05        966.86        32.37 o                         
  -4  14   7        464.74        447.81        23.78 o                         
  -3  14   7        313.48        302.72        19.01 o                         
  -2  14   7         27.40         43.73        13.72 o                         
  -1  14   7        245.51        253.15        19.74 o                         
   0  14   7        263.37        279.99        20.20 o                         
   1  14   7          1.14         -6.81        13.93 o                         
   2  14   7         14.11         -9.20        14.58 o                         
   3  14   7        920.75        910.82        31.99 o                         
   4  14   7         59.03         55.12        16.95 o                         
   5  14   7        334.55        326.72        28.37 o                         
   6  14   7          0.42          2.53        20.99 o                         
 -10  15   7        101.72        112.77        40.79 o                         
  -9  15   7         25.76        -17.68        20.83 o                         
  -8  15   7        689.77        733.02        33.85 o                         
  -7  15   7          1.12          8.78        20.36 o                         
  -6  15   7        802.69        796.82        32.68 o                         
  -5  15   7        430.46        426.18        34.93 o                         
  -4  15   7        281.68        263.29        24.99 o                         
  -3  15   7         63.15         51.33        14.71 o                         
  -2  15   7        303.65        280.80        18.88 o                         
  -1  15   7        851.21        800.12        26.24 o                         
   0  15   7        100.80         85.91        19.94 o                         
   1  15   7        162.41        196.61        19.85 o                         
   2  15   7        657.78        692.73        28.92 o                         
   3  15   7         15.55         21.59        18.21 o                         
   4  15   7         36.75         30.91        18.76 o                         
   5  15   7        361.86        357.66        37.61 o                         
  -9  16   7        281.09        192.00        34.11 o                         
  -8  16   7          0.63          7.10        21.15 o                         
  -7  16   7         97.76         79.02        21.76 o                         
  -6  16   7       1625.10       1614.86        57.38 o                         
  -5  16   7        191.00        202.31        22.56 o                         
  -4  16   7         61.12         59.22        15.69 o                         
  -3  16   7        442.92        404.01        22.16 o                         
  -2  16   7        106.09        104.13        17.29 o                         
  -1  16   7        498.14        514.71        25.44 o                         
   0  16   7        231.98        214.07        20.25 o                         
   1  16   7        301.14        274.98        21.61 o                         
   2  16   7        515.97        563.88        31.45 o                         
   3  16   7        549.75        575.01        33.29 o                         
   4  16   7        277.99        258.03        30.39 o                         
  -8  17   7        587.87        557.47        47.16 o                         
  -7  17   7         13.37         -5.53        18.70 o                         
  -6  17   7        421.55        390.55        28.73 o                         
  -5  17   7         32.90         18.14        20.72 o                         
  -4  17   7        364.81        384.21        23.87 o                         
  -3  17   7         20.46         17.19        14.71 o                         
  -2  17   7        613.60        604.60        25.90 o                         
  -1  17   7        477.97        487.96        27.74 o                         
   0  17   7        359.93        402.64        24.45 o                         
   1  17   7         61.32         84.69        21.03 o                         
   2  17   7        328.77        378.03        28.21 o                         
   3  17   7         47.23         38.24        21.57 o                         
   4  17   7         59.35         66.61        25.94 o                         
  -7  18   7        649.65        655.29        36.47 o                         
  -6  18   7         13.10        -21.89        21.89 o                         
  -5  18   7          4.77          6.86        19.57 o                         
  -4  18   7        277.10        304.46        22.01 o                         
  -3  18   7        610.39        669.88        28.16 o                         
  -2  18   7        200.77        211.53        21.19 o                         
  -1  18   7        258.21        305.76        24.31 o                         
   0  18   7          4.46         -0.05        18.27 o                         
   1  18   7        355.09        359.16        26.87 o                         
   2  18   7          2.28        -20.98        20.98 o                         
   3  18   7        849.49        843.96        97.55 o                         
  -6  19   7        483.09        580.49        47.17 o                         
  -5  19   7         79.63         29.66        26.86 o                         
  -4  19   7        419.29        382.90        26.16 o                         
  -3  19   7        205.41        236.09        25.35 o                         
  -2  19   7         25.62         25.02        29.39 o                         
  -1  19   7         47.02         46.30        22.25 o                         
   0  19   7        111.37         73.40        24.61 o                         
   1  19   7        477.46        496.76        31.34 o                         
  -3  20   7        613.13        596.19        32.84 o                         
  -2  20   7        175.13        232.12        27.89 o                         
  -1  20   7         12.23         -0.37        37.60 o                         
 -14   0   8         18.98        -32.50        53.52 o                         
 -12   0   8         35.46        -21.38        23.99 o                         
 -10   0   8        451.59        411.48        28.65 o                         
  -8   0   8       2229.82       2259.92        53.54 o                         
  -6   0   8       1900.94       1876.98        31.06 o                         
  -4   0   8        974.51        881.24        17.41 o                         
  -2   0   8       1667.18       1742.51        56.38 o                         
   0   0   8        147.88        115.13        13.24 o                         
   2   0   8       4552.45       4454.64        76.15 o                         
   4   0   8        921.41        928.06        28.19 o                         
   6   0   8       1713.33       1674.27        78.31 o                         
   8   0   8        118.27        105.33        39.48 o                         
 -14   1   8        209.42        124.16        67.17 o                         
 -13   1   8         10.40        -17.83        19.46 o                         
 -12   1   8        380.25        376.79        34.82 o                         
 -11   1   8        281.28        279.83        24.95 o                         
 -10   1   8         88.49         52.69        13.82 o                         
  -9   1   8       1633.92       1575.31        28.56 o                         
  -8   1   8          6.72         24.88         9.10 o                         
  -7   1   8        492.47        497.95        14.12 o                         
  -6   1   8        134.73        149.20         8.12 o                         
  -5   1   8       1747.48       1635.89        27.02 o                         
  -4   1   8       1651.63       1617.57        18.26 o                         
  -3   1   8       5158.33       5314.40        59.19 o                         
  -2   1   8         92.15         97.99         9.09 o                         
  -1   1   8       1128.44        962.57        22.79 o                         
   0   1   8         33.66         34.29         5.21 o                         
   1   1   8        210.22        181.16         9.43 o                         
   2   1   8       2934.41       2969.66        36.07 o                         
   3   1   8       1095.70       1087.40        17.29 o                         
   4   1   8        323.34        319.19        14.00 o                         
   5   1   8         79.38         88.54        19.99 o                         
   6   1   8         16.29        -19.62        19.62 o                         
   7   1   8        488.94        448.41        34.30 o                         
   8   1   8         49.00         31.56        28.48 o                         
 -14   2   8          4.04        -32.92        32.92 o                         
 -13   2   8          4.34        -20.45        20.45 o                         
 -12   2   8       1407.00       1377.78        44.71 o                         
 -11   2   8         99.09         71.62        18.52 o                         
 -10   2   8          7.67         15.39        13.96 o                         
  -9   2   8       1344.80       1401.96        27.87 o                         
  -8   2   8       1671.19       1643.85        27.06 o                         
  -7   2   8       1457.55       1494.18        23.32 o                         
  -6   2   8        118.45        132.53         7.46 o                         
  -5   2   8        109.11        150.11         8.11 o                         
  -4   2   8        613.56        492.91        14.38 o                         
  -3   2   8       1556.64       1423.42        18.78 o                         
  -2   2   8        736.70        641.93        11.20 o                         
  -1   2   8        268.19        224.36        10.72 o                         
   0   2   8       1482.99       1427.91        17.63 o                         
   1   2   8         81.40         69.40         8.37 o                         
   2   2   8       2873.46       2844.54        31.00 o                         
   3   2   8         13.39         17.27         6.49 o                         
   4   2   8         58.25         34.83         7.43 o                         
   5   2   8        152.45        133.77        17.41 o                         
   6   2   8        500.22        506.90        33.54 o                         
   7   2   8         89.31         81.95        24.47 o                         
   8   2   8        551.21        428.38        46.96 o                         
 -14   3   8         10.88        -34.62        34.62 o                         
 -13   3   8        353.66        337.13        37.95 o                         
 -12   3   8        190.26        121.49        23.21 o                         
 -11   3   8        446.09        418.18        28.36 o                         
 -10   3   8          0.78         13.40        13.05 o                         
  -9   3   8       2384.09       2396.90        35.06 o                         
  -8   3   8        197.04        193.74        13.63 o                         
  -7   3   8          9.00         23.30         8.18 o                         
  -6   3   8         50.79         43.13         5.82 o                         
  -5   3   8       2405.26       2434.38        25.35 o                         
  -4   3   8         20.89         34.11         6.25 o                         
  -3   3   8          2.24          3.97         3.85 o                         
  -2   3   8         55.73         57.23         5.71 o                         
  -1   3   8       6166.31       6015.33        51.62 o                         
   0   3   8          9.20          4.12         5.28 o                         
   1   3   8        198.87        173.97         9.61 o                         
   2   3   8        456.23        453.12        15.90 o                         
   3   3   8        907.10        929.72        18.15 o                         
   4   3   8         38.33         45.14        12.37 o                         
   5   3   8         63.24         64.60        17.14 o                         
   6   3   8        106.54        104.21        23.52 o                         
   7   3   8        282.93        298.59        29.68 o                         
   8   3   8          6.44        -24.09        24.09 o                         
 -13   4   8          0.61        -28.50        28.50 o                         
 -12   4   8        354.77        382.82        28.59 o                         
 -11   4   8        860.62        764.01        34.59 o                         
 -10   4   8       2769.05       2914.13        59.62 o                         
  -9   4   8        110.20         99.10        12.32 o                         
  -8   4   8        402.48        391.17        16.47 o                         
  -7   4   8        499.58        491.41        14.20 o                         
  -6   4   8         67.41         54.81         5.29 o                         
  -5   4   8        586.90        523.88        12.60 o                         
  -4   4   8       1512.98       1497.60        25.63 o                         
  -3   4   8        294.39        287.83         8.40 o                         
  -2   4   8       4547.61       4486.42        41.58 o                         
  -1   4   8        448.35        439.95        10.09 o                         
   0   4   8       1212.33       1111.78        18.87 o                         
   1   4   8         68.83         81.85         7.46 o                         
   2   4   8         24.27         13.36         5.96 o                         
   3   4   8        253.05        278.79        13.89 o                         
   4   4   8        593.58        574.42        23.81 o                         
   5   4   8         28.98         16.58        16.49 o                         
   6   4   8        453.13        480.62        27.62 o                         
   7   4   8         32.05          8.41        24.54 o                         
   8   4   8        163.29        209.00        27.49 o                         
 -13   5   8        290.59        266.51        41.52 o                         
 -12   5   8        105.59         66.18        29.44 o                         
 -11   5   8         35.58         -9.34        15.56 o                         
 -10   5   8        269.81        324.11        31.00 o                         
  -9   5   8         93.70        106.76        11.25 o                         
  -8   5   8         48.20         37.35        10.02 o                         
  -7   5   8       1057.52       1064.58        25.85 o                         
  -6   5   8        272.31        232.81         7.11 o                         
  -5   5   8       1873.19       1832.00        21.63 o                         
  -4   5   8        330.21        358.30        11.17 o                         
  -3   5   8        302.60        273.46        10.40 o                         
  -2   5   8        508.89        467.27        13.35 o                         
  -1   5   8        403.74        428.56        12.23 o                         
   0   5   8        596.09        564.78        13.57 o                         
   1   5   8       1560.74       1514.13        21.80 o                         
   2   5   8         66.37         72.10         7.62 o                         
   3   5   8       1681.35       1690.66        29.77 o                         
   4   5   8         50.70         62.04        13.26 o                         
   5   5   8        922.29       1000.14        32.66 o                         
   6   5   8        172.27        213.63        20.79 o                         
   7   5   8        138.20        109.39        23.60 o                         
   8   5   8        100.57        103.47        32.41 o                         
 -13   6   8         55.90          6.54        27.58 o                         
 -12   6   8         14.78        -18.11        18.11 o                         
 -11   6   8        482.02        473.80        27.00 o                         
 -10   6   8         68.40         47.27        14.10 o                         
  -9   6   8          4.68          8.61        10.35 o                         
  -8   6   8        568.84        574.89        17.66 o                         
  -7   6   8         21.47         20.49         9.20 o                         
  -6   6   8       4523.42       4559.92        39.70 o                         
  -5   6   8        105.60         91.50         8.68 o                         
  -4   6   8       2442.85       2528.43        26.81 o                         
  -3   6   8        193.66        201.58         9.21 o                         
  -2   6   8         17.16         15.14         6.07 o                         
  -1   6   8         97.96         67.30         7.70 o                         
   0   6   8       1367.77       1342.95        17.84 o                         
   1   6   8       1122.74       1120.65        18.19 o                         
   2   6   8        372.95        393.76        11.87 o                         
   3   6   8        316.39        308.46        15.54 o                         
   4   6   8       1832.58       1792.24        35.53 o                         
   5   6   8        494.88        497.78        26.46 o                         
   6   6   8        335.41        363.54        24.84 o                         
   7   6   8         52.77         72.65        21.61 o                         
   8   6   8         95.85        115.03        25.56 o                         
 -13   7   8         24.64         17.91        44.57 o                         
 -12   7   8         83.45         30.01        20.13 o                         
 -11   7   8         29.58         41.68        17.57 o                         
 -10   7   8         83.33         62.70        14.97 o                         
  -9   7   8         83.70         63.56        13.50 o                         
  -8   7   8         33.25         34.84        10.10 o                         
  -7   7   8       1314.81       1367.48        24.01 o                         
  -6   7   8          0.10          8.76         6.95 o                         
  -5   7   8          7.31         -7.93         7.93 o                         
  -4   7   8        764.26        718.36        15.62 o                         
  -3   7   8        798.38        745.36        14.20 o                         
  -2   7   8         11.22         13.36         5.96 o                         
  -1   7   8         28.82         23.96         6.68 o                         
   0   7   8        192.22        195.22         9.69 o                         
   1   7   8       1021.07       1077.68        19.00 o                         
   2   7   8       1088.95       1055.15        19.09 o                         
   3   7   8       1952.19       1865.15        33.95 o                         
   4   7   8         39.65         43.15        13.75 o                         
   5   7   8        488.62        592.82        27.96 o                         
   6   7   8        256.05        223.16        21.97 o                         
   7   7   8        748.41        660.60        36.14 o                         
   8   7   8         44.96         44.32        34.86 o                         
 -13   8   8        144.09        190.86        59.36 o                         
 -12   8   8        695.60        695.28        36.83 o                         
 -11   8   8        119.95        151.36        19.32 o                         
 -10   8   8        844.84        861.62        27.91 o                         
  -9   8   8         37.69         34.94        13.83 o                         
  -8   8   8        219.72        230.79        13.85 o                         
  -7   8   8        152.82        138.65        11.21 o                         
  -6   8   8         28.94         17.02         8.79 o                         
  -5   8   8         30.98         28.10         8.86 o                         
  -4   8   8        982.96        975.90        17.35 o                         
  -3   8   8         48.31         57.90         6.17 o                         
  -2   8   8       1863.20       1839.45        18.70 o                         
  -1   8   8        147.02        138.53         6.83 o                         
   0   8   8       1884.55       1820.92        24.69 o                         
   1   8   8        763.77        713.93        15.26 o                         
   2   8   8          2.10         -2.59         7.85 o                         
   3   8   8         15.62         21.74         9.74 o                         
   4   8   8        161.63        166.77        16.80 o                         
   5   8   8        156.51        146.24        17.45 o                         
   6   8   8        680.44        696.96        36.66 o                         
   7   8   8        213.71        262.09        28.46 o                         
 -12   9   8        106.49         96.66        44.89 o                         
 -11   9   8        969.31        979.67        36.99 o                         
 -10   9   8        190.33        150.87        17.94 o                         
  -9   9   8         10.38          9.53        14.46 o                         
  -8   9   8        163.01        165.82        14.15 o                         
  -7   9   8       1367.52       1401.53        24.15 o                         
  -6   9   8        201.80        209.21        10.82 o                         
  -5   9   8          7.24         10.40        10.40 o                         
  -4   9   8          0.19         -7.39         9.51 o                         
  -3   9   8       2239.86       2166.70        31.75 o                         
  -2   9   8         18.79          0.69         9.82 o                         
  -1   9   8        439.66        459.55        11.27 o                         
   0   9   8          7.76         -0.83         9.02 o                         
   1   9   8       1679.27       1666.01        24.66 o                         
   2   9   8         93.22         67.54         9.18 o                         
   3   9   8        106.94        102.68        12.26 o                         
   4   9   8        436.33        407.14        18.32 o                         
   5   9   8        465.68        507.34        24.74 o                         
   6   9   8          1.70        -11.02        15.74 o                         
   7   9   8       1292.62       1404.86        54.99 o                         
 -12  10   8         18.96          8.57        27.39 o                         
 -11  10   8        303.47        224.39        24.29 o                         
 -10  10   8       1308.82       1428.16        43.19 o                         
  -9  10   8          3.54          4.97        16.07 o                         
  -8  10   8        965.73        981.50        32.41 o                         
  -7  10   8          0.60         -0.36         7.01 o                         
  -6  10   8       2986.08       3064.14        40.05 o                         
  -5  10   8         10.98         17.68         9.69 o                         
  -4  10   8        191.72        189.63        10.98 o                         
  -3  10   8         36.84         26.56        12.01 o                         
  -2  10   8       1244.05       1245.08        23.52 o                         
  -1  10   8        383.69        391.19        14.53 o                         
   0  10   8       1186.82       1230.72        22.46 o                         
   1  10   8        219.90        222.08        14.58 o                         
   2  10   8        179.25        190.02        14.52 o                         
   3  10   8         48.54         25.03        13.03 o                         
   4  10   8       1063.11        966.17        33.87 o                         
   5  10   8          7.22         31.26        17.58 o                         
   6  10   8         90.53         66.82        19.36 o                         
   7  10   8        217.42        223.76        39.98 o                         
 -12  11   8         12.99        -24.32        24.32 o                         
 -11  11   8         67.59         61.41        24.50 o                         
 -10  11   8          7.19          9.45        16.19 o                         
  -9  11   8         65.21         98.96        22.11 o                         
  -8  11   8       1203.47       1192.02        36.41 o                         
  -7  11   8       1706.13       1780.62        40.48 o                         
  -6  11   8        193.20        176.05        16.32 o                         
  -5  11   8        295.27        311.86        13.52 o                         
  -4  11   8          4.60         -1.87        11.22 o                         
  -3  11   8       2488.55       2461.04        41.29 o                         
  -2  11   8        564.78        549.55        17.66 o                         
  -1  11   8        174.44        208.79        13.40 o                         
   0  11   8        277.33        265.38        13.35 o                         
   1  11   8       1388.24       1425.20        32.39 o                         
   2  11   8          5.79          6.98        11.69 o                         
   3  11   8         27.06         55.82        14.79 o                         
   4  11   8         15.54         15.99        16.06 o                         
   5  11   8       1029.09        971.39        43.25 o                         
   6  11   8        107.53        117.96        20.95 o                         
 -11  12   8         53.27          3.05        30.71 o                         
 -10  12   8        146.19        156.32        21.08 o                         
  -9  12   8        114.31        104.51        19.01 o                         
  -8  12   8         24.60         -0.10        17.60 o                         
  -7  12   8          3.82          9.74        15.53 o                         
  -6  12   8       2444.50       2494.02        54.16 o                         
  -5  12   8         21.37         31.60        11.80 o                         
  -4  12   8          1.72         -5.20        11.84 o                         
  -3  12   8         16.70         10.67        11.28 o                         
  -2  12   8        654.79        646.31        20.78 o                         
  -1  12   8          0.22         -0.84         9.24 o                         
   0  12   8       1524.64       1550.68        29.88 o                         
   1  12   8        211.70        205.03        17.13 o                         
   2  12   8        464.37        414.40        21.61 o                         
   3  12   8        429.83        437.52        26.74 o                         
   4  12   8       3946.86       4176.34        73.18 o                         
   5  12   8         11.27        -20.83        24.04 o                         
   6  12   8          4.40         -7.94        20.71 o                         
 -11  13   8         73.30         14.31        25.94 o                         
 -10  13   8          2.46         -5.26        26.32 o                         
  -9  13   8        858.22        867.45        35.62 o                         
  -8  13   8        100.43         85.64        19.84 o                         
  -7  13   8        311.03        316.34        26.44 o                         
  -6  13   8        111.09         87.49        19.71 o                         
  -5  13   8         96.86        119.34        16.99 o                         
  -4  13   8       1095.80       1175.86        33.35 o                         
  -3  13   8        357.97        336.87        18.80 o                         
  -2  13   8         95.34        112.49        14.29 o                         
  -1  13   8        429.36        420.76        20.78 o                         
   0  13   8        822.92        868.18        26.02 o                         
   1  13   8        416.88        417.38        22.21 o                         
   2  13   8         92.30         93.73        19.11 o                         
   3  13   8        735.89        728.17        29.06 o                         
   4  13   8          2.57        -19.31        19.31 o                         
   5  13   8        106.16         53.86        29.32 o                         
 -10  14   8        515.41        524.42        50.16 o                         
  -9  14   8        143.58        100.64        27.50 o                         
  -8  14   8        384.60        409.77        39.54 o                         
  -7  14   8        509.69        450.19        34.23 o                         
  -6  14   8         62.55         56.71        17.99 o                         
  -5  14   8       1713.40       1745.29        41.96 o                         
  -4  14   8         13.11          9.28        17.27 o                         
  -3  14   8          0.35          0.44        13.66 o                         
  -2  14   8        161.79        156.06        16.32 o                         
  -1  14   8         99.47         75.17        14.84 o                         
   0  14   8       1109.16       1082.50        33.21 o                         
   1  14   8        390.86        421.99        29.78 o                         
   2  14   8         98.51         87.32        21.32 o                         
   3  14   8          0.05         -5.51        21.48 o                         
   4  14   8        447.26        465.81        30.73 o                         
   5  14   8         24.81         43.86        22.16 o                         
 -10  15   8        105.84         83.30        40.22 o                         
  -9  15   8         30.84         37.06        29.79 o                         
  -8  15   8          1.03        -24.68        24.68 o                         
  -7  15   8        137.05        107.07        23.79 o                         
  -6  15   8        133.53        120.17        28.15 o                         
  -5  15   8         37.10         21.15        18.02 o                         
  -4  15   8       1559.42       1603.10        36.09 o                         
  -3  15   8       1376.86       1431.67        36.11 o                         
  -2  15   8       1060.48       1088.93        37.84 o                         
  -1  15   8         25.32         35.83        14.39 o                         
   0  15   8          3.51         24.78        17.39 o                         
   1  15   8        956.74        927.34        38.58 o                         
   2  15   8        221.38        235.33        23.96 o                         
   3  15   8        156.72        139.70        24.38 o                         
   4  15   8        124.74        109.17        25.43 o                         
  -9  16   8        218.45        215.76        34.69 o                         
  -8  16   8        263.49        243.65        33.33 o                         
  -7  16   8          1.54        -14.64        25.05 o                         
  -6  16   8        208.39        190.31        29.62 o                         
  -5  16   8         30.56          2.84        17.76 o                         
  -4  16   8        632.53        635.04        26.57 o                         
  -3  16   8         12.73         29.54        14.05 o                         
  -2  16   8       1275.64       1335.47        36.22 o                         
  -1  16   8         36.72         38.88        17.17 o                         
   0  16   8        169.79        155.86        20.84 o                         
   1  16   8        729.90        683.91        32.41 o                         
   2  16   8        237.55        229.61        28.98 o                         
   3  16   8        232.05        210.50        30.81 o                         
  -8  17   8         79.67         64.60        27.35 o                         
  -7  17   8        123.06        102.36        31.79 o                         
  -6  17   8          4.64        -21.63        21.63 o                         
  -5  17   8        156.33        128.36        23.39 o                         
  -4  17   8        351.22        345.19        24.42 o                         
  -3  17   8        321.53        344.93        24.17 o                         
  -2  17   8        225.67        235.42        21.66 o                         
  -1  17   8         12.62          3.67        17.71 o                         
   0  17   8          0.15         24.66        18.86 o                         
   1  17   8        505.14        471.60        28.58 o                         
   2  17   8        284.44        266.60        30.97 o                         
   3  17   8        427.45        464.97        46.88 o                         
  -7  18   8         48.03         18.34        26.32 o                         
  -6  18   8        243.79        248.16        29.52 o                         
  -5  18   8        199.87        173.00        24.20 o                         
  -4  18   8        397.08        444.67        32.97 o                         
  -3  18   8        107.58         66.09        20.62 o                         
  -2  18   8        573.96        609.73        32.27 o                         
  -1  18   8         13.95        -16.58        17.86 o                         
   0  18   8          5.70         -1.66        19.77 o                         
   1  18   8         10.62        -12.10        19.89 o                         
  -5  19   8        149.78        152.60        32.85 o                         
  -4  19   8         13.81          0.85        20.87 o                         
  -3  19   8          4.75          3.73        24.82 o                         
  -2  19   8        320.25        339.01        28.03 o                         
  -1  19   8        124.28        106.48        22.68 o                         
   0  19   8        152.69        142.30        63.10 o                         
 -13   0   9        947.11        959.69        79.23 o                         
 -11   0   9        147.94        123.98        28.87 o                         
  -9   0   9        126.79        120.11        29.64 o                         
  -7   0   9        442.48        433.96        20.12 o                         
  -5   0   9        370.26        378.94        16.93 o                         
  -3   0   9      31094.43      30973.13       426.53 o                         
  -1   0   9        420.75        416.35        33.69 o                         
   1   0   9          6.77        -13.31        13.31 o                         
   3   0   9        553.81        497.35        23.57 o                         
   5   0   9        880.38        861.42        53.47 o                         
   7   0   9        719.90        680.27        94.64 o                         
 -14   1   9        203.46        108.12        39.17 o                         
 -13   1   9        125.87         39.56        36.28 o                         
 -12   1   9         33.14         19.41        19.60 o                         
 -11   1   9         92.29         91.69        20.66 o                         
 -10   1   9        309.35        276.98        21.67 o                         
  -9   1   9        388.71        422.92        19.53 o                         
  -8   1   9         57.67         51.86        11.24 o                         
  -7   1   9        934.57        881.72        18.21 o                         
  -6   1   9       2123.18       2125.87        27.75 o                         
  -5   1   9        130.58        130.76         6.92 o                         
  -4   1   9       2546.16       2597.11        30.35 o                         
  -3   1   9         32.14         68.86        10.03 o                         
  -2   1   9         67.20         59.93         9.24 o                         
  -1   1   9        152.38        143.09         9.12 o                         
   0   1   9        839.12        814.40        20.04 o                         
   1   1   9        398.04        407.19        12.69 o                         
   2   1   9         96.00        101.34        12.29 o                         
   3   1   9        181.30        171.62        13.72 o                         
   4   1   9        774.59        782.37        38.96 o                         
   5   1   9         43.66         32.94        21.01 o                         
   6   1   9        900.05        878.88        42.32 o                         
   7   1   9          7.12          4.13        27.51 o                         
   8   1   9        810.32        843.27        48.19 o                         
 -14   2   9        111.35         98.02        37.02 o                         
 -13   2   9        513.12        413.45        45.91 o                         
 -12   2   9         50.94         30.14        23.68 o                         
 -11   2   9        343.07        313.75        24.88 o                         
 -10   2   9        181.86        166.17        20.08 o                         
  -9   2   9       1232.96       1281.39        24.01 o                         
  -8   2   9        927.87        949.75        22.75 o                         
  -7   2   9       1825.61       1862.14        26.53 o                         
  -6   2   9         12.74         11.30         6.31 o                         
  -5   2   9        192.00        182.74         7.75 o                         
  -4   2   9       2836.84       2804.43        30.84 o                         
  -3   2   9        962.76        931.77        16.08 o                         
  -2   2   9        206.01        194.40        12.57 o                         
  -1   2   9          2.19         -1.01         6.95 o                         
   0   2   9          1.17         -0.64         3.30 o                         
   1   2   9       4383.70       4341.51        46.97 o                         
   2   2   9        441.44        396.61        12.34 o                         
   3   2   9       1154.72       1114.37        20.11 o                         
   4   2   9        683.88        687.32        28.23 o                         
   5   2   9         29.56          6.50        19.29 o                         
   6   2   9        214.44        197.74        26.52 o                         
   7   2   9        507.75        570.78        40.88 o                         
   8   2   9          0.05        -28.21        41.27 o                         
 -14   3   9         55.85         13.87        67.12 o                         
 -13   3   9        278.37        250.37        38.89 o                         
 -12   3   9        573.95        557.49        42.47 o                         
 -11   3   9        736.24        700.62        33.38 o                         
 -10   3   9       1826.00       1891.75        45.57 o                         
  -9   3   9        180.70        169.19        12.18 o                         
  -8   3   9        382.45        403.34        15.73 o                         
  -7   3   9          1.19          1.41         9.20 o                         
  -6   3   9       2401.85       2432.56        30.97 o                         
  -5   3   9        364.17        313.30        11.96 o                         
  -4   3   9        231.82        278.62         8.51 o                         
  -3   3   9        379.56        342.64        12.72 o                         
  -2   3   9        220.07        171.09         7.22 o                         
  -1   3   9         26.95         17.60         8.11 o                         
   0   3   9       1291.87       1272.07        21.16 o                         
   1   3   9        376.58        401.91        12.55 o                         
   2   3   9       1820.15       1846.48        27.50 o                         
   3   3   9        296.51        309.69        13.97 o                         
   4   3   9       2633.01       2708.29        49.48 o                         
   5   3   9        282.79        286.10        27.77 o                         
   6   3   9         40.52         22.51        22.77 o                         
   7   3   9         32.72         40.00        23.61 o                         
 -13   4   9          7.49        -33.65        33.65 o                         
 -12   4   9        749.79        591.78        47.34 o                         
 -11   4   9        710.94        806.19        41.31 o                         
 -10   4   9          1.12          8.59        14.60 o                         
  -9   4   9        869.78        934.28        22.08 o                         
  -8   4   9        331.60        308.76        13.60 o                         
  -7   4   9        336.05        343.14        12.74 o                         
  -6   4   9       1271.33       1300.62        17.73 o                         
  -5   4   9          2.25          3.89         5.28 o                         
  -4   4   9         33.65         28.48         5.99 o                         
  -3   4   9        372.24        354.93         8.31 o                         
  -2   4   9          0.13         -2.47         5.07 o                         
  -1   4   9        870.29        856.23        13.63 o                         
   0   4   9       1200.48       1195.49        18.51 o                         
   1   4   9       1034.14       1007.94        17.61 o                         
   2   4   9       1086.03       1048.46        19.44 o                         
   3   4   9        571.83        566.02        23.64 o                         
   4   4   9        232.49        252.58        16.32 o                         
   5   4   9        507.15        499.22        25.50 o                         
   6   4   9         16.98         10.05        29.20 o                         
   7   4   9        173.53        183.54        26.65 o                         
 -13   5   9         51.97         28.68        37.99 o                         
 -12   5   9        161.68        107.53        31.07 o                         
 -11   5   9        416.60        469.80        27.06 o                         
 -10   5   9       1193.83       1269.47        32.62 o                         
  -9   5   9         40.97         39.40        11.97 o                         
  -8   5   9         90.75         88.13        10.55 o                         
  -7   5   9        476.33        506.63        14.61 o                         
  -6   5   9       1151.81       1152.46        16.93 o                         
  -5   5   9        127.31        105.85         9.02 o                         
  -4   5   9       1329.68       1355.07        21.67 o                         
  -3   5   9        206.51        189.55         9.46 o                         
  -2   5   9       3686.23       3598.03        34.78 o                         
  -1   5   9          9.21          9.89         5.90 o                         
   0   5   9       1529.72       1481.62        23.58 o                         
   1   5   9         40.48         13.46         8.36 o                         
   2   5   9        466.96        409.34         9.90 o                         
   3   5   9         96.38         83.19        12.20 o                         
   4   5   9        113.21        119.09        14.38 o                         
   5   5   9       1140.33       1183.02        35.61 o                         
   6   5   9        316.40        307.12        26.30 o                         
   7   5   9        229.51        233.91        28.17 o                         
 -13   6   9        396.03        433.11        38.38 o                         
 -12   6   9        630.89        656.08        41.72 o                         
 -11   6   9        464.84        475.44        27.80 o                         
 -10   6   9        300.94        265.71        19.79 o                         
  -9   6   9         81.86         72.26        13.16 o                         
  -8   6   9         25.99         28.32         9.70 o                         
  -7   6   9        935.87       1054.91        20.88 o                         
  -6   6   9        173.00        165.03         8.56 o                         
  -5   6   9        336.17        332.33        12.36 o                         
  -4   6   9         43.36         44.69         7.36 o                         
  -3   6   9        876.55        882.92        30.12 o                         
  -2   6   9        147.75        166.02         9.25 o                         
  -1   6   9        638.93        594.17        15.07 o                         
   0   6   9        135.46        128.03         8.79 o                         
   1   6   9         58.02         62.85         9.28 o                         
   2   6   9        162.81        146.59         8.67 o                         
   3   6   9         34.62         16.50        13.08 o                         
   4   6   9        354.08        342.95        19.69 o                         
   5   6   9        981.90        967.50        34.08 o                         
   6   6   9        264.25        249.95        26.09 o                         
   7   6   9        547.85        590.26        40.79 o                         
 -13   7   9        147.09        124.10        32.11 o                         
 -12   7   9        485.25        467.20        37.15 o                         
 -11   7   9        352.17        330.89        31.28 o                         
 -10   7   9        166.86        179.97        17.11 o                         
  -9   7   9        561.19        527.72        21.88 o                         
  -8   7   9        440.46        440.93        16.15 o                         
  -7   7   9        374.41        384.79        14.24 o                         
  -6   7   9         43.62         38.84         8.40 o                         
  -5   7   9        615.50        623.68        16.44 o                         
  -4   7   9       1383.48       1429.15        23.58 o                         
  -3   7   9         32.65         26.56         9.52 o                         
  -2   7   9        695.61        677.91        17.90 o                         
  -1   7   9        900.71        919.84        17.38 o                         
   0   7   9       1186.06       1251.27        19.73 o                         
   1   7   9         24.08         17.97         7.02 o                         
   2   7   9        925.14        851.08        17.12 o                         
   3   7   9       1604.81       1598.95        33.39 o                         
   4   7   9         13.24         15.22        13.51 o                         
   5   7   9         34.39         29.63        17.55 o                         
   6   7   9        271.96        294.31        26.74 o                         
   7   7   9         42.79         45.13        24.09 o                         
 -13   8   9          1.02        -28.96        28.96 o                         
 -12   8   9        389.60        397.68        39.54 o                         
 -11   8   9        188.34        235.35        23.99 o                         
 -10   8   9          1.29        -12.40        14.09 o                         
  -9   8   9        395.63        418.93        21.10 o                         
  -8   8   9         54.45         39.64        13.41 o                         
  -7   8   9        420.55        417.73        14.52 o                         
  -6   8   9          8.39          3.21         8.91 o                         
  -5   8   9         63.21         65.33         9.59 o                         
  -4   8   9       1144.28       1199.74        19.54 o                         
  -3   8   9         15.21         13.87         6.55 o                         
  -2   8   9       1880.51       1940.65        22.83 o                         
  -1   8   9        945.24        866.30        17.50 o                         
   0   8   9        165.77        184.46         9.82 o                         
   1   8   9        884.95        825.67        15.64 o                         
   2   8   9        148.01        128.33         8.75 o                         
   3   8   9        649.78        713.68        24.52 o                         
   4   8   9        207.58        255.55        19.34 o                         
   5   8   9        502.10        497.97        27.08 o                         
   6   8   9        117.95        104.81        27.62 o                         
   7   8   9        105.32        104.31        29.51 o                         
 -12   9   9        300.77        320.10        37.41 o                         
 -11   9   9        142.78        123.76        33.95 o                         
 -10   9   9        138.19         86.51        16.39 o                         
  -9   9   9        172.22        194.43        17.47 o                         
  -8   9   9       2338.23       2473.34        43.20 o                         
  -7   9   9          2.89         -9.55         9.55 o                         
  -6   9   9          4.87         -1.26         8.32 o                         
  -5   9   9        344.15        331.74        13.98 o                         
  -4   9   9        171.19        184.50        11.84 o                         
  -3   9   9        114.12        130.63         9.61 o                         
  -2   9   9         59.33         72.24         6.78 o                         
  -1   9   9        522.59        504.04        13.33 o                         
   0   9   9        639.92        643.79        14.43 o                         
   1   9   9        295.76        256.19        13.20 o                         
   2   9   9        766.79        732.29        22.20 o                         
   3   9   9         51.00         49.42        14.52 o                         
   4   9   9        400.76        432.99        29.39 o                         
   5   9   9          0.49        -20.77        20.77 o                         
   6   9   9        798.90        879.40        42.48 o                         
 -12  10   9         36.64          0.60        34.26 o                         
 -11  10   9       1096.11       1267.36        47.10 o                         
 -10  10   9        515.39        518.40        31.97 o                         
  -9  10   9        316.55        321.35        21.17 o                         
  -8  10   9        368.05        367.26        22.75 o                         
  -7  10   9        132.41        150.69        17.29 o                         
  -6  10   9       1149.77       1105.93        28.67 o                         
  -5  10   9       3270.51       3566.04        41.51 o                         
  -4  10   9        203.93        201.92         8.35 o                         
  -3  10   9          1.15         -4.18        10.51 o                         
  -2  10   9         60.75         68.61        10.41 o                         
  -1  10   9       3009.98       3000.86        38.45 o                         
   0  10   9        756.57        695.88        21.53 o                         
   1  10   9         79.43         78.60        12.78 o                         
   2  10   9         11.50          3.10        12.61 o                         
   3  10   9        801.44        788.40        39.65 o                         
   4  10   9       1158.88       1210.63        38.08 o                         
   5  10   9        320.00        310.53        29.11 o                         
   6  10   9         91.72         69.51        23.89 o                         
 -12  11   9        926.09        901.98        59.17 o                         
 -11  11   9        196.77        184.16        35.69 o                         
 -10  11   9         50.90         43.66        22.48 o                         
  -9  11   9        977.87        966.74        43.09 o                         
  -8  11   9        492.07        532.79        27.04 o                         
  -7  11   9         48.49         62.55        18.29 o                         
  -6  11   9        118.41        114.77        19.67 o                         
  -5  11   9        576.73        624.61        23.25 o                         
  -4  11   9       1864.97       1832.70        33.35 o                         
  -3  11   9         78.19         60.58        13.11 o                         
  -2  11   9        635.18        629.36        19.71 o                         
  -1  11   9         19.96         42.67        12.51 o                         
   0  11   9         59.76         49.96        12.04 o                         
   1  11   9        346.29        369.85        21.22 o                         
   2  11   9          7.76         -6.64        18.74 o                         
   3  11   9         80.37         60.46        18.39 o                         
   4  11   9        453.93        479.95        28.18 o                         
   5  11   9         18.03         25.69        22.33 o                         
   6  11   9       1183.50       1249.37        50.95 o                         
 -11  12   9        341.68        403.01        34.45 o                         
 -10  12   9         87.73         63.97        22.98 o                         
  -9  12   9          2.23        -22.66        22.66 o                         
  -8  12   9        285.12        232.55        26.65 o                         
  -7  12   9        127.35        104.74        20.80 o                         
  -6  12   9         32.46         36.09        16.38 o                         
  -5  12   9       2890.34       3018.61        53.65 o                         
  -4  12   9        117.91        120.08        17.18 o                         
  -3  12   9         15.11          0.73        12.36 o                         
  -2  12   9         43.93         38.88        12.98 o                         
  -1  12   9       2520.63       2620.78        40.58 o                         
   0  12   9        212.35        211.27        19.73 o                         
   1  12   9        207.59        206.60        19.64 o                         
   2  12   9         59.93         24.91        19.71 o                         
   3  12   9        904.21        883.98        37.92 o                         
   4  12   9          6.40         20.43        18.41 o                         
   5  12   9        211.10        276.02        39.42 o                         
 -11  13   9         71.09         50.57        25.61 o                         
 -10  13   9        136.84        130.19        26.57 o                         
  -9  13   9         80.07         68.76        25.48 o                         
  -8  13   9        342.45        335.22        32.33 o                         
  -7  13   9        770.52        757.17        40.45 o                         
  -6  13   9        142.44        170.22        21.03 o                         
  -5  13   9        392.30        399.73        24.14 o                         
  -4  13   9         39.62         52.73        18.56 o                         
  -3  13   9          3.82        -17.15        17.15 o                         
  -2  13   9          1.87          9.36        13.44 o                         
  -1  13   9         52.80         54.22        15.20 o                         
   0  13   9        177.53        161.79        19.50 o                         
   1  13   9         10.71         -3.80        15.84 o                         
   2  13   9        884.07        831.91        52.81 o                         
   3  13   9         58.45         71.64        28.24 o                         
   4  13   9        121.15        104.16        22.30 o                         
   5  13   9         68.40          0.41        30.03 o                         
 -10  14   9         71.29         80.55        31.09 o                         
  -9  14   9        922.97        839.24        45.06 o                         
  -8  14   9         94.66         60.86        25.13 o                         
  -7  14   9        253.13        223.38        25.48 o                         
  -6  14   9        501.80        543.42        30.89 o                         
  -5  14   9        192.19        157.64        23.36 o                         
  -4  14   9         30.28         18.71        18.71 o                         
  -3  14   9         29.30          0.54        15.38 o                         
  -2  14   9         90.50         87.93        16.72 o                         
  -1  14   9        331.60        326.95        20.50 o                         
   0  14   9        290.54        274.54        26.95 o                         
   1  14   9        577.16        614.50        31.84 o                         
   2  14   9         20.86         26.06        22.73 o                         
   3  14   9        576.96        548.97        35.91 o                         
   4  14   9          3.76         -4.16        20.35 o                         
  -9  15   9        265.96        219.04        45.76 o                         
  -8  15   9        310.99        269.44        33.46 o                         
  -7  15   9         12.95        -10.28        22.08 o                         
  -6  15   9        184.23        208.33        25.54 o                         
  -5  15   9         69.04         60.19        22.18 o                         
  -4  15   9        184.60        163.44        19.69 o                         
  -3  15   9        508.33        531.76        26.76 o                         
  -2  15   9         10.19         10.58        16.07 o                         
  -1  15   9        227.37        204.88        19.53 o                         
   0  15   9        327.87        349.60        30.71 o                         
   1  15   9        115.23         95.81        30.75 o                         
   2  15   9       1736.60       1771.82        80.61 o                         
   3  15   9        234.44        202.83        28.35 o                         
  -8  16   9         35.32         -4.47        24.98 o                         
  -7  16   9         49.16         31.34        28.52 o                         
  -6  16   9        157.90        166.46        24.78 o                         
  -5  16   9          1.83        -16.51        19.99 o                         
  -4  16   9         30.46         22.42        17.31 o                         
  -3  16   9        495.95        477.17        25.12 o                         
  -2  16   9          2.77         -5.90        18.88 o                         
  -1  16   9        159.88        175.24        21.96 o                         
   0  16   9        755.35        797.58        33.50 o                         
   1  16   9        240.53        220.68        28.45 o                         
   2  16   9        109.13        108.81        28.15 o                         
  -7  17   9        120.00         55.98        26.56 o                         
  -6  17   9         25.48        -23.91        23.91 o                         
  -5  17   9         56.55         20.12        19.96 o                         
  -4  17   9        774.46        812.52        32.98 o                         
  -3  17   9        421.27        396.68        25.32 o                         
  -2  17   9        730.32        758.35        32.90 o                         
  -1  17   9          0.82        -20.50        20.50 o                         
   0  17   9        329.37        340.67        29.74 o                         
   1  17   9        115.30        113.01        24.69 o                         
  -6  18   9        150.56        130.35        26.50 o                         
  -5  18   9        348.56        379.85        33.62 o                         
  -4  18   9        305.99        299.12        25.09 o                         
  -3  18   9        257.67        254.45        24.61 o                         
  -2  18   9          7.14          0.37        20.47 o                         
  -1  18   9          1.19        -24.71        24.71 o                         
   0  18   9        146.92        152.84        31.45 o                         
 -12   0  10        273.49        169.69        57.50 o                         
 -10   0  10         86.88         92.17        25.36 o                         
  -8   0  10          2.69          1.81        12.62 o                         
  -6   0  10        608.56        556.76        17.82 o                         
  -4   0  10      11780.01      11811.25       175.99 o                         
  -2   0  10       1263.05       1215.22        33.13 o                         
   0   0  10        358.15        398.05        21.96 o                         
   2   0  10        929.76        944.16        31.85 o                         
   4   0  10         15.75          8.15        24.25 o                         
   6   0  10       2126.99       2307.82        91.58 o                         
 -13   1  10         59.67         18.91        31.72 o                         
 -12   1  10         88.41         36.45        33.49 o                         
 -11   1  10        549.61        548.22        48.64 o                         
 -10   1  10         44.54         34.83        16.80 o                         
  -9   1  10        118.82        129.44        12.06 o                         
  -8   1  10        901.46        865.59        22.78 o                         
  -7   1  10         99.29        104.68         9.53 o                         
  -6   1  10         55.84         43.93         6.96 o                         
  -5   1  10        203.98        201.96        10.38 o                         
  -4   1  10         33.22         48.57        10.61 o                         
  -3   1  10       2528.64       2547.68        38.68 o                         
  -2   1  10         52.34         44.42         8.89 o                         
  -1   1  10       3642.06       3681.50        63.33 o                         
   0   1  10          9.49          3.11         9.22 o                         
   1   1  10        169.37        159.63         8.63 o                         
   2   1  10          0.05         11.76        10.18 o                         
   3   1  10        229.05        202.02        16.31 o                         
   4   1  10        181.36        184.16        23.08 o                         
   5   1  10          1.74        -18.11        24.80 o                         
   6   1  10        719.16        708.70        40.37 o                         
   7   1  10        432.89        474.19        37.72 o                         
 -13   2  10         38.26        -31.60        31.60 o                         
 -12   2  10          1.50        -29.63        29.63 o                         
 -11   2  10        171.36        158.68        43.22 o                         
 -10   2  10        156.47        123.16        18.81 o                         
  -9   2  10        219.70        260.93        18.59 o                         
  -8   2  10        318.92        350.75        10.99 o                         
  -7   2  10        886.90        978.11        19.21 o                         
  -6   2  10          3.99          8.07         6.86 o                         
  -5   2  10        120.09        127.90         5.09 o                         
  -4   2  10       3222.45       3228.48        41.42 o                         
  -3   2  10        916.69        872.10        22.15 o                         
  -2   2  10        428.20        449.16        14.14 o                         
  -1   2  10       1027.60       1003.86        22.14 o                         
   0   2  10       1325.50       1341.40        25.71 o                         
   1   2  10          1.88          5.43         6.86 o                         
   2   2  10        854.74        862.97        19.74 o                         
   3   2  10         17.95         29.16        12.09 o                         
   4   2  10         21.93          2.56        18.56 o                         
   5   2  10        121.72        111.59        22.47 o                         
   6   2  10       1042.08       1009.67        45.39 o                         
   7   2  10         22.71        -23.57        23.57 o                         
 -13   3  10          7.98        -29.26        29.26 o                         
 -12   3  10        990.08       1080.99        67.37 o                         
 -11   3  10        100.92         35.56        30.93 o                         
 -10   3  10         14.43         -6.76        13.57 o                         
  -9   3  10        593.67        571.22        22.92 o                         
  -8   3  10        424.52        390.47        16.50 o                         
  -7   3  10        841.36        847.49        30.19 o                         
  -6   3  10        505.76        487.38        15.50 o                         
  -5   3  10        510.37        490.07        14.10 o                         
  -4   3  10        781.66        780.35        15.75 o                         
  -3   3  10         22.97         14.76         6.40 o                         
  -2   3  10         80.09         74.45         8.05 o                         
  -1   3  10        452.45        431.27        15.01 o                         
   0   3  10        264.94        249.41        12.46 o                         
   1   3  10        365.13        333.98         9.31 o                         
   2   3  10         74.37         58.63         6.41 o                         
   3   3  10       4876.91       4884.77        78.00 o                         
   4   3  10        697.14        737.73        30.80 o                         
   5   3  10        132.35        147.87        24.10 o                         
   6   3  10        149.54        187.50        28.06 o                         
   7   3  10        376.75        375.34        36.29 o                         
 -13   4  10         52.85        -27.79        31.45 o                         
 -12   4  10          3.00        -29.08        29.08 o                         
 -11   4  10        343.22        347.15        37.56 o                         
 -10   4  10       1015.89       1054.84        36.26 o                         
  -9   4  10       1009.48       1017.40        37.34 o                         
  -8   4  10        353.64        325.19        13.86 o                         
  -7   4  10         35.81         35.89         6.15 o                         
  -6   4  10          4.03          7.84         6.79 o                         
  -5   4  10          0.37         -6.11         6.11 o                         
  -4   4  10        855.09        872.43        14.45 o                         
  -3   4  10        587.30        574.05        15.25 o                         
  -2   4  10        124.95        115.86         7.73 o                         
  -1   4  10          2.90         -7.34         9.53 o                         
   0   4  10        950.30        933.44        16.93 o                         
   1   4  10        427.59        361.82        11.59 o                         
   2   4  10        287.45        269.21        12.21 o                         
   3   4  10        133.98        133.98        16.87 o                         
   4   4  10        492.38        502.16        25.16 o                         
   5   4  10        418.76        442.69        28.24 o                         
   6   4  10         98.96         92.98        22.10 o                         
   7   4  10        693.74        723.81        39.82 o                         
 -13   5  10        110.18        115.07        35.45 o                         
 -12   5  10        508.11        562.80        38.65 o                         
 -11   5  10        689.04        643.30        38.66 o                         
 -10   5  10          3.06          3.45        19.89 o                         
  -9   5  10         81.82         79.59        15.37 o                         
  -8   5  10        106.71        100.64        11.54 o                         
  -7   5  10        745.90        748.01        12.94 o                         
  -6   5  10         72.17         55.77         9.05 o                         
  -5   5  10          4.33          2.55         7.18 o                         
  -4   5  10       1012.37        976.06        18.37 o                         
  -3   5  10        262.96        282.99         8.06 o                         
  -2   5  10         40.80         36.56         7.22 o                         
  -1   5  10       2263.05       2272.22        27.33 o                         
   0   5  10          3.07         13.29         7.20 o                         
   1   5  10        742.52        655.91        22.73 o                         
   2   5  10        282.95        270.94        12.30 o                         
   3   5  10        578.92        599.23        27.68 o                         
   4   5  10        688.50        703.65        28.98 o                         
   5   5  10        152.69        187.96        25.68 o                         
   6   5  10         89.76         76.73        26.38 o                         
 -13   6  10         50.52         29.84        33.93 o                         
 -12   6  10        236.95        286.72        33.53 o                         
 -11   6  10         19.00        -12.67        19.16 o                         
 -10   6  10       1391.70       1484.39        44.59 o                         
  -9   6  10        126.19        138.52        16.39 o                         
  -8   6  10        802.67        764.87        23.05 o                         
  -7   6  10        484.14        440.55        15.23 o                         
  -6   6  10        634.92        663.05        16.51 o                         
  -5   6  10        221.48        238.29        14.44 o                         
  -4   6  10          4.66         -4.68         7.53 o                         
  -3   6  10       1922.97       1915.93        23.62 o                         
  -2   6  10       1329.91       1335.69        18.42 o                         
  -1   6  10         70.10         66.34         6.57 o                         
   0   6  10       2520.68       2499.63        35.71 o                         
   1   6  10        212.82        206.13        10.12 o                         
   2   6  10        887.22        889.86        24.93 o                         
   3   6  10         17.71         -1.78        15.37 o                         
   4   6  10          1.51          3.09        15.87 o                         
   5   6  10        304.73        271.21        25.23 o                         
   6   6  10         27.36         30.38        22.93 o                         
 -13   7  10        581.64        536.09        42.76 o                         
 -12   7  10          7.94         -9.54        25.79 o                         
 -11   7  10         63.76         79.12        21.70 o                         
 -10   7  10        303.23        280.07        23.77 o                         
  -9   7  10       1009.10       1031.32        31.12 o                         
  -8   7  10         13.34         28.70        15.81 o                         
  -7   7  10        182.95        205.13        12.35 o                         
  -6   7  10         30.24         19.76         8.86 o                         
  -5   7  10        453.86        470.69        14.39 o                         
  -4   7  10        355.34        376.49        14.28 o                         
  -3   7  10        358.86        361.38        13.47 o                         
  -2   7  10        144.64        165.03         9.40 o                         
  -1   7  10         52.85         65.51         7.19 o                         
   0   7  10        517.24        544.07        13.66 o                         
   1   7  10       1146.41       1097.44        22.45 o                         
   2   7  10        973.54        892.44        25.59 o                         
   3   7  10        347.35        340.99        21.95 o                         
   4   7  10         48.76         45.39        17.41 o                         
   5   7  10        174.39        170.56        23.52 o                         
   6   7  10        492.17        494.61        37.82 o                         
 -12   8  10         92.18         51.25        29.01 o                         
 -11   8  10         34.19         16.16        19.59 o                         
 -10   8  10         27.16         17.21        16.64 o                         
  -9   8  10        517.28        526.09        26.71 o                         
  -8   8  10        333.24        324.16        18.88 o                         
  -7   8  10        890.28        873.56        25.90 o                         
  -6   8  10        337.48        326.63        13.46 o                         
  -5   8  10        424.63        443.51        16.26 o                         
  -4   8  10         83.67         58.33         8.67 o                         
  -3   8  10       1086.30       1110.57        30.01 o                         
  -2   8  10        248.32        282.92        14.42 o                         
  -1   8  10          6.07         -6.68         6.68 o                         
   0   8  10         70.24         59.96         8.49 o                         
   1   8  10         47.03         37.86        13.38 o                         
   2   8  10         56.15         62.55        13.33 o                         
   3   8  10        106.68         91.93        15.21 o                         
   4   8  10       1658.77       1776.36        55.19 o                         
   5   8  10        284.61        255.10        29.57 o                         
   6   8  10        440.05        482.65        38.03 o                         
 -12   9  10          0.02        -23.71        29.70 o                         
 -11   9  10          4.54         -0.75        20.87 o                         
 -10   9  10         52.69         80.71        19.26 o                         
  -9   9  10         36.78         22.72        19.88 o                         
  -8   9  10        260.40        224.62        22.88 o                         
  -7   9  10        555.48        531.02        23.77 o                         
  -6   9  10          3.01         -0.07        11.77 o                         
  -5   9  10       1158.32       1251.78        20.81 o                         
  -4   9  10          1.83         -8.69         8.94 o                         
  -3   9  10        384.02        404.85        11.03 o                         
  -2   9  10          3.39         -6.96         8.07 o                         
  -1   9  10        879.77        857.46        17.68 o                         
   0   9  10         12.50          1.75         8.30 o                         
   1   9  10        304.94        255.54        24.39 o                         
   2   9  10         13.45         24.88        15.48 o                         
   3   9  10          1.60          4.52        15.07 o                         
   4   9  10          0.16         12.45        18.03 o                         
   5   9  10       1227.02       1153.24        46.95 o                         
 -12  10  10        487.71        536.94        58.40 o                         
 -11  10  10          2.54         39.09        25.06 o                         
 -10  10  10          8.99        -14.21        21.89 o                         
  -9  10  10        420.52        424.93        30.66 o                         
  -8  10  10          7.34        -21.25        21.25 o                         
  -7  10  10         36.69         47.95        20.86 o                         
  -6  10  10       1504.04       1551.59        41.94 o                         
  -5  10  10        296.45        309.93        20.23 o                         
  -4  10  10         15.71          3.35        12.02 o                         
  -3  10  10        779.33        815.00        31.97 o                         
  -2  10  10       1072.06       1061.74        27.26 o                         
  -1  10  10          4.92         11.43        11.85 o                         
   0  10  10         11.57          1.90        11.20 o                         
   1  10  10          0.30        -13.95        16.27 o                         
   2  10  10         29.76         16.61        15.70 o                         
   3  10  10         79.20         51.27        17.42 o                         
   4  10  10       1511.14       1453.69        48.42 o                         
   5  10  10          0.97        -20.10        22.82 o                         
 -11  11  10        677.31        666.51        42.23 o                         
 -10  11  10         11.54        -18.43        20.91 o                         
  -9  11  10       1047.89       1164.28        48.31 o                         
  -8  11  10        110.09        120.28        25.84 o                         
  -7  11  10        164.99        137.05        25.35 o                         
  -6  11  10         24.26         25.69        19.05 o                         
  -5  11  10        116.86         89.85        19.64 o                         
  -4  11  10        133.13        127.47        23.17 o                         
  -3  11  10        704.77        703.09        24.48 o                         
  -2  11  10         29.28         16.63        13.06 o                         
  -1  11  10        953.99        943.18        32.84 o                         
   0  11  10        746.00        681.35        26.94 o                         
   1  11  10        569.58        597.68        31.53 o                         
   2  11  10        260.17        205.21        25.71 o                         
   3  11  10        102.48         70.06        18.41 o                         
   4  11  10        230.71        235.29        28.73 o                         
   5  11  10        300.97        294.26        34.85 o                         
 -11  12  10         76.50         50.04        28.99 o                         
 -10  12  10       1002.45       1000.30        43.57 o                         
  -9  12  10         73.52         79.08        26.72 o                         
  -8  12  10         19.05          1.59        24.90 o                         
  -7  12  10        302.44        277.70        38.10 o                         
  -6  12  10       1812.41       1823.55        48.32 o                         
  -5  12  10        133.77         90.63        20.66 o                         
  -4  12  10         39.27         34.21        16.18 o                         
  -3  12  10        130.48        118.14        16.74 o                         
  -2  12  10        818.65        830.73        27.28 o                         
  -1  12  10        157.97        169.55        15.97 o                         
   0  12  10         84.24         94.55        18.08 o                         
   1  12  10        196.35        211.34        23.27 o                         
   2  12  10        138.52        125.95        25.89 o                         
   3  12  10         57.59          4.21        20.55 o                         
   4  12  10        298.36        331.09        30.66 o                         
 -10  13  10        217.94        206.07        29.27 o                         
  -9  13  10        912.98        888.98        46.16 o                         
  -8  13  10        172.17        129.27        33.70 o                         
  -7  13  10        232.95        231.87        27.38 o                         
  -6  13  10       1196.31       1146.23        41.67 o                         
  -5  13  10         49.97         40.48        19.34 o                         
  -4  13  10          8.28        -17.16        17.16 o                         
  -3  13  10         78.87         96.88        16.86 o                         
  -2  13  10        244.79        185.46        19.10 o                         
  -1  13  10        381.26        382.77        21.19 o                         
   0  13  10        169.00        164.82        24.14 o                         
   1  13  10        471.63        546.10        45.56 o                         
   2  13  10         19.94         36.17        22.18 o                         
   3  13  10        163.29        212.67        34.58 o                         
   4  13  10         27.38          4.22        31.09 o                         
 -10  14  10        755.55        746.43        41.79 o                         
  -9  14  10          2.42        -25.48        25.48 o                         
  -8  14  10         37.47          6.11        28.98 o                         
  -7  14  10         58.14         36.90        21.86 o                         
  -6  14  10        704.98        783.22        37.20 o                         
  -5  14  10         10.50         -1.30        20.58 o                         
  -4  14  10         49.01         15.72        15.85 o                         
  -3  14  10        182.99        201.60        19.37 o                         
  -2  14  10          8.71         -3.99        14.94 o                         
  -1  14  10        332.74        306.58        23.88 o                         
   0  14  10          6.08        -12.91        20.96 o                         
   1  14  10         13.66          3.08        20.46 o                         
   2  14  10        328.52        339.64        31.18 o                         
   3  14  10        433.81        478.55        53.15 o                         
  -9  15  10        162.66         95.21        30.19 o                         
  -8  15  10          3.34        -21.59        21.59 o                         
  -7  15  10        117.08        114.35        32.89 o                         
  -6  15  10         37.10         25.29        22.05 o                         
  -5  15  10        183.70        181.08        24.64 o                         
  -4  15  10          1.91        -17.05        17.05 o                         
  -3  15  10        202.49        197.65        24.62 o                         
  -2  15  10         78.99         59.52        16.88 o                         
  -1  15  10        463.44        415.35        26.20 o                         
   0  15  10        104.24         84.54        34.02 o                         
   1  15  10        683.85        618.09        38.52 o                         
   2  15  10         49.36         14.17        24.45 o                         
  -8  16  10        637.79        652.17        40.37 o                         
  -7  16  10       1115.21       1036.55        47.05 o                         
  -6  16  10        182.18        168.35        27.52 o                         
  -5  16  10          7.42         -9.30        24.56 o                         
  -4  16  10         23.13         20.40        19.49 o                         
  -3  16  10        152.18        123.50        19.86 o                         
  -2  16  10        444.16        495.65        28.57 o                         
  -1  16  10        759.25        781.85        38.29 o                         
   0  16  10        154.66        162.21        25.72 o                         
   1  16  10          2.48          8.37        24.49 o                         
  -6  17  10         90.58         58.01        26.51 o                         
  -5  17  10        456.98        501.44        28.94 o                         
  -4  17  10         22.53        -20.41        24.30 o                         
  -3  17  10        278.94        293.15        28.24 o                         
  -2  17  10         82.48         21.46        20.35 o                         
  -1  17  10        247.35        306.70        31.10 o                         
   0  17  10         22.01         32.18        22.59 o                         
 -13   0  11        330.58        306.32        75.85 o                         
 -11   0  11        377.63        387.82        53.97 o                         
  -9   0  11        228.10        236.11        30.65 o                         
  -7   0  11        227.29        230.07        15.00 o                         
  -5   0  11        177.70        169.64        21.43 o                         
  -3   0  11         32.00         23.12        12.54 o                         
  -1   0  11       1215.22       1072.41        54.60 o                         
   1   0  11       2312.19       2364.23        56.83 o                         
   3   0  11          2.23        -21.09        21.09 o                         
   5   0  11       3147.64       3348.49       107.07 o                         
 -13   1  11        261.17        191.42        42.15 o                         
 -12   1  11          9.92        -30.22        30.22 o                         
 -11   1  11         13.90        -27.35        27.35 o                         
 -10   1  11        937.92        904.81        48.47 o                         
  -9   1  11         72.51         31.80        16.98 o                         
  -8   1  11        280.66        261.59        11.82 o                         
  -7   1  11         31.79         10.84         7.46 o                         
  -6   1  11         17.07         18.17         5.85 o                         
  -5   1  11          2.19         -3.76         6.12 o                         
  -4   1  11        896.06        914.43        23.90 o                         
  -3   1  11        117.26        106.02        12.50 o                         
  -2   1  11        931.27        932.52        30.16 o                         
  -1   1  11        184.10        155.05        17.01 o                         
   0   1  11        345.90        319.88        15.48 o                         
   1   1  11       1654.97       1612.57        32.36 o                         
   2   1  11       1809.56       1852.19        36.48 o                         
   3   1  11        127.19        138.83        20.84 o                         
   4   1  11         92.10         88.84        20.35 o                         
   5   1  11         22.41         56.18        22.09 o                         
   6   1  11        186.96        210.43        29.73 o                         
 -13   2  11       1061.09       1090.03        62.97 o                         
 -12   2  11          5.10         -5.56        30.54 o                         
 -11   2  11        265.63        275.10        34.17 o                         
 -10   2  11        500.35        507.55        38.30 o                         
  -9   2  11        768.28        757.30        33.44 o                         
  -8   2  11        868.56        852.73        20.71 o                         
  -7   2  11         10.32         10.35         7.22 o                         
  -6   2  11          2.23         -4.54         5.99 o                         
  -5   2  11          8.13         -2.14         6.62 o                         
  -4   2  11       4650.29       4632.92        58.03 o                         
  -3   2  11        167.32        184.15        12.23 o                         
  -2   2  11       1110.37       1138.68        37.11 o                         
  -1   2  11        351.15        345.17        20.36 o                         
   0   2  11          0.32         -8.01         8.04 o                         
   1   2  11       1012.83        990.87        25.23 o                         
   2   2  11         53.60         35.20        11.03 o                         
   3   2  11          7.87          1.37        15.36 o                         
   4   2  11         37.32         31.11        27.77 o                         
   5   2  11        313.74        395.27        31.45 o                         
   6   2  11        178.42        165.33        28.43 o                         
 -13   3  11         75.04         -2.50        33.99 o                         
 -12   3  11       1593.34       1760.75        69.20 o                         
 -11   3  11        183.03        134.51        33.42 o                         
 -10   3  11        622.03        642.21        32.98 o                         
  -9   3  11         83.49         33.27        19.11 o                         
  -8   3  11        110.56         89.98         9.96 o                         
  -7   3  11        297.86        280.52        13.10 o                         
  -6   3  11        310.45        294.38        12.10 o                         
  -5   3  11        314.48        290.52        11.63 o                         
  -4   3  11         68.02         76.09         9.11 o                         
  -3   3  11         61.63         59.45         9.61 o                         
  -2   3  11        647.37        646.94        25.94 o                         
  -1   3  11        367.77        334.08        17.70 o                         
   0   3  11          2.89          7.30         8.49 o                         
   1   3  11        124.37        105.25        17.93 o                         
   2   3  11        317.46        324.34        18.33 o                         
   3   3  11         80.66         91.51        16.81 o                         
   4   3  11          1.33         12.75        16.94 o                         
   5   3  11         23.61         -3.80        38.55 o                         
   6   3  11        734.98        794.62        39.36 o                         
 -13   4  11        119.03         98.87        31.33 o                         
 -12   4  11        552.28        550.15        39.63 o                         
 -11   4  11        567.78        545.35        43.38 o                         
 -10   4  11         50.83         49.74        19.54 o                         
  -9   4  11        710.84        699.19        31.42 o                         
  -8   4  11         60.69         44.76        17.12 o                         
  -7   4  11         14.49          7.80         6.23 o                         
  -6   4  11        419.94        408.03        12.47 o                         
  -5   4  11        106.67         91.04         8.93 o                         
  -4   4  11          0.12         -0.56         7.17 o                         
  -3   4  11       1349.52       1267.25        25.72 o                         
  -2   4  11        970.53        906.19        17.37 o                         
  -1   4  11       1123.73       1141.35        32.25 o                         
   0   4  11         13.68          1.16         8.50 o                         
   1   4  11          1.95          3.14         9.66 o                         
   2   4  11        182.21        205.17        17.85 o                         
   3   4  11       1475.52       1495.78        37.95 o                         
   4   4  11          5.68         13.99        17.60 o                         
   5   4  11         45.87         31.22        21.34 o                         
   6   4  11          9.24        -15.50        19.93 o                         
 -13   5  11         44.72         64.17        40.16 o                         
 -12   5  11        171.63        220.62        47.97 o                         
 -11   5  11         35.74         46.65        26.46 o                         
 -10   5  11        366.56        350.68        28.55 o                         
  -9   5  11         66.45         69.34        25.45 o                         
  -8   5  11        287.69        325.50        21.45 o                         
  -7   5  11        989.09        994.52        22.70 o                         
  -6   5  11       1074.18       1091.48        20.62 o                         
  -5   5  11          4.97         10.00         9.04 o                         
  -4   5  11         51.07         50.08        10.12 o                         
  -3   5  11         70.21         65.99         7.59 o                         
  -2   5  11         60.49         63.12         5.92 o                         
  -1   5  11        292.03        303.66        14.29 o                         
   0   5  11        258.23        239.12        13.12 o                         
   1   5  11        257.11        228.82        15.26 o                         
   2   5  11        450.64        481.66        27.25 o                         
   3   5  11         19.01         34.55        15.14 o                         
   4   5  11        482.54        531.89        30.13 o                         
   5   5  11        236.30        274.82        26.62 o                         
 -13   6  11         75.27         59.46        31.54 o                         
 -12   6  11          9.82        -35.94        35.94 o                         
 -11   6  11         29.58         22.57        37.25 o                         
 -10   6  11        343.94        340.50        27.05 o                         
  -9   6  11        157.97        115.13        19.25 o                         
  -8   6  11        169.05        158.46        18.23 o                         
  -7   6  11       2163.13       2175.42        39.15 o                         
  -6   6  11        437.42        467.26        15.88 o                         
  -5   6  11       1442.29       1400.75        21.78 o                         
  -4   6  11          2.35         10.40         5.74 o                         
  -3   6  11         56.05         52.10         6.76 o                         
  -2   6  11        523.01        502.46         9.14 o                         
  -1   6  11       1294.10       1258.28        21.48 o                         
   0   6  11         17.87          6.10         9.93 o                         
   1   6  11        427.30        428.36        16.27 o                         
   2   6  11         97.07         93.56        16.77 o                         
   3   6  11        676.28        658.73        28.38 o                         
   4   6  11         52.60         68.82        20.02 o                         
   5   6  11        130.83        134.53        26.29 o                         
 -12   7  11         11.44        -34.34        34.34 o                         
 -11   7  11          0.74        -18.52        18.52 o                         
 -10   7  11        137.54        157.45        21.46 o                         
  -9   7  11        106.76         95.03        17.56 o                         
  -8   7  11       1339.00       1350.16        50.35 o                         
  -7   7  11          0.12         29.56        10.09 o                         
  -6   7  11         22.94        -13.04        13.04 o                         
  -5   7  11        473.34        434.17        15.24 o                         
  -4   7  11        473.78        416.98        13.59 o                         
  -3   7  11        377.69        360.12        11.82 o                         
  -2   7  11          1.54          4.65         6.75 o                         
  -1   7  11        393.06        382.91        21.83 o                         
   0   7  11          8.92         17.74        11.39 o                         
   1   7  11        186.32        230.51        19.06 o                         
   2   7  11        910.16        859.53        30.04 o                         
   3   7  11          8.24          6.89        16.60 o                         
   4   7  11        329.83        329.69        26.72 o                         
   5   7  11        240.24        292.21        31.03 o                         
 -12   8  11         92.44         71.52        32.48 o                         
 -11   8  11        961.46        899.73        40.03 o                         
 -10   8  11         70.15         67.54        21.14 o                         
  -9   8  11         34.42          6.27        16.86 o                         
  -8   8  11         66.58         41.55        18.87 o                         
  -7   8  11         80.09         85.43        18.48 o                         
  -6   8  11        179.93        131.39        21.02 o                         
  -5   8  11        657.15        657.90        25.12 o                         
  -4   8  11         16.16         20.53        10.47 o                         
  -3   8  11        162.89        162.97        11.81 o                         
  -2   8  11        171.87        145.83        10.58 o                         
  -1   8  11        790.03        712.64        21.97 o                         
   0   8  11        116.60         82.77        12.82 o                         
   1   8  11         26.17         28.64        15.48 o                         
   2   8  11        233.42        245.36        23.18 o                         
   3   8  11         21.03        -12.63        17.60 o                         
   4   8  11         91.02         93.66        23.43 o                         
   5   8  11        229.66        264.31        48.96 o                         
 -12   9  11        195.06        243.06        43.34 o                         
 -11   9  11        948.23        950.40        41.80 o                         
 -10   9  11        194.97        124.36        25.83 o                         
  -9   9  11          0.10         -6.03        19.76 o                         
  -8   9  11        877.01        853.07        40.07 o                         
  -7   9  11        167.59        147.16        23.65 o                         
  -6   9  11          8.63         26.50        17.00 o                         
  -5   9  11          9.85         -5.25        15.53 o                         
  -4   9  11       1958.15       1976.83        37.22 o                         
  -3   9  11          3.52         17.02        12.06 o                         
  -2   9  11        585.05        634.92        33.19 o                         
  -1   9  11         98.98        106.66        14.44 o                         
   0   9  11        420.34        423.70        24.96 o                         
   1   9  11         82.67         73.02        17.56 o                         
   2   9  11        296.97        305.57        35.79 o                         
   3   9  11        406.62        385.53        35.29 o                         
   4   9  11        157.73        119.98        24.68 o                         
 -11  10  11       1330.35       1490.01        58.74 o                         
 -10  10  11          2.19        -11.49        19.98 o                         
  -9  10  11        434.97        450.32        31.26 o                         
  -8  10  11        263.67        264.93        30.16 o                         
  -7  10  11       1892.72       1969.39        56.22 o                         
  -6  10  11        443.13        443.62        26.44 o                         
  -5  10  11         18.20         15.58        16.65 o                         
  -4  10  11          0.50         28.13        15.90 o                         
  -3  10  11       1558.87       1566.07        37.51 o                         
  -2  10  11        113.81        116.72        14.81 o                         
  -1  10  11         18.67        -22.83        22.83 o                         
   0  10  11        321.14        342.28        25.31 o                         
   1  10  11         19.25         -2.01        19.67 o                         
   2  10  11        212.76        182.98        28.33 o                         
   3  10  11         47.77         40.91        21.71 o                         
   4  10  11        108.73        110.77        31.48 o                         
 -11  11  11        168.37        152.60        29.13 o                         
 -10  11  11         68.02         35.27        37.96 o                         
  -9  11  11         10.68        -23.98        23.98 o                         
  -8  11  11        738.47        857.29        42.33 o                         
  -7  11  11        112.03         94.04        23.16 o                         
  -6  11  11       1200.65       1257.59        40.86 o                         
  -5  11  11        132.95        134.94        20.07 o                         
  -4  11  11       1039.58        988.69        43.78 o                         
  -3  11  11        399.98        361.77        20.14 o                         
  -2  11  11        411.68        436.73        20.44 o                         
  -1  11  11        216.59        240.40        24.35 o                         
   0  11  11       1820.50       1799.99        49.21 o                         
   1  11  11          0.60        -11.46        15.99 o                         
   2  11  11         21.45        -23.04        23.04 o                         
   3  11  11        148.71        148.62        24.99 o                         
   4  11  11        189.89        142.53        54.19 o                         
 -10  12  11          0.01        -10.03        25.16 o                         
  -9  12  11         89.55         61.96        25.82 o                         
  -8  12  11         81.82         30.82        24.71 o                         
  -7  12  11       1514.30       1694.37        48.73 o                         
  -6  12  11         26.97         28.35        19.90 o                         
  -5  12  11         58.88         15.97        19.98 o                         
  -4  12  11         33.92        -10.52        16.82 o                         
  -3  12  11         36.93         44.90        14.99 o                         
  -2  12  11        181.06        169.76        17.58 o                         
  -1  12  11        417.88        482.88        27.49 o                         
   0  12  11        335.97        296.98        31.52 o                         
   1  12  11          6.65         26.56        20.44 o                         
   2  12  11        632.04        590.68        44.57 o                         
   3  12  11       1666.96       1796.64        66.48 o                         
 -10  13  11        636.11        634.63        48.43 o                         
  -9  13  11        248.93        235.79        34.41 o                         
  -8  13  11        367.79        345.31        50.91 o                         
  -7  13  11         46.20         30.01        22.56 o                         
  -6  13  11         79.47        105.50        23.10 o                         
  -5  13  11        132.82        116.34        21.51 o                         
  -4  13  11        351.07        367.35        22.09 o                         
  -3  13  11         13.00         27.00        15.49 o                         
  -2  13  11        199.28        195.50        21.89 o                         
  -1  13  11        526.87        510.52        29.23 o                         
   0  13  11        355.39        420.11        30.79 o                         
   1  13  11         30.15          8.14        33.70 o                         
   2  13  11         89.53         91.93        27.46 o                         
  -9  14  11        381.09        341.99        35.93 o                         
  -8  14  11        186.12        185.43        28.24 o                         
  -7  14  11          6.57          9.60        20.46 o                         
  -6  14  11       2049.06       2143.26        63.64 o                         
  -5  14  11        211.15        207.29        23.80 o                         
  -4  14  11         22.13         13.93        17.22 o                         
  -3  14  11         14.34          7.48        15.47 o                         
  -2  14  11        156.38        159.48        23.29 o                         
  -1  14  11       1082.75       1177.91        42.13 o                         
   0  14  11          8.45          4.69        21.32 o                         
   1  14  11         54.26         27.09        23.80 o                         
   2  14  11          6.29        -29.77        29.77 o                         
  -8  15  11         56.75         48.86        26.90 o                         
  -7  15  11          0.28          3.44        23.88 o                         
  -6  15  11         27.37        -20.75        22.40 o                         
  -5  15  11        762.19        773.55        30.98 o                         
  -4  15  11       1245.75       1399.31        39.47 o                         
  -3  15  11        241.68        254.72        24.62 o                         
  -2  15  11          1.39        -19.06        19.06 o                         
  -1  15  11         39.78         80.39        22.33 o                         
   0  15  11         39.04         39.90        42.33 o                         
   1  15  11         25.10         -6.80        24.40 o                         
  -7  16  11        419.06        396.25        50.43 o                         
  -6  16  11        109.76         78.69        26.23 o                         
  -5  16  11        571.28        611.65        30.31 o                         
  -4  16  11        117.15        140.12        22.01 o                         
  -3  16  11        652.50        711.54        37.16 o                         
  -2  16  11          9.30        -18.20        25.65 o                         
  -1  16  11        174.95        160.22        27.09 o                         
  -4  17  11        218.75        100.68        56.83 o                         
 -12   0  12         33.25          2.77        48.26 o                         
 -10   0  12        674.36        603.82        62.80 o                         
  -8   0  12        724.86        694.84        37.89 o                         
  -6   0  12         40.70         54.62        11.02 o                         
  -4   0  12      18375.71      18627.86       242.62 o                         
  -2   0  12        714.29        703.18        32.88 o                         
   0   0  12         32.28         22.48        11.50 o                         
   2   0  12          3.96         20.00        22.37 o                         
   4   0  12        672.00        707.47        51.36 o                         
 -13   1  12         97.14        146.30        39.15 o                         
 -12   1  12        421.64        311.23        40.86 o                         
 -11   1  12        551.22        527.02        48.60 o                         
 -10   1  12        286.89        211.31        41.49 o                         
  -9   1  12          8.50        -17.46        17.46 o                         
  -8   1  12        288.91        230.88        18.58 o                         
  -7   1  12       2240.33       2341.06        36.63 o                         
  -6   1  12        552.31        547.20        15.22 o                         
  -5   1  12        430.45        464.50        17.72 o                         
  -4   1  12         19.21         75.89        13.94 o                         
  -3   1  12        283.68        249.78        11.49 o                         
  -2   1  12        111.12        157.64        17.29 o                         
  -1   1  12         26.69         24.94        17.31 o                         
   0   1  12         62.84         70.28         8.57 o                         
   1   1  12         52.86         55.60        15.24 o                         
   2   1  12        185.30        184.31        17.98 o                         
   3   1  12         97.30        101.99        21.32 o                         
   4   1  12        149.66        107.73        28.98 o                         
   5   1  12        671.13        634.06        38.14 o                         
 -13   2  12         47.19         24.91        43.55 o                         
 -12   2  12          1.24        -20.85        29.27 o                         
 -11   2  12        107.55        102.23        37.98 o                         
 -10   2  12       1485.40       1646.78        66.28 o                         
  -9   2  12        431.88        391.89        27.91 o                         
  -8   2  12       1548.38       1560.27        37.98 o                         
  -7   2  12        146.46        171.66        13.83 o                         
  -6   2  12        368.69        368.59        13.31 o                         
  -5   2  12        447.20        430.50        17.13 o                         
  -4   2  12        167.27        147.57        12.28 o                         
  -3   2  12          2.75          3.78         9.70 o                         
  -2   2  12          6.51          8.66        13.79 o                         
  -1   2  12         10.36          7.01        12.42 o                         
   0   2  12       1170.81       1173.92        23.03 o                         
   1   2  12        210.71        185.62        13.24 o                         
   2   2  12        475.75        413.17        21.34 o                         
   3   2  12         33.18         15.21        19.37 o                         
   4   2  12         30.18         -0.65        20.65 o                         
   5   2  12         97.57         64.45        26.48 o                         
 -13   3  12         10.39        -34.94        34.94 o                         
 -12   3  12        149.09         75.91        40.28 o                         
 -11   3  12       1688.33       1790.73        67.85 o                         
 -10   3  12        205.89        170.27        31.67 o                         
  -9   3  12        896.44        908.07        38.32 o                         
  -8   3  12          6.07         -8.68        16.55 o                         
  -7   3  12        677.29        715.95        34.29 o                         
  -6   3  12          8.08         -0.41         8.52 o                         
  -5   3  12         18.16         13.79         6.18 o                         
  -4   3  12        362.29        349.28        16.85 o                         
  -3   3  12        276.63        263.29        12.66 o                         
  -2   3  12         88.31        105.51        18.45 o                         
  -1   3  12        162.02        151.60         9.53 o                         
   0   3  12         85.33         83.18        17.07 o                         
   1   3  12        357.82        344.40        15.63 o                         
   2   3  12          7.86        -11.21        13.84 o                         
   3   3  12        450.52        456.66        26.78 o                         
   4   3  12        148.19        192.23        22.74 o                         
   5   3  12          4.05          5.07        22.76 o                         
 -13   4  12        380.76        293.25        64.57 o                         
 -12   4  12        785.76        861.24        64.32 o                         
 -11   4  12          3.49         62.24        26.57 o                         
 -10   4  12        661.56        738.92        33.47 o                         
  -9   4  12         70.35         62.96        20.05 o                         
  -8   4  12        206.58        220.37        22.59 o                         
  -7   4  12        119.00        131.62        15.13 o                         
  -6   4  12        100.10         96.53         9.92 o                         
  -5   4  12        292.00        304.21        11.27 o                         
  -4   4  12         71.68         69.31         6.70 o                         
  -3   4  12         43.19         40.04         8.33 o                         
  -2   4  12        399.56        398.41        27.83 o                         
  -1   4  12        436.42        463.92        12.90 o                         
   0   4  12         67.38         78.84        12.19 o                         
   1   4  12       1258.04       1152.95        30.80 o                         
   2   4  12        264.48        237.81        19.64 o                         
   3   4  12        291.65        294.34        23.34 o                         
   4   4  12        118.20        137.53        22.62 o                         
   5   4  12          1.15         22.74        21.99 o                         
 -12   5  12        402.37        309.43        40.52 o                         
 -11   5  12       1446.68       1479.24        84.68 o                         
 -10   5  12          2.44        -24.35        24.35 o                         
  -9   5  12         42.58         12.49        20.94 o                         
  -8   5  12         99.92         79.56        20.04 o                         
  -7   5  12        649.81        623.77        22.06 o                         
  -6   5  12          7.77         -7.02        12.34 o                         
  -5   5  12       1257.39       1255.56        24.95 o                         
  -4   5  12        389.38        417.12        12.99 o                         
  -3   5  12       2064.49       2036.42        31.97 o                         
  -2   5  12          2.91         -3.31        10.62 o                         
  -1   5  12        611.94        585.76        18.71 o                         
   0   5  12        201.07        171.70        14.54 o                         
   1   5  12         21.30         27.45        13.54 o                         
   2   5  12        171.18        162.04        21.82 o                         
   3   5  12        163.92        208.74        21.98 o                         
   4   5  12        931.26        954.19        38.18 o                         
 -12   6  12        425.44        492.23        37.51 o                         
 -11   6  12        446.36        340.52        33.44 o                         
 -10   6  12         58.38         20.76        22.45 o                         
  -9   6  12         45.12         18.72        19.63 o                         
  -8   6  12        356.87        336.51        23.60 o                         
  -7   6  12        398.44        396.61        21.05 o                         
  -6   6  12        140.25        120.62        13.10 o                         
  -5   6  12          2.10         13.68        11.87 o                         
  -4   6  12        352.60        343.15        13.70 o                         
  -3   6  12         94.22        105.72         9.77 o                         
  -2   6  12         94.86         89.60        11.28 o                         
  -1   6  12        176.13        177.78        13.62 o                         
   0   6  12          2.37         -4.86        11.79 o                         
   1   6  12        171.57        134.77        16.57 o                         
   2   6  12         10.03         -9.62        15.54 o                         
   3   6  12        184.00        178.23        22.85 o                         
   4   6  12        213.38        259.38        33.96 o                         
 -12   7  12         90.42         65.82        34.36 o                         
 -11   7  12        172.64        137.56        42.36 o                         
 -10   7  12          5.79         -3.54        19.95 o                         
  -9   7  12        457.94        407.58        26.01 o                         
  -8   7  12        341.75        358.55        24.43 o                         
  -7   7  12         24.02          8.67        18.18 o                         
  -6   7  12        709.85        651.54        24.65 o                         
  -5   7  12        785.93        780.93        26.08 o                         
  -4   7  12         24.94         16.65        10.53 o                         
  -3   7  12        379.57        348.65        13.60 o                         
  -2   7  12        678.64        655.62        19.86 o                         
  -1   7  12        685.76        694.28        22.19 o                         
   0   7  12          0.02          7.70        13.49 o                         
   1   7  12        363.80        344.85        29.33 o                         
   2   7  12         46.05         39.98        17.90 o                         
   3   7  12         12.55          4.00        20.94 o                         
   4   7  12         29.24         21.02        40.69 o                         
 -12   8  12        259.18        327.83        50.97 o                         
 -11   8  12         10.77         29.92        33.57 o                         
 -10   8  12        562.15        617.81        35.11 o                         
  -9   8  12         61.47         52.65        21.68 o                         
  -8   8  12        592.59        603.87        35.81 o                         
  -7   8  12         30.72         25.99        17.70 o                         
  -6   8  12         49.79         20.18        14.96 o                         
  -5   8  12       1087.09       1131.71        30.95 o                         
  -4   8  12          4.74         -4.71        10.78 o                         
  -3   8  12        559.96        548.55        19.44 o                         
  -2   8  12        405.27        394.51        18.30 o                         
  -1   8  12        356.18        312.08        19.37 o                         
   0   8  12        423.54        387.03        47.60 o                         
   1   8  12        106.14         83.95        26.82 o                         
   2   8  12        337.27        344.86        25.62 o                         
   3   8  12        131.29        135.92        24.04 o                         
   4   8  12        108.41         73.91        38.80 o                         
 -11   9  12         34.94        -22.55        39.00 o                         
 -10   9  12          0.63         30.29        22.41 o                         
  -9   9  12        882.22        956.98        42.69 o                         
  -8   9  12        336.84        340.43        30.26 o                         
  -7   9  12          1.16        -13.00        18.76 o                         
  -6   9  12        263.75        232.53        21.99 o                         
  -5   9  12         29.55         43.47        16.77 o                         
  -4   9  12          1.62         27.17        14.61 o                         
  -3   9  12        116.27        108.93        14.12 o                         
  -2   9  12       1002.55        967.09        31.53 o                         
  -1   9  12        444.21        497.16        27.21 o                         
   0   9  12        184.27        143.34        28.98 o                         
   1   9  12        381.44        395.07        32.65 o                         
   2   9  12        229.86        219.57        29.21 o                         
   3   9  12         46.53         13.00        20.65 o                         
 -11  10  12        424.19        427.37        33.18 o                         
 -10  10  12        128.34         82.27        24.86 o                         
  -9  10  12        203.84        177.75        26.63 o                         
  -8  10  12        580.25        630.03        38.51 o                         
  -7  10  12         88.56         36.20        19.63 o                         
  -6  10  12       1278.95       1280.72        39.79 o                         
  -5  10  12         76.98         89.43        19.09 o                         
  -4  10  12        331.11        288.12        21.59 o                         
  -3  10  12         27.61         18.79        15.28 o                         
  -2  10  12       1635.83       1678.51        39.39 o                         
  -1  10  12        284.50        246.07        22.46 o                         
   0  10  12        205.42        232.17        42.93 o                         
   1  10  12          0.06        -15.58        23.25 o                         
   2  10  12        227.78        333.87        33.54 o                         
   3  10  12        550.02        528.28        34.86 o                         
 -10  11  12        230.89        247.87        30.98 o                         
  -9  11  12        251.58        230.77        30.41 o                         
  -8  11  12          0.97        -21.47        25.55 o                         
  -7  11  12          5.58        -14.44        22.88 o                         
  -6  11  12         23.58         35.53        18.75 o                         
  -5  11  12        564.65        580.72        30.31 o                         
  -4  11  12        187.32        172.34        17.87 o                         
  -3  11  12        105.31         83.85        17.52 o                         
  -2  11  12        374.37        453.98        24.18 o                         
  -1  11  12         61.20         68.22        19.28 o                         
   0  11  12        123.47        118.64        25.20 o                         
   1  11  12         42.41         50.32        24.20 o                         
   2  11  12         89.53         42.87        41.14 o                         
 -10  12  12          9.49        -26.22        26.22 o                         
  -9  12  12          7.95          8.48        27.70 o                         
  -8  12  12         42.61         20.79        21.81 o                         
  -7  12  12         66.47         56.10        21.54 o                         
  -6  12  12       1320.45       1326.15        48.40 o                         
  -5  12  12          9.88        -16.44        16.44 o                         
  -4  12  12         10.69        -14.71        14.71 o                         
  -3  12  12        102.96         40.64        22.00 o                         
  -2  12  12       2636.56       2765.58        70.69 o                         
  -1  12  12        434.45        440.86        28.18 o                         
   0  12  12         45.43         46.43        39.11 o                         
   1  12  12        280.62        260.80        41.38 o                         
   2  12  12        494.50        518.59        41.38 o                         
  -9  13  12        573.05        560.33        40.12 o                         
  -8  13  12        427.66        362.31        31.80 o                         
  -7  13  12         60.24         25.16        28.72 o                         
  -6  13  12         28.00         36.20        20.17 o                         
  -5  13  12        111.86        101.03        22.19 o                         
  -4  13  12          9.39        -19.91        19.91 o                         
  -3  13  12          5.07         -8.51        20.78 o                         
  -2  13  12         14.78         38.63        18.87 o                         
  -1  13  12        257.60        303.12        27.88 o                         
   0  13  12          0.00        -16.46        23.73 o                         
   1  13  12        519.82        523.42        67.33 o                         
  -8  14  12         20.81        -23.31        23.31 o                         
  -7  14  12        409.82        373.39        32.24 o                         
  -6  14  12         11.73          8.88        21.70 o                         
  -5  14  12         43.79         13.17        18.25 o                         
  -4  14  12          3.78         -9.17        18.36 o                         
  -3  14  12        110.85        118.78        23.92 o                         
  -2  14  12        365.06        432.26        30.88 o                         
  -1  14  12         18.70         18.82        28.72 o                         
   0  14  12        413.01        400.90        38.97 o                         
  -7  15  12        156.64         96.26        27.71 o                         
  -6  15  12        123.76        152.37        23.09 o                         
  -5  15  12        481.21        434.82        38.17 o                         
  -4  15  12        190.03        187.14        35.74 o                         
  -3  15  12        258.69        311.50        29.36 o                         
  -2  15  12         73.54         78.30        22.95 o                         
  -1  15  12        539.54        599.01        37.79 o                         
 -11   0  13        552.55        642.61        65.30 o                         
  -9   0  13        277.46        388.53        52.82 o                         
  -7   0  13        361.60        380.62        32.91 o                         
  -5   0  13       9980.63      10158.36       168.88 o                         
  -3   0  13        676.29        634.31        30.61 o                         
  -1   0  13        139.90        139.85        22.06 o                         
   1   0  13          1.46          1.27        17.21 o                         
   3   0  13        152.59        184.45        37.81 o                         
 -12   1  13        399.80        438.48        52.04 o                         
 -11   1  13         70.55         -3.69        32.21 o                         
 -10   1  13        404.69        400.36        56.64 o                         
  -9   1  13        675.74        648.65        42.49 o                         
  -8   1  13        823.88        815.53        30.19 o                         
  -7   1  13          0.03         -8.50        14.84 o                         
  -6   1  13        775.09        813.61        28.52 o                         
  -5   1  13        137.80        224.50        18.53 o                         
  -4   1  13        636.23        623.02        21.40 o                         
  -3   1  13          1.84         18.45        11.77 o                         
  -2   1  13       1538.79       1552.79        34.09 o                         
  -1   1  13         19.65          9.03        17.41 o                         
   0   1  13         37.16         33.19        16.32 o                         
   1   1  13         86.63         62.02        17.58 o                         
   2   1  13        203.10        257.36        22.88 o                         
   3   1  13         16.59        -11.58        27.45 o                         
   4   1  13         27.02         21.75        22.53 o                         
 -12   2  13        172.91        128.88        39.37 o                         
 -11   2  13         38.36         25.27        30.59 o                         
 -10   2  13        217.17        166.80        35.45 o                         
  -9   2  13        619.37        593.90        38.21 o                         
  -8   2  13          0.57        -19.41        19.41 o                         
  -7   2  13        321.14        340.68        20.70 o                         
  -6   2  13          1.48          5.33         6.58 o                         
  -5   2  13       1927.82       1972.83        42.79 o                         
  -4   2  13        827.62        869.51        30.99 o                         
  -3   2  13        200.10        173.30        15.89 o                         
  -2   2  13        617.15        640.43        25.91 o                         
  -1   2  13        610.22        613.90        27.20 o                         
   0   2  13        165.33        165.48        11.52 o                         
   1   2  13        300.45        271.99        22.21 o                         
   2   2  13         77.48        110.11        16.91 o                         
   3   2  13          3.13         -0.67        17.34 o                         
   4   2  13         37.12         16.78        22.08 o                         
 -12   3  13        439.75        447.09        47.81 o                         
 -11   3  13          5.77        -28.20        28.20 o                         
 -10   3  13          5.08        -19.80        19.80 o                         
  -9   3  13        283.23        237.42        24.03 o                         
  -8   3  13        783.69        730.60        32.75 o                         
  -7   3  13        329.79        319.18        20.49 o                         
  -6   3  13        292.13        269.82        11.62 o                         
  -5   3  13         13.30         14.30        14.85 o                         
  -4   3  13        207.24        231.56        17.07 o                         
  -3   3  13         13.05          5.00        14.79 o                         
  -2   3  13        373.06        377.66        21.21 o                         
  -1   3  13        196.20        200.96        20.09 o                         
   0   3  13         57.75         34.93        10.52 o                         
   1   3  13         94.03         72.03        15.48 o                         
   2   3  13       1450.14       1426.51        44.22 o                         
   3   3  13        179.28        159.29        21.40 o                         
   4   3  13         10.13        -23.94        24.68 o                         
 -12   4  13         48.62         38.75        28.82 o                         
 -11   4  13       1270.23       1275.47        53.97 o                         
 -10   4  13        218.80        187.37        28.89 o                         
  -9   4  13        547.24        601.91        31.93 o                         
  -8   4  13          6.93         -5.85        17.38 o                         
  -7   4  13        269.73        269.38        19.21 o                         
  -6   4  13         51.73         35.11        11.72 o                         
  -5   4  13        287.91        327.09        22.81 o                         
  -4   4  13         79.34         87.48        16.37 o                         
  -3   4  13        180.77        188.51        18.73 o                         
  -2   4  13        109.40        142.04        17.01 o                         
  -1   4  13        423.36        418.96        19.03 o                         
   0   4  13         90.03         61.90        15.01 o                         
   1   4  13        317.25        349.74        19.65 o                         
   2   4  13         10.46         35.21        15.87 o                         
   3   4  13        120.90        143.43        23.87 o                         
 -12   5  13       1455.82       1498.22        61.45 o                         
 -11   5  13          7.08          2.69        32.00 o                         
 -10   5  13        114.13         81.62        32.91 o                         
  -9   5  13         85.78         71.59        20.88 o                         
  -8   5  13       1060.74       1033.73        39.38 o                         
  -7   5  13         17.16         22.22        18.04 o                         
  -6   5  13         46.91         49.51        15.66 o                         
  -5   5  13        296.95        288.39        15.27 o                         
  -4   5  13        505.02        496.65        20.95 o                         
  -3   5  13         11.24          6.74        12.39 o                         
  -2   5  13       1327.30       1346.02        26.58 o                         
  -1   5  13         61.16         56.13        13.63 o                         
   0   5  13        182.89        201.22        18.65 o                         
   1   5  13        358.03        348.01        24.64 o                         
   2   5  13        117.84        106.72        20.36 o                         
   3   5  13        720.32        742.51        55.42 o                         
 -12   6  13        188.33        167.73        85.58 o                         
 -11   6  13       1066.23       1045.26        50.15 o                         
 -10   6  13         59.64         14.62        23.96 o                         
  -9   6  13        806.11        788.39        35.78 o                         
  -8   6  13        143.02        142.04        21.95 o                         
  -7   6  13        452.79        475.60        25.77 o                         
  -6   6  13        241.61        230.91        15.69 o                         
  -5   6  13         52.94         41.55        11.84 o                         
  -4   6  13        485.73        500.55        22.63 o                         
  -3   6  13       1017.00       1081.76        30.63 o                         
  -2   6  13        305.38        302.15        16.47 o                         
  -1   6  13       1319.10       1328.47        40.69 o                         
   0   6  13         64.45         67.21        16.45 o                         
   1   6  13        589.78        597.69        33.33 o                         
   2   6  13        246.32        267.06        25.65 o                         
   3   6  13         82.86         98.34        22.98 o                         
 -11   7  13        194.51        278.90        50.25 o                         
 -10   7  13        990.25        964.31        46.49 o                         
  -9   7  13          2.54          1.84        20.22 o                         
  -8   7  13        180.20        217.32        21.51 o                         
  -7   7  13        201.34        189.52        24.65 o                         
  -6   7  13        412.77        373.15        20.95 o                         
  -5   7  13        362.39        345.32        17.32 o                         
  -4   7  13        333.05        291.14        15.46 o                         
  -3   7  13        213.21        240.38        13.90 o                         
  -2   7  13         49.92         64.74        16.22 o                         
  -1   7  13         34.15          1.88        36.69 o                         
   0   7  13        551.68        524.05        31.95 o                         
   1   7  13        531.45        422.73        31.50 o                         
   2   7  13         21.94         -8.65        17.96 o                         
   3   7  13         88.93         97.34        38.37 o                         
 -11   8  13         14.30         21.28        31.18 o                         
 -10   8  13        146.74        133.60        30.53 o                         
  -9   8  13        517.04        519.98        40.19 o                         
  -8   8  13        438.24        466.03        29.62 o                         
  -7   8  13        520.92        562.53        28.60 o                         
  -6   8  13        669.24        733.21        30.67 o                         
  -5   8  13          6.28          3.92        15.49 o                         
  -4   8  13        319.69        308.99        19.65 o                         
  -3   8  13        202.79        206.78        17.55 o                         
  -2   8  13         21.64         17.65        20.51 o                         
  -1   8  13        111.00         80.27        20.64 o                         
   0   8  13         25.67          9.38        21.25 o                         
   1   8  13        171.30        184.04        38.65 o                         
   2   8  13         30.50         80.48        26.00 o                         
 -11   9  13          2.13          2.45        36.04 o                         
 -10   9  13         98.37         58.74        26.68 o                         
  -9   9  13        399.37        370.04        31.55 o                         
  -8   9  13        189.60        178.54        27.72 o                         
  -7   9  13         41.30         43.06        20.28 o                         
  -6   9  13        875.79        971.29        35.02 o                         
  -5   9  13         18.16         13.65        16.84 o                         
  -4   9  13        298.98        278.82        20.26 o                         
  -3   9  13        199.78        149.42        17.22 o                         
  -2   9  13        121.13        126.41        20.95 o                         
  -1   9  13         44.24         29.36        21.17 o                         
   0   9  13        158.53        133.05        24.95 o                         
   1   9  13        131.93        115.87        25.34 o                         
   2   9  13         17.56         30.07        24.31 o                         
 -10  10  13         78.54         63.62        28.55 o                         
  -9  10  13        118.72        145.06        25.77 o                         
  -8  10  13         10.70        -20.11        20.11 o                         
  -7  10  13        747.51        837.72        39.02 o                         
  -6  10  13          0.31         -1.88        18.62 o                         
  -5  10  13        132.23        138.10        19.57 o                         
  -4  10  13        172.38        138.85        18.94 o                         
  -3  10  13        597.84        557.32        26.08 o                         
  -2  10  13         10.61          7.26        24.22 o                         
  -1  10  13         27.52          2.27        21.02 o                         
   0  10  13          0.25         -5.29        22.95 o                         
   1  10  13         53.60         26.71        25.42 o                         
 -10  11  13        349.88        508.34        78.76 o                         
  -9  11  13         24.31          8.32        22.82 o                         
  -8  11  13        296.59        264.39        27.74 o                         
  -7  11  13          6.29        -19.29        19.29 o                         
  -6  11  13        433.61        420.25        28.23 o                         
  -5  11  13          2.27        -12.56        18.32 o                         
  -4  11  13        211.44        223.48        21.68 o                         
  -3  11  13          7.26         11.78        26.33 o                         
  -2  11  13        580.25        491.34        38.04 o                         
  -1  11  13        120.81         79.13        22.08 o                         
   0  11  13        192.37        186.20        28.57 o                         
   1  11  13        380.35        337.55        35.52 o                         
  -9  12  13          2.21        -21.93        21.93 o                         
  -8  12  13          0.72        -22.33        22.33 o                         
  -7  12  13        575.28        561.31        33.21 o                         
  -6  12  13         15.05        -19.63        19.63 o                         
  -5  12  13         69.93         45.09        19.97 o                         
  -4  12  13        393.85        361.11        24.56 o                         
  -3  12  13        973.97       1068.95        38.62 o                         
  -2  12  13        171.70        155.89        28.97 o                         
  -1  12  13         39.71         13.02        31.99 o                         
   0  12  13          1.49          3.17        25.69 o                         
  -8  13  13        193.42        205.51        27.67 o                         
  -7  13  13        595.97        510.68        47.28 o                         
  -6  13  13          1.55        -20.52        20.52 o                         
  -5  13  13        321.66        304.66        26.26 o                         
  -4  13  13         42.61         31.63        22.12 o                         
  -3  13  13        321.93        346.38        28.36 o                         
  -2  13  13        290.99        305.31        31.47 o                         
  -1  13  13         80.24          9.70        33.22 o                         
  -6  14  13          0.18        -15.43        21.32 o                         
  -5  14  13          1.69        -12.96        18.97 o                         
  -4  14  13        133.30        171.64        26.04 o                         
  -3  14  13         82.99        111.23        23.69 o                         
  -2  14  13        602.71        499.22        41.19 o                         
 -12   0  14         33.01         -0.23        74.28 o                         
 -10   0  14        759.01        877.44        71.48 o                         
  -8   0  14         44.07         33.57        29.64 o                         
  -6   0  14       1411.62       1561.88        57.76 o                         
  -4   0  14       1120.67       1218.34        42.40 o                         
  -2   0  14         82.59         79.10        20.47 o                         
   0   0  14        911.37       1003.37        43.15 o                         
   2   0  14          3.81         17.00        58.17 o                         
 -12   1  14         12.00        -36.62        36.62 o                         
 -11   1  14        425.07        428.43        87.92 o                         
 -10   1  14         84.52         82.80        34.88 o                         
  -9   1  14        477.17        453.54        38.01 o                         
  -8   1  14         32.14          5.98        20.41 o                         
  -7   1  14        785.99        885.93        31.52 o                         
  -6   1  14         37.39         47.50        16.43 o                         
  -5   1  14       1382.64       1309.75        32.10 o                         
  -4   1  14         48.25         75.39        14.35 o                         
  -3   1  14        590.36        632.92        22.54 o                         
  -2   1  14          3.99         12.98        11.60 o                         
  -1   1  14        202.14        188.03        18.51 o                         
   0   1  14        254.51        209.59        28.97 o                         
   1   1  14       1150.38       1150.84        58.36 o                         
   2   1  14          0.01          7.13        32.90 o                         
 -12   2  14         65.79         47.41        57.42 o                         
 -11   2  14        130.34        143.32        50.25 o                         
 -10   2  14        374.34        364.26        38.51 o                         
  -9   2  14        121.54         70.00        25.25 o                         
  -8   2  14        217.44        197.31        22.12 o                         
  -7   2  14         17.88         26.31        15.22 o                         
  -6   2  14        525.60        521.33        25.44 o                         
  -5   2  14       1409.61       1412.71        35.32 o                         
  -4   2  14         10.54          9.94        12.67 o                         
  -3   2  14        476.43        475.73        20.37 o                         
  -2   2  14        571.28        532.40        25.47 o                         
  -1   2  14        185.24        154.19        19.80 o                         
   0   2  14        477.99        526.63        35.30 o                         
   1   2  14          4.93         42.01        31.57 o                         
   2   2  14         83.42         63.21        43.80 o                         
 -12   3  14          0.05        -31.04        31.04 o                         
 -11   3  14        318.62        272.47        55.48 o                         
 -10   3  14         83.73          6.61        40.95 o                         
  -9   3  14         17.03        -16.51        25.24 o                         
  -8   3  14          4.75        -20.63        20.63 o                         
  -7   3  14        107.21        112.06        12.62 o                         
  -6   3  14         15.13          1.56        14.60 o                         
  -5   3  14        192.69        238.23        18.21 o                         
  -4   3  14        131.11        152.72        15.66 o                         
  -3   3  14        900.24        999.81        43.80 o                         
  -2   3  14          5.68         27.00        14.51 o                         
  -1   3  14        150.14        133.12        18.92 o                         
   0   3  14         52.11         17.84        24.74 o                         
   1   3  14        202.27        187.71        65.44 o                         
   2   3  14          0.39          4.72        33.30 o                         
 -11   4  14          2.24        -34.29        34.29 o                         
 -10   4  14        201.62        179.81        32.08 o                         
  -9   4  14        182.35        160.42        27.72 o                         
  -8   4  14        330.66        330.82        25.37 o                         
  -7   4  14        243.45        282.48        25.15 o                         
  -6   4  14        415.66        492.58        26.95 o                         
  -5   4  14          2.50         29.36        13.93 o                         
  -4   4  14        701.73        699.61        28.27 o
[truncated: 23,896 more chars]
